# Supplementary material for: A novel automated morphological analysis of Iba1+ microglia using a deep learning assisted model
Source: Front Cell Neurosci. 2022 Sep 15;16:944875. doi: 10.3389/fncel.2022.944875 (PMC9520629; doi:10.3389/fncel.2022.944875)
Supplement: Supplementary file 4 [file Data_Sheet_1.ZIP]

Archive with 12 entries (9 files):
- supplemental post processing files/
- supplemental post processing files/VAI Iba1 post processing.v2.nb.nb.html
- supplemental post processing files/Treatment_example_Key_iba1_V2_test.xlsx
- __MACOSX/
- __MACOSX/supplemental post processing files/
- __MACOSX/supplemental post processing files/._Treatment_example_Key_iba1_V2_test.xlsx
- supplemental post processing files/VAI Iba1 post processing.v2.nb.Rmd
- __MACOSX/supplemental post processing files/._VAI Iba1 post processing.v2.nb.Rmd
- supplemental post processing files/ROI_Example_key_iba1_V2_test.xlsx
- __MACOSX/supplemental post processing files/._ROI_Example_key_iba1_V2_test.xlsx
- supplemental post processing files/example_AIforia_output_details_.xlsx
- __MACOSX/supplemental post processing files/._example_AIforia_output_details_.xlsx
