# Supplementary material for: A novel automated morphological analysis of Iba1+ microglia using a deep learning assisted model
Source: Front Cell Neurosci. 2022 Sep 15;16:944875. doi: 10.3389/fncel.2022.944875 (PMC9520629; doi:10.3389/fncel.2022.944875)
Supplement: Supplementary file 4 [file Data_Sheet_1.ZIP › supplemental post processing files/Treatment_example_Key_iba1_V2_test.xlsx]

## Sheet: Sheet1
image name	treatment info
Iba1_RO1_1B_A-00	PBS
Iba1_RO1_1B_H-03	PFF
Iba1_RO1_1B_I-04	PFF
Iba1_RO1_1B_K-03	PBS
