# Supplementary material for: A novel automated morphological analysis of Iba1+ microglia using a deep learning assisted model
Source: Front Cell Neurosci. 2022 Sep 15;16:944875. doi: 10.3389/fncel.2022.944875 (PMC9520629; doi:10.3389/fncel.2022.944875)
Supplement: Supplementary file 4 [file Data_Sheet_1.ZIP › supplemental post processing files/example_AIforia_output_details_.xlsx]

## Sheet: IA details
Image	ROI	ROI ID	Parent area ID	Parent area name	Analysis batch	IA run start time	IA run owner	AI model	Result type	Area/object ID	Area/object name	Layer	Class label	Class confidence (%)	Regression value	Area (μm²)	Length (µm)	Average width (µm)	Median width (µm)	Circumference (µm)	Object diameter (μm)	Object center X (μm)	Object center Y (μm)	Bounding box corner 1 X (μm)	Bounding box corner 1 Y (μm)	Bounding box corner 2 X (μm)	Bounding box corner 2 Y (μm)	Bounding box corner 3 X (μm)	Bounding box corner 3 Y (μm)	Bounding box corner 4 X (μm)	Bounding box corner 4 Y (μm)	Bounding box min (μm)	Bounding box max (μm)	Color channel count	B	G	R
Iba1_RO1_1B_A-00	TIRB1_AON_I	26059c7b-e80c-447a-a1a6-2833e3d9335b	25b4e4cf-3f25-48c3-9487-ccca7ee13e66	Tissue 1	RO1_1B_Iba1_V2_test	2022-02-16 19:30:34	Gabriela Mercado	R01.Iba1_Update.V2.1	Object	ec35a2ca-462d-4057-b82f-0eb9764d6d0e	Soma 1		Soma	90.3841		406.245	82.5	4.3	1.99	386.3	60	18247	13334.6	18214.4	13304.4	18251.4	13290.6	18268.5	13336.1	18231.6	13350	39.4707	48.6806	3	46.51	59.4	68.44
Iba1_RO1_1B_A-00	TIRB1_AON_I	26059c7b-e80c-447a-a1a6-2833e3d9335b	25b4e4cf-3f25-48c3-9487-ccca7ee13e66	Tissue 1	RO1_1B_Iba1_V2_test	2022-02-16 19:30:34	Gabriela Mercado	R01.Iba1_Update.V2.1	Object	e2ea5ae4-bc8f-492a-bc41-16e40227a4a4	Soma 10		Soma	92.4747		242.145	47.1	3.66	3.33	202.3	60	18736.7	12872.9	18721.4	12884.2	18733.2	12849	18757.3	12857.1	18745.5	12892.3	25.441	37.0918	3	33.32	46.42	58.71
Iba1_RO1_1B_A-00	TIRB1_AON_I	26059c7b-e80c-447a-a1a6-2833e3d9335b	25b4e4cf-3f25-48c3-9487-ccca7ee13e66	Tissue 1	RO1_1B_Iba1_V2_test	2022-02-16 19:30:34	Gabriela Mercado	R01.Iba1_Update.V2.1	Object	0847729d-a3d0-42a9-90d0-907b3acd6dc5	Soma 100		Soma	63.9336		52.4898	21.7	2.09	1.83	54.8	40	18372.9	13194.7	18367.3	13199.2	18373.1	13181.2	18379.7	13183.4	18373.9	13201.3	6.8997	18.8223	3	46.46	59.01	68.6
Iba1_RO1_1B_A-00	TIRB1_AON_I	26059c7b-e80c-447a-a1a6-2833e3d9335b	25b4e4cf-3f25-48c3-9487-ccca7ee13e66	Tissue 1	RO1_1B_Iba1_V2_test	2022-02-16 19:30:34	Gabriela Mercado	R01.Iba1_Update.V2.1	Object	994a7edc-b540-4cc2-a00b-706446cab17c	Soma 101		Soma	85.3315		278.711	47.8	3.46	2.58	221.2	60	18317	12956.9	18286.1	12947.5	18314.4	12931.8	18331.2	12962.3	18302.9	12977.9	32.3545	34.8017	3	39.91	53.78	64.52
Iba1_RO1_1B_A-00	TIRB1_AON_I	26059c7b-e80c-447a-a1a6-2833e3d9335b	25b4e4cf-3f25-48c3-9487-ccca7ee13e66	Tissue 1	RO1_1B_Iba1_V2_test	2022-02-16 19:30:34	Gabriela Mercado	R01.Iba1_Update.V2.1	Object	1a2218c5-f189-498d-b72d-7edb22dee645	Soma 102		Soma	83.2669		314.019	62.8	4.88	3.55	251.5	60	18652.7	12761.1	18642.9	12781	18647.2	12733.1	18674	12735.5	18669.7	12783.4	26.9299	48.1009	3	40.41	54.34	65.04
Iba1_RO1_1B_A-00	TIRB1_AON_I	26059c7b-e80c-447a-a1a6-2833e3d9335b	25b4e4cf-3f25-48c3-9487-ccca7ee13e66	Tissue 1	RO1_1B_Iba1_V2_test	2022-02-16 19:30:34	Gabriela Mercado	R01.Iba1_Update.V2.1	Object	ec99df55-cce1-498b-ae26-e876e31ac28c	Soma 103		Soma	93.2231		314.503	75.9	4.47	2.38	218.2	60	18247	13432.5	18227.2	13413.4	18259.9	13410.1	18264	13449.9	18231.3	13453.3	32.8076	40.0559	3	41.82	55.28	65.77
Iba1_RO1_1B_A-00	TIRB1_AON_I	26059c7b-e80c-447a-a1a6-2833e3d9335b	25b4e4cf-3f25-48c3-9487-ccca7ee13e66	Tissue 1	RO1_1B_Iba1_V2_test	2022-02-16 19:30:34	Gabriela Mercado	R01.Iba1_Update.V2.1	Object	d81fb9d7-70e1-4a2b-9f04-6917cc94d32a	Soma 104		Soma	76.1389		339.236	69.2	4.28	2.47	279.3	40	18582.7	12761.1	18546.7	12747.1	18584	12739.3	18592.5	12780	18555.2	12787.8	38.1299	41.6167	3	37.25	51.07	62.45
Iba1_RO1_1B_A-00	TIRB1_AON_I	26059c7b-e80c-447a-a1a6-2833e3d9335b	25b4e4cf-3f25-48c3-9487-ccca7ee13e66	Tissue 1	RO1_1B_Iba1_V2_test	2022-02-16 19:30:34	Gabriela Mercado	R01.Iba1_Update.V2.1	Object	c6768e92-7353-4d62-8675-d326c249fc8d	Soma 105		Soma	85.2448		248.219	47.8	6.21	3.37	186.1	50	18135	13180.6	18111.9	13171.7	18131.9	13153.6	18157.6	13181.9	18137.6	13200	27.0046	38.2126	3	40.28	53.35	64.34
Iba1_RO1_1B_A-00	TIRB1_AON_I	26059c7b-e80c-447a-a1a6-2833e3d9335b	25b4e4cf-3f25-48c3-9487-ccca7ee13e66	Tissue 1	RO1_1B_Iba1_V2_test	2022-02-16 19:30:34	Gabriela Mercado	R01.Iba1_Update.V2.1	Object	00d8a6c7-eb71-4f4c-a39b-2e6a874be954	Soma 106		Soma	81.5262		192.559	38.9	3.63	2.48	167.8	40	18596.8	12635	18576.7	12647.1	18590.6	12620.5	18613.7	12632.6	18599.8	12659.2	26.0857	29.9934	3	34.23	48.09	59.82
Iba1_RO1_1B_A-00	TIRB1_AON_I	26059c7b-e80c-447a-a1a6-2833e3d9335b	25b4e4cf-3f25-48c3-9487-ccca7ee13e66	Tissue 1	RO1_1B_Iba1_V2_test	2022-02-16 19:30:34	Gabriela Mercado	R01.Iba1_Update.V2.1	Object	cbf9aa5f-c180-4e25-b7c0-5c4bcd3d212c	Soma 107		Soma	80.4009		273.605	71.7	3.73	2.16	270.9	40	18275	12901	18246.3	12908.6	18258.6	12874.8	18292.5	12887.2	18280.2	12921	35.9979	36.079	3	38.89	52.7	63.42
Iba1_RO1_1B_A-00	TIRB1_AON_I	26059c7b-e80c-447a-a1a6-2833e3d9335b	25b4e4cf-3f25-48c3-9487-ccca7ee13e66	Tissue 1	RO1_1B_Iba1_V2_test	2022-02-16 19:30:34	Gabriela Mercado	R01.Iba1_Update.V2.1	Object	463484b0-1dde-42d6-bd40-073b7ef1ca24	Soma 108		Soma	86.033		187.502	32	4.28	2.3	149.1	30	18806.5	13248.8	18782	13233.4	18798.4	13224.6	18812.6	13251.2	18796.2	13260	18.625	30.1448	3	36.72	50.9	63.13
Iba1_RO1_1B_A-00	TIRB1_AON_I	26059c7b-e80c-447a-a1a6-2833e3d9335b	25b4e4cf-3f25-48c3-9487-ccca7ee13e66	Tissue 1	RO1_1B_Iba1_V2_test	2022-02-16 19:30:34	Gabriela Mercado	R01.Iba1_Update.V2.1	Object	5c98c365-8dbe-465b-88ac-6b13931d355d	Soma 109		Soma	93.1922		292.505	55.5	2.65	2.29	261.5	60	18317	13474.6	18283.6	13488.3	18301.2	13452.4	18335.9	13469.5	18318.3	13505.3	38.6493	39.9368	3	42.79	56.11	66.4
Iba1_RO1_1B_A-00	TIRB1_AON_I	26059c7b-e80c-447a-a1a6-2833e3d9335b	25b4e4cf-3f25-48c3-9487-ccca7ee13e66	Tissue 1	RO1_1B_Iba1_V2_test	2022-02-16 19:30:34	Gabriela Mercado	R01.Iba1_Update.V2.1	Object	84c2d976-92cd-43cf-8d4f-e631f599740f	Soma 11		Soma	90.3301		235.345	49.9	4.94	2.48	160.9	60	17883.1	13264.7	17864.7	13259.5	17901.8	13235.2	17913	13252.3	17875.9	13276.5	20.3634	44.3118	3	39.69	53.45	64.31
Iba1_RO1_1B_A-00	TIRB1_AON_I	26059c7b-e80c-447a-a1a6-2833e3d9335b	25b4e4cf-3f25-48c3-9487-ccca7ee13e66	Tissue 1	RO1_1B_Iba1_V2_test	2022-02-16 19:30:34	Gabriela Mercado	R01.Iba1_Update.V2.1	Object	05e6b3d7-3081-4811-9021-99d9489a012f	Soma 110		Soma	80.3749		251.341	59.4	5.07	3.87	223.7	50	17939.2	13222.7	17921.1	13225.9	17940.2	13181.8	17959.8	13190.2	17940.7	13234.4	21.3627	48.0963	3	45.33	57.17	66.49
Iba1_RO1_1B_A-00	TIRB1_AON_I	26059c7b-e80c-447a-a1a6-2833e3d9335b	25b4e4cf-3f25-48c3-9487-ccca7ee13e66	Tissue 1	RO1_1B_Iba1_V2_test	2022-02-16 19:30:34	Gabriela Mercado	R01.Iba1_Update.V2.1	Object	bbcff06b-8592-4851-a5fe-67439f74792e	Soma 111		Soma	75.97		518.243	71.8	3.89	3.11	393.1	60	18568.7	13390.5	18549.3	13419.5	18570.6	13363.5	18607.7	13377.7	18586.5	13433.7	39.7682	59.9057	3	45.99	58.73	68.68
Iba1_RO1_1B_A-00	TIRB1_AON_I	26059c7b-e80c-447a-a1a6-2833e3d9335b	25b4e4cf-3f25-48c3-9487-ccca7ee13e66	Tissue 1	RO1_1B_Iba1_V2_test	2022-02-16 19:30:34	Gabriela Mercado	R01.Iba1_Update.V2.1	Object	90901fb7-f64a-4f27-b202-02934a011a15	Soma 112		Soma	81.145		474.586	57.5	4.92	2.93	333.3	60	18400.8	12761.1	18367.1	12762.6	18392.6	12716.3	18424.5	12733.8	18399.1	12780.2	36.5044	52.8689	3	42.62	55.86	66.15
Iba1_RO1_1B_A-00	TIRB1_AON_I	26059c7b-e80c-447a-a1a6-2833e3d9335b	25b4e4cf-3f25-48c3-9487-ccca7ee13e66	Tissue 1	RO1_1B_Iba1_V2_test	2022-02-16 19:30:34	Gabriela Mercado	R01.Iba1_Update.V2.1	Object	3074c57a-fd46-4851-8341-9535a5a81f7f	Soma 113		Soma	86.0143		185.904	62.1	2.71	2.23	168.2	60	18359	12831.1	18336	12830.8	18343.1	12805.6	18369	12812.9	18361.9	12838.1	26.1827	26.9363	3	36.02	48.39	60.66
Iba1_RO1_1B_A-00	TIRB1_AON_I	26059c7b-e80c-447a-a1a6-2833e3d9335b	25b4e4cf-3f25-48c3-9487-ccca7ee13e66	Tissue 1	RO1_1B_Iba1_V2_test	2022-02-16 19:30:34	Gabriela Mercado	R01.Iba1_Update.V2.1	Object	fb90c136-d76f-45df-ac82-f2d9712f9c8b	Soma 114		Soma	68.9825		212.04	54.4	4.09	2.97	182.8	50	18330.8	13250.6	18311.1	13246.3	18330.7	13237.5	18345.4	13270.3	18325.8	13279.1	21.4885	35.8592	3	40.45	53.34	64.7
Iba1_RO1_1B_A-00	TIRB1_AON_I	26059c7b-e80c-447a-a1a6-2833e3d9335b	25b4e4cf-3f25-48c3-9487-ccca7ee13e66	Tissue 1	RO1_1B_Iba1_V2_test	2022-02-16 19:30:34	Gabriela Mercado	R01.Iba1_Update.V2.1	Object	fc93b1c7-4698-48b7-89a5-1ff5613aaf3d	Soma 115		Soma	87.762		159.478	38.5	3.74	2.39	129.3	60	17953.1	13432.5	17947.4	13440.8	17955.4	13420.6	17982.4	13431.3	17974.4	13451.5	21.6577	29.0627	3	32.69	46.92	59
Iba1_RO1_1B_A-00	TIRB1_AON_I	26059c7b-e80c-447a-a1a6-2833e3d9335b	25b4e4cf-3f25-48c3-9487-ccca7ee13e66	Tissue 1	RO1_1B_Iba1_V2_test	2022-02-16 19:30:34	Gabriela Mercado	R01.Iba1_Update.V2.1	Object	441fb61b-608d-48f7-abf0-bbf021748ba2	Soma 116		Soma	85.8943		206.426	59.1	4.51	2.1	189.7	40	18624.8	13376.7	18601.9	13379.7	18623.5	13351.6	18644.3	13367.6	18622.7	13395.7	26.1876	35.4114	3	39.1	52.71	64.29
Iba1_RO1_1B_A-00	TIRB1_AON_I	26059c7b-e80c-447a-a1a6-2833e3d9335b	25b4e4cf-3f25-48c3-9487-ccca7ee13e66	Tissue 1	RO1_1B_Iba1_V2_test	2022-02-16 19:30:34	Gabriela Mercado	R01.Iba1_Update.V2.1	Object	77e4590b-5903-404f-a4d0-a7a1f367285a	Soma 117		Soma	73.9031		34.485	9.64	2.63	2.41	44.1	40	18163	12956.9	18161	12948.3	18167	12946	18172.3	12959.9	18166.3	12962.2	6.41726	14.8985	3	40.67	54.02	65.04
Iba1_RO1_1B_A-00	TIRB1_AON_I	26059c7b-e80c-447a-a1a6-2833e3d9335b	25b4e4cf-3f25-48c3-9487-ccca7ee13e66	Tissue 1	RO1_1B_Iba1_V2_test	2022-02-16 19:30:34	Gabriela Mercado	R01.Iba1_Update.V2.1	Object	1c1b23db-e87e-4fc8-83ce-54d453ec3743	Soma 118		Soma	88.7653		191.93	53.9	4.31	3.38	179.9	40	18163	13236.7	18142.2	13215.1	18163.6	13206.2	18180.1	13245.7	18158.6	13254.6	23.2343	42.7813	3	45.31	58.02	67
Iba1_RO1_1B_A-00	TIRB1_AON_I	26059c7b-e80c-447a-a1a6-2833e3d9335b	25b4e4cf-3f25-48c3-9487-ccca7ee13e66	Tissue 1	RO1_1B_Iba1_V2_test	2022-02-16 19:30:34	Gabriela Mercado	R01.Iba1_Update.V2.1	Object	6f3b77f1-746d-4a83-871a-24a1658cc3aa	Soma 119		Soma	92.0712		733.26	98.6	4.56	2.52	482.5	60	18722.7	13180.6	18688	13163.9	18741.6	13156.1	18749.2	13208.4	18695.6	13216.2	52.8951	54.1557	3	41.62	54.72	65.45
Iba1_RO1_1B_A-00	TIRB1_AON_I	26059c7b-e80c-447a-a1a6-2833e3d9335b	25b4e4cf-3f25-48c3-9487-ccca7ee13e66	Tissue 1	RO1_1B_Iba1_V2_test	2022-02-16 19:30:34	Gabriela Mercado	R01.Iba1_Update.V2.1	Object	85dc7441-8076-4138-84f4-0823f503fce1	Soma 12		Soma	90.2192		235.998	43.4	3.41	2.08	203.1	60	18079.2	12998.9	18061.8	12978.4	18087.6	12976.8	18089.9	13014.9	18064.1	13016.4	25.8645	38.1151	3	41.16	55.02	65.67
Iba1_RO1_1B_A-00	TIRB1_AON_I	26059c7b-e80c-447a-a1a6-2833e3d9335b	25b4e4cf-3f25-48c3-9487-ccca7ee13e66	Tissue 1	RO1_1B_Iba1_V2_test	2022-02-16 19:30:34	Gabriela Mercado	R01.Iba1_Update.V2.1	Object	8627a894-358a-48ed-8197-899fac7b4cf0	Soma 120		Soma	85.6989		356.563	68.3	2.85	2.34	314.3	50	18470.8	13138.8	18428.5	13151.9	18453.9	13111.1	18491.1	13134.3	18465.7	13175.1	43.8421	48.0676	3	40.99	54.07	64.76
Iba1_RO1_1B_A-00	TIRB1_AON_I	26059c7b-e80c-447a-a1a6-2833e3d9335b	25b4e4cf-3f25-48c3-9487-ccca7ee13e66	Tissue 1	RO1_1B_Iba1_V2_test	2022-02-16 19:30:34	Gabriela Mercado	R01.Iba1_Update.V2.1	Object	c893bcaf-52d5-41c2-87cc-fe5c42305e0a	Soma 121		Soma	87.7525		157.905	40.5	2.48	2.03	135.5	40	18037.1	13432.5	18021	13445.1	18038.4	13409.2	18054.7	13417.1	18037.2	13453	18.0374	39.8859	3	38.87	52.87	63.26
Iba1_RO1_1B_A-00	TIRB1_AON_I	26059c7b-e80c-447a-a1a6-2833e3d9335b	25b4e4cf-3f25-48c3-9487-ccca7ee13e66	Tissue 1	RO1_1B_Iba1_V2_test	2022-02-16 19:30:34	Gabriela Mercado	R01.Iba1_Update.V2.1	Object	b6a9375c-d9fa-418f-aab7-48cfcb1d5dff	Soma 122		Soma	94.5567		384.877	69.2	4	2.97	295.8	60	18009.2	13054.8	17979.7	13040.9	18010.3	13024.9	18031.3	13065.4	18000.7	13081.3	34.5202	45.5779	3	42.21	55.84	66.45
Iba1_RO1_1B_A-00	TIRB1_AON_I	26059c7b-e80c-447a-a1a6-2833e3d9335b	25b4e4cf-3f25-48c3-9487-ccca7ee13e66	Tissue 1	RO1_1B_Iba1_V2_test	2022-02-16 19:30:34	Gabriela Mercado	R01.Iba1_Update.V2.1	Object	452f1626-e407-4377-9c40-936deefb0ad5	Soma 123		Soma	94.4654		178.136	41.6	2.74	1.87	142.3	60	18302.9	13432.5	18281.9	13420.2	18298	13398.3	18317.6	13412.7	18301.5	13434.6	24.3248	27.1699	3	38.45	51.86	63.65
Iba1_RO1_1B_A-00	TIRB1_AON_I	26059c7b-e80c-447a-a1a6-2833e3d9335b	25b4e4cf-3f25-48c3-9487-ccca7ee13e66	Tissue 1	RO1_1B_Iba1_V2_test	2022-02-16 19:30:34	Gabriela Mercado	R01.Iba1_Update.V2.1	Object	6737372e-3e5f-445b-931f-2ded3b787b86	Soma 124		Soma	87.7238		213.371	65.5	3.13	1.9	210.1	50	18079.2	13390.5	18044.6	13392.5	18049	13373.3	18099.6	13384.9	18095.2	13404.1	19.6977	51.9131	3	41.52	54.36	64.16
Iba1_RO1_1B_A-00	TIRB1_AON_I	26059c7b-e80c-447a-a1a6-2833e3d9335b	25b4e4cf-3f25-48c3-9487-ccca7ee13e66	Tissue 1	RO1_1B_Iba1_V2_test	2022-02-16 19:30:34	Gabriela Mercado	R01.Iba1_Update.V2.1	Object	a0cc33df-25fb-4ef0-a307-a3ff8878b911	Soma 125		Soma	85.6879		384.611	71.1	4	2.5	299	60	18694.7	13012.8	18663.8	13035.5	18670.5	12984	18711.7	12989.3	18705	13040.9	41.5749	51.9771	3	42.16	55.48	66.38
Iba1_RO1_1B_A-00	TIRB1_AON_I	26059c7b-e80c-447a-a1a6-2833e3d9335b	25b4e4cf-3f25-48c3-9487-ccca7ee13e66	Tissue 1	RO1_1B_Iba1_V2_test	2022-02-16 19:30:34	Gabriela Mercado	R01.Iba1_Update.V2.1	Object	051805cc-1dbe-4783-8794-e2b8dfe7f6c6	Soma 126		Soma	83.7813		145.539	37.1	4.58	2.96	100.9	40	18009.2	13390.5	17994.7	13400.8	18012.5	13374.1	18026.1	13383.2	18008.2	13409.9	16.3259	32.1036	3	37.05	50.3	61.51
Iba1_RO1_1B_A-00	TIRB1_AON_I	26059c7b-e80c-447a-a1a6-2833e3d9335b	25b4e4cf-3f25-48c3-9487-ccca7ee13e66	Tissue 1	RO1_1B_Iba1_V2_test	2022-02-16 19:30:34	Gabriela Mercado	R01.Iba1_Update.V2.1	Object	17fab840-2c75-46e5-94ae-1b74d2f92d96	Soma 127		Soma	88.3238		354.409	72.1	4.11	2.97	280	40	18190.9	13418.5	18161.2	13418.9	18165.4	13396.5	18224.6	13407.5	18220.4	13429.9	22.8005	60.2026	3	41.61	55.4	65.63
Iba1_RO1_1B_A-00	TIRB1_AON_I	26059c7b-e80c-447a-a1a6-2833e3d9335b	25b4e4cf-3f25-48c3-9487-ccca7ee13e66	Tissue 1	RO1_1B_Iba1_V2_test	2022-02-16 19:30:34	Gabriela Mercado	R01.Iba1_Update.V2.1	Object	3bdc658d-431c-4865-b128-b8328e73f985	Soma 128		Soma	92.0348		143.869	46.8	2.73	2.29	135.5	30	18610.7	12675.3	18590.3	12662.6	18623	12654	18627.6	12671.8	18595	12680.4	18.3955	33.7272	3	32.8	46.24	58.59
Iba1_RO1_1B_A-00	TIRB1_AON_I	26059c7b-e80c-447a-a1a6-2833e3d9335b	25b4e4cf-3f25-48c3-9487-ccca7ee13e66	Tissue 1	RO1_1B_Iba1_V2_test	2022-02-16 19:30:34	Gabriela Mercado	R01.Iba1_Update.V2.1	Object	6cdd9d0f-82d8-4d20-84fd-4f3eacb771f6	Soma 129		Soma	73.834		129.736	36.3	3.96	3.36	107.7	60	17911.3	13348.7	17904.4	13341.7	17916.8	13335	17932.6	13364.4	17920.2	13371.1	14.125	33.3915	3	37.84	52.17	63.41
Iba1_RO1_1B_A-00	TIRB1_AON_I	26059c7b-e80c-447a-a1a6-2833e3d9335b	25b4e4cf-3f25-48c3-9487-ccca7ee13e66	Tissue 1	RO1_1B_Iba1_V2_test	2022-02-16 19:30:34	Gabriela Mercado	R01.Iba1_Update.V2.1	Object	1b50625c-4ef4-41cf-b195-73f6f8f59200	Soma 13		Soma	88.2815		192.172	45.6	5.13	2.46	158	60	18512.8	13012.8	18490.7	13011.1	18508.2	12983.3	18526.3	12994.7	18508.8	13022.5	21.398	32.8605	3	34.72	48.6	61.01
Iba1_RO1_1B_A-00	TIRB1_AON_I	26059c7b-e80c-447a-a1a6-2833e3d9335b	25b4e4cf-3f25-48c3-9487-ccca7ee13e66	Tissue 1	RO1_1B_Iba1_V2_test	2022-02-16 19:30:34	Gabriela Mercado	R01.Iba1_Update.V2.1	Object	f855d726-c7ea-4d84-9fa1-67f20095d4ab	Soma 130		Soma	87.55		247.324	54.3	3.71	1.69	237.8	40	18386.9	13516.6	18356.4	13520	18373.3	13492.1	18397.6	13506.8	18380.7	13534.7	28.4888	32.6043	3	35.67	49.58	60.79
Iba1_RO1_1B_A-00	TIRB1_AON_I	26059c7b-e80c-447a-a1a6-2833e3d9335b	25b4e4cf-3f25-48c3-9487-ccca7ee13e66	Tissue 1	RO1_1B_Iba1_V2_test	2022-02-16 19:30:34	Gabriela Mercado	R01.Iba1_Update.V2.1	Object	5cd6eaba-d589-4dac-a384-e7cfb33a6dc0	Soma 131		Soma	75.564		70.5672	19.8	3.97	2.64	53.3	50	18317	12831.1	18311.3	12822.3	18318.2	12819.8	18324.4	12836.6	18317.5	12839.1	7.32311	17.9051	3	35.62	50.48	62.35
Iba1_RO1_1B_A-00	TIRB1_AON_I	26059c7b-e80c-447a-a1a6-2833e3d9335b	25b4e4cf-3f25-48c3-9487-ccca7ee13e66	Tissue 1	RO1_1B_Iba1_V2_test	2022-02-16 19:30:34	Gabriela Mercado	R01.Iba1_Update.V2.1	Object	dcbee5c6-6930-4a6b-a63e-152ad9693fd2	Soma 132		Soma	90.8215		317.698	69.7	4.13	2.17	280.3	60	18135	13264.7	18099.6	13255.6	18115.6	13238.3	18154.7	13274.4	18138.7	13291.7	23.5511	53.1944	3	44.3	57.54	67.01
Iba1_RO1_1B_A-00	TIRB1_AON_I	26059c7b-e80c-447a-a1a6-2833e3d9335b	25b4e4cf-3f25-48c3-9487-ccca7ee13e66	Tissue 1	RO1_1B_Iba1_V2_test	2022-02-16 19:30:34	Gabriela Mercado	R01.Iba1_Update.V2.1	Object	d3e7846a-6361-456f-be08-8104bcfb5ba1	Soma 133		Soma	78.9849		348.819	62.7	4.43	2.51	287.3	60	18526.9	12705	18491.7	12693	18509.7	12670	18543.6	12696.6	18525.6	12719.5	29.1968	43.1398	3	40.88	54.84	65.64
Iba1_RO1_1B_A-00	TIRB1_AON_I	26059c7b-e80c-447a-a1a6-2833e3d9335b	25b4e4cf-3f25-48c3-9487-ccca7ee13e66	Tissue 1	RO1_1B_Iba1_V2_test	2022-02-16 19:30:34	Gabriela Mercado	R01.Iba1_Update.V2.1	Object	d2374a99-da01-4745-98ca-694eda5228c4	Soma 134		Soma	83.7535		151.734	44.9	4	2	129.5	40	18149.1	13488.4	18125.5	13478.3	18158.3	13475.8	18159.6	13492.2	18126.8	13494.8	16.4588	32.8347	3	35.72	50.2	61.43
Iba1_RO1_1B_A-00	TIRB1_AON_I	26059c7b-e80c-447a-a1a6-2833e3d9335b	25b4e4cf-3f25-48c3-9487-ccca7ee13e66	Tissue 1	RO1_1B_Iba1_V2_test	2022-02-16 19:30:34	Gabriela Mercado	R01.Iba1_Update.V2.1	Object	dbdcdae8-a3f5-4101-9806-65a0156800c1	Soma 135		Soma	99.7966		140.215	34.4	3.23	2.11	111.2	40	18582.7	12607.1	18564.7	12609	18572.9	12591.6	18598.6	12603.7	18590.5	12621.1	19.1699	28.4504	3	33.33	47.15	58.78
Iba1_RO1_1B_A-00	TIRB1_AON_I	26059c7b-e80c-447a-a1a6-2833e3d9335b	25b4e4cf-3f25-48c3-9487-ccca7ee13e66	Tissue 1	RO1_1B_Iba1_V2_test	2022-02-16 19:30:34	Gabriela Mercado	R01.Iba1_Update.V2.1	Object	fdc67dd0-3c91-463d-9c8a-0a23d8d38a83	Soma 136		Soma	75.8534		199.916	39.8	4.46	3.14	132.5	50	18778.5	12802.9	18748	12797.2	18761.6	12780.5	18786.5	12800.8	18772.8	12817.5	21.6	32.1237	3	38.39	52.28	64.38
Iba1_RO1_1B_A-00	TIRB1_AON_I	26059c7b-e80c-447a-a1a6-2833e3d9335b	25b4e4cf-3f25-48c3-9487-ccca7ee13e66	Tissue 1	RO1_1B_Iba1_V2_test	2022-02-16 19:30:34	Gabriela Mercado	R01.Iba1_Update.V2.1	Object	8a535e2b-0283-4c5b-b4fe-91e993dbe2dd	Soma 137		Soma	77.1655		129.736	38.9	2.6	1.85	128.1	40	18121	13054.8	18111.3	13044.1	18127.1	13039.8	18134.9	13068	18119.1	13072.4	16.4276	29.31	3	43.75	56.34	66.61
Iba1_RO1_1B_A-00	TIRB1_AON_I	26059c7b-e80c-447a-a1a6-2833e3d9335b	25b4e4cf-3f25-48c3-9487-ccca7ee13e66	Tissue 1	RO1_1B_Iba1_V2_test	2022-02-16 19:30:34	Gabriela Mercado	R01.Iba1_Update.V2.1	Object	b93d03c3-48e0-40a9-98c2-ad084d1bcec5	Soma 138		Soma	85.5083		210.153	42.6	3.5	2.98	176.7	40	18428.7	13404.6	18413.5	13410.2	18426.7	13382.5	18451.3	13394.2	18438.2	13421.9	27.3049	30.6769	3	38.09	51.86	63.21
Iba1_RO1_1B_A-00	TIRB1_AON_I	26059c7b-e80c-447a-a1a6-2833e3d9335b	25b4e4cf-3f25-48c3-9487-ccca7ee13e66	Tissue 1	RO1_1B_Iba1_V2_test	2022-02-16 19:30:34	Gabriela Mercado	R01.Iba1_Update.V2.1	Object	a68672d2-299f-4787-90c7-48b86f5e981f	Soma 139		Soma	57.3409		205.24	56.2	2.15	1.73	192.4	30	17967.2	13304.9	17951.6	13318	17961	13298.3	18000.4	13317.2	17991	13336.9	21.8314	43.679	3	43.51	57.19	66.76
Iba1_RO1_1B_A-00	TIRB1_AON_I	26059c7b-e80c-447a-a1a6-2833e3d9335b	25b4e4cf-3f25-48c3-9487-ccca7ee13e66	Tissue 1	RO1_1B_Iba1_V2_test	2022-02-16 19:30:34	Gabriela Mercado	R01.Iba1_Update.V2.1	Object	f81fed8b-75d3-41b4-aa54-1f14e907fa64	Soma 14		Soma	93.4982		180.508	65.6	2.75	1.91	195	30	17967.2	13347	17955.8	13350.2	17962.5	13332.7	18004.4	13348.9	17997.7	13366.3	18.6982	44.8705	3	38.26	52.25	63.33
Iba1_RO1_1B_A-00	TIRB1_AON_I	26059c7b-e80c-447a-a1a6-2833e3d9335b	25b4e4cf-3f25-48c3-9487-ccca7ee13e66	Tissue 1	RO1_1B_Iba1_V2_test	2022-02-16 19:30:34	Gabriela Mercado	R01.Iba1_Update.V2.1	Object	9dda3d02-6e86-4808-ae61-a6c2a32bc101	Soma 140		Soma	91.9353		158.752	33.1	3.59	3.04	93.1	40	18610.7	13306.7	18595.3	13312.8	18609.3	13294	18620.3	13302.2	18606.4	13321	13.7336	23.4247	3	46.3	58.72	68.76
Iba1_RO1_1B_A-00	TIRB1_AON_I	26059c7b-e80c-447a-a1a6-2833e3d9335b	25b4e4cf-3f25-48c3-9487-ccca7ee13e66	Tissue 1	RO1_1B_Iba1_V2_test	2022-02-16 19:30:34	Gabriela Mercado	R01.Iba1_Update.V2.1	Object	28691340-755a-4cfc-84eb-eafdf86e0d0d	Soma 141		Soma	92.2017		320.747	65.7	2.96	1.8	249.5	30	18190.9	13486.9	18165.7	13505	18169.8	13474.9	18210.4	13480.5	18206.3	13510.6	30.3496	41.0108	3	35.86	50.34	61.24
Iba1_RO1_1B_A-00	TIRB1_AON_I	26059c7b-e80c-447a-a1a6-2833e3d9335b	25b4e4cf-3f25-48c3-9487-ccca7ee13e66	Tissue 1	RO1_1B_Iba1_V2_test	2022-02-16 19:30:34	Gabriela Mercado	R01.Iba1_Update.V2.1	Object	6b042afd-2e36-4379-b239-ecc8bc181ca0	Soma 142		Soma	95.4044		253.737	40.4	5.23	2.58	184.5	60	18470.8	12719.1	18447.3	12718.4	18450.7	12690.1	18479.8	12693.6	18476.4	12721.9	28.5176	29.288	3	37.59	52.26	63.84
Iba1_RO1_1B_A-00	TIRB1_AON_I	26059c7b-e80c-447a-a1a6-2833e3d9335b	25b4e4cf-3f25-48c3-9487-ccca7ee13e66	Tissue 1	RO1_1B_Iba1_V2_test	2022-02-16 19:30:34	Gabriela Mercado	R01.Iba1_Update.V2.1	Object	fcb9ffd0-a8d4-49af-8126-23f1704f5d24	Soma 143		Soma	85.5026		334.613	64.3	4.99	3.98	267.8	60	18582.7	12970.8	18561.6	12966.9	18585.9	12944.6	18615.6	12976.9	18591.3	12999.3	33.0049	43.904	3	39.73	52.88	63.67
Iba1_RO1_1B_A-00	TIRB1_AON_I	26059c7b-e80c-447a-a1a6-2833e3d9335b	25b4e4cf-3f25-48c3-9487-ccca7ee13e66	Tissue 1	RO1_1B_Iba1_V2_test	2022-02-16 19:30:34	Gabriela Mercado	R01.Iba1_Update.V2.1	Object	e6f69237-40b0-4756-850d-2b478757d7cd	Soma 144		Soma	91.9204		414.933	93.9	3.53	2.53	357	60	18359	13012.8	18329.5	13000.3	18379.4	12982.6	18392.9	13020.7	18343	13038.3	40.3246	52.9281	3	43.83	57.3	67.13
Iba1_RO1_1B_A-00	TIRB1_AON_I	26059c7b-e80c-447a-a1a6-2833e3d9335b	25b4e4cf-3f25-48c3-9487-ccca7ee13e66	Tissue 1	RO1_1B_Iba1_V2_test	2022-02-16 19:30:34	Gabriela Mercado	R01.Iba1_Update.V2.1	Object	c33f670f-636c-410b-acd1-b56a85408149	Soma 145		Soma	85.4395		185.372	38	5.68	3.76	122.8	40	18512.8	13516.6	18501.7	13521.3	18518	13505.8	18534.6	13523.3	18518.3	13538.7	22.4017	24.0551	3	34.11	48.84	61.38
Iba1_RO1_1B_A-00	TIRB1_AON_I	26059c7b-e80c-447a-a1a6-2833e3d9335b	25b4e4cf-3f25-48c3-9487-ccca7ee13e66	Tissue 1	RO1_1B_Iba1_V2_test	2022-02-16 19:30:34	Gabriela Mercado	R01.Iba1_Update.V2.1	Object	080d1bfc-e5c7-4857-be8f-078c567713ea	Soma 146		Soma	93.7183		264.651	51.3	4.96	2.96	216.4	60	18344.9	12789	18315.9	12785.8	18342.2	12754	18365.3	12773.2	18339	12804.9	30.0027	41.1807	3	37.11	50.49	61.72
Iba1_RO1_1B_A-00	TIRB1_AON_I	26059c7b-e80c-447a-a1a6-2833e3d9335b	25b4e4cf-3f25-48c3-9487-ccca7ee13e66	Tissue 1	RO1_1B_Iba1_V2_test	2022-02-16 19:30:34	Gabriela Mercado	R01.Iba1_Update.V2.1	Object	2b634352-7a3f-46ee-8f51-3b406bbf7517	Soma 147		Soma	85.3807		210.951	40.7	4.67	2.51	106	40	18568.7	12802.9	18542.8	12804.7	18552.1	12788.2	18577.2	12802.3	18567.9	12818.8	18.917	28.8072	3	22.44	34.49	48.16
Iba1_RO1_1B_A-00	TIRB1_AON_I	26059c7b-e80c-447a-a1a6-2833e3d9335b	25b4e4cf-3f25-48c3-9487-ccca7ee13e66	Tissue 1	RO1_1B_Iba1_V2_test	2022-02-16 19:30:34	Gabriela Mercado	R01.Iba1_Update.V2.1	Object	721e705e-7d17-48ac-a921-66deede26927	Soma 148		Soma	80.9473		134.794	23.6	6.17	6.56	94.5	30	18163	13444.9	18146.4	13444.5	18174.1	13440.4	18176	13453	18148.2	13457.1	12.7585	28.0395	3	45.2	58.56	67.35
Iba1_RO1_1B_A-00	TIRB1_AON_I	26059c7b-e80c-447a-a1a6-2833e3d9335b	25b4e4cf-3f25-48c3-9487-ccca7ee13e66	Tissue 1	RO1_1B_Iba1_V2_test	2022-02-16 19:30:34	Gabriela Mercado	R01.Iba1_Update.V2.1	Object	6f72784f-48bb-497c-9f38-5110e0b5f531	Soma 149		Soma	92.1945		540.507	73.8	4.64	4.07	329.1	60	18736.5	12719.1	18692.6	12713.7	18723.8	12685.4	18757.8	12722.8	18726.6	12751.2	42.1313	50.5814	3	39.89	53.8	64.91
Iba1_RO1_1B_A-00	TIRB1_AON_I	26059c7b-e80c-447a-a1a6-2833e3d9335b	25b4e4cf-3f25-48c3-9487-ccca7ee13e66	Tissue 1	RO1_1B_Iba1_V2_test	2022-02-16 19:30:34	Gabriela Mercado	R01.Iba1_Update.V2.1	Object	1768ecba-6fd1-47dc-aa3a-84c78ec3c61c	Soma 15		Soma	89.4814		270.508	54.1	6.78	5.4	206.7	60	18205	13012.8	18194.2	12992.6	18225.4	12991.6	18226.6	13028.5	18195.5	13029.6	31.1682	36.9344	3	44.12	57.57	66.91
Iba1_RO1_1B_A-00	TIRB1_AON_I	26059c7b-e80c-447a-a1a6-2833e3d9335b	25b4e4cf-3f25-48c3-9487-ccca7ee13e66	Tissue 1	RO1_1B_Iba1_V2_test	2022-02-16 19:30:34	Gabriela Mercado	R01.Iba1_Update.V2.1	Object	5480a01a-2728-4958-bea7-bc30d4f39d9c	Soma 150		Soma	76.9879		202.506	72.4	2.71	2.17	198.9	60	18442.8	12691.1	18421.1	12671.6	18444.6	12670	18446.9	12703.1	18423.4	12704.8	23.5386	33.2267	3	40.98	54.09	64.43
Iba1_RO1_1B_A-00	TIRB1_AON_I	26059c7b-e80c-447a-a1a6-2833e3d9335b	25b4e4cf-3f25-48c3-9487-ccca7ee13e66	Tissue 1	RO1_1B_Iba1_V2_test	2022-02-16 19:30:34	Gabriela Mercado	R01.Iba1_Update.V2.1	Object	596a0948-f893-4675-ae1e-812f31bb3558	Soma 151		Soma	85.1856		180	41.1	3.1	1.98	156.6	40	18680.6	13208.8	18654.9	13205.9	18664.8	13190.4	18690	13206.5	18680.1	13222	18.3866	29.8732	3	34.93	48.36	60.64
Iba1_RO1_1B_A-00	TIRB1_AON_I	26059c7b-e80c-447a-a1a6-2833e3d9335b	25b4e4cf-3f25-48c3-9487-ccca7ee13e66	Tissue 1	RO1_1B_Iba1_V2_test	2022-02-16 19:30:34	Gabriela Mercado	R01.Iba1_Update.V2.1	Object	af56aa97-54a1-4f74-a5e7-fa152852ce25	Soma 152		Soma	91.8111		207.418	45.7	3.77	2.34	172.8	60	18428.7	13012.8	18414.7	13004.4	18431.2	12992.7	18449.4	13018.6	18433	13030.2	20.1527	31.623	3	39.59	52.97	64.27
Iba1_RO1_1B_A-00	TIRB1_AON_I	26059c7b-e80c-447a-a1a6-2833e3d9335b	25b4e4cf-3f25-48c3-9487-ccca7ee13e66	Tissue 1	RO1_1B_Iba1_V2_test	2022-02-16 19:30:34	Gabriela Mercado	R01.Iba1_Update.V2.1	Object	6e28ed28-50d9-4d89-8d67-ac538667b5fd	Soma 153		Soma	73.2791		59.3142	16.9	2.74	2.12	59.7	40	18163	12984.8	18153.1	12988.6	18156.9	12974.4	18169.1	12977.7	18165.3	12991.9	12.6554	14.715	3	46.28	58.74	67.34
Iba1_RO1_1B_A-00	TIRB1_AON_I	26059c7b-e80c-447a-a1a6-2833e3d9335b	25b4e4cf-3f25-48c3-9487-ccca7ee13e66	Tissue 1	RO1_1B_Iba1_V2_test	2022-02-16 19:30:34	Gabriela Mercado	R01.Iba1_Update.V2.1	Object	b43a5759-a0e5-4071-856a-cc6029c79e09	Soma 154		Soma	89.2268		257.367	45.6	3.56	2.17	202.9	60	18289	13292.6	18284.1	13290.5	18294.3	13264.6	18334.1	13280.3	18323.8	13306.2	27.8717	42.7559	3	41.4	54.71	65.27
Iba1_RO1_1B_A-00	TIRB1_AON_I	26059c7b-e80c-447a-a1a6-2833e3d9335b	25b4e4cf-3f25-48c3-9487-ccca7ee13e66	Tissue 1	RO1_1B_Iba1_V2_test	2022-02-16 19:30:34	Gabriela Mercado	R01.Iba1_Update.V2.1	Object	f71fe898-f12d-42c9-9e9d-b9f49937a1d1	Soma 155		Soma	92.1691		305.283	75.3	3.41	2.76	284.7	60	18386.9	12691.1	18359.8	12697.3	18379	12664	18421.3	12688.6	18402	12721.8	38.4495	48.8446	3	36.42	51.08	62.17
Iba1_RO1_1B_A-00	TIRB1_AON_I	26059c7b-e80c-447a-a1a6-2833e3d9335b	25b4e4cf-3f25-48c3-9487-ccca7ee13e66	Tissue 1	RO1_1B_Iba1_V2_test	2022-02-16 19:30:34	Gabriela Mercado	R01.Iba1_Update.V2.1	Object	460318fe-920a-43e0-a11f-57efcb62c148	Soma 156		Soma	91.6627		205.531	45	5.17	3.28	185.1	40	18442.8	13418.5	18414.6	13399.2	18446.5	13387.1	18455.4	13410.6	18423.5	13422.7	25.1598	34.1084	3	38.07	52.02	63.26
Iba1_RO1_1B_A-00	TIRB1_AON_I	26059c7b-e80c-447a-a1a6-2833e3d9335b	25b4e4cf-3f25-48c3-9487-ccca7ee13e66	Tissue 1	RO1_1B_Iba1_V2_test	2022-02-16 19:30:34	Gabriela Mercado	R01.Iba1_Update.V2.1	Object	d79de29c-cd6c-40c4-b128-0bc581661dbe	Soma 157		Soma	98.6282		180.508	75.7	2.41	1.8	218.1	40	17981	13334.6	17965.3	13311.2	17991.2	13301.6	18012.5	13358.9	17986.6	13368.5	27.6213	61.1424	3	41.13	54.78	64.47
Iba1_RO1_1B_A-00	TIRB1_AON_I	26059c7b-e80c-447a-a1a6-2833e3d9335b	25b4e4cf-3f25-48c3-9487-ccca7ee13e66	Tissue 1	RO1_1B_Iba1_V2_test	2022-02-16 19:30:34	Gabriela Mercado	R01.Iba1_Update.V2.1	Object	5abe1650-b4a4-46fc-bf2f-837a7647a8e6	Soma 158		Soma	74.8572		348.504	78.8	3.51	2.26	322.1	40	18526.9	13334.6	18500.7	13319	18532.1	13302.5	18552.7	13341.8	18521.3	13358.2	35.4022	44.3241	3	44.94	57.29	67.22
Iba1_RO1_1B_A-00	TIRB1_AON_I	26059c7b-e80c-447a-a1a6-2833e3d9335b	25b4e4cf-3f25-48c3-9487-ccca7ee13e66	Tissue 1	RO1_1B_Iba1_V2_test	2022-02-16 19:30:34	Gabriela Mercado	R01.Iba1_Update.V2.1	Object	30c34bfc-b1c8-4b5c-932b-c8e7496904e9	Soma 159		Soma	91.5194		355.619	82.6	2.95	2.83	305.7	60	18512.8	12872.9	18483.6	12876.6	18497.3	12838.2	18536	12851.9	18522.4	12890.4	40.805	41.111	3	40.69	54.55	65.2
Iba1_RO1_1B_A-00	TIRB1_AON_I	26059c7b-e80c-447a-a1a6-2833e3d9335b	25b4e4cf-3f25-48c3-9487-ccca7ee13e66	Tissue 1	RO1_1B_Iba1_V2_test	2022-02-16 19:30:34	Gabriela Mercado	R01.Iba1_Update.V2.1	Object	5c830c13-ecae-4769-b759-0adcab61868c	Soma 16		Soma	88.9356		144.692	45.9	3.9	2.88	120.9	30	18177.1	12913.1	18162.8	12909.9	18189.3	12903.3	18193.5	12920.4	18167	12926.9	17.5723	27.3807	3	34.69	49.61	61.38
Iba1_RO1_1B_A-00	TIRB1_AON_I	26059c7b-e80c-447a-a1a6-2833e3d9335b	25b4e4cf-3f25-48c3-9487-ccca7ee13e66	Tissue 1	RO1_1B_Iba1_V2_test	2022-02-16 19:30:34	Gabriela Mercado	R01.Iba1_Update.V2.1	Object	71b0a337-1eab-41a7-996f-617a5244ae05	Soma 160		Soma	91.8815		142.175	30	4.05	3.75	95	60	18526.9	12747	18511.2	12743	18524.7	12726.7	18537.5	12737.3	18524	12753.6	16.6113	21.1755	3	36.06	50.35	62.09
Iba1_RO1_1B_A-00	TIRB1_AON_I	26059c7b-e80c-447a-a1a6-2833e3d9335b	25b4e4cf-3f25-48c3-9487-ccca7ee13e66	Tissue 1	RO1_1B_Iba1_V2_test	2022-02-16 19:30:34	Gabriela Mercado	R01.Iba1_Update.V2.1	Object	733dd08e-2a03-44f9-b7c4-4e21a17bf37d	Soma 161		Soma	75.9405		188.687	36	4.67	2.66	147.2	60	18750.6	12761.1	18730.5	12756	18761	12750.5	18764.8	12771.6	18734.4	12777.1	21.419	30.9224	3	34.11	48.63	61.45
Iba1_RO1_1B_A-00	TIRB1_AON_I	26059c7b-e80c-447a-a1a6-2833e3d9335b	25b4e4cf-3f25-48c3-9487-ccca7ee13e66	Tissue 1	RO1_1B_Iba1_V2_test	2022-02-16 19:30:34	Gabriela Mercado	R01.Iba1_Update.V2.1	Object	47c02815-da35-48b0-b74d-3ac80ee040c3	Soma 162		Soma	89.505		287.496	55.8	3.73	2.18	224	40	18260.9	12956.9	18235.3	12942.2	18261.1	12931.7	18276.9	12970.6	18251.1	12981.1	27.859	42.0461	3	40.85	55.41	66.01
Iba1_RO1_1B_A-00	TIRB1_AON_I	26059c7b-e80c-447a-a1a6-2833e3d9335b	25b4e4cf-3f25-48c3-9487-ccca7ee13e66	Tissue 1	RO1_1B_Iba1_V2_test	2022-02-16 19:30:34	Gabriela Mercado	R01.Iba1_Update.V2.1	Object	de00be38-ec8d-4372-8719-fbb8559c960c	Soma 163		Soma	91.7629		145.611	27.4	4.97	3.89	109.6	60	18484.8	12747	18456.2	12745.1	18479.2	12728.6	18491.1	12745.2	18468.2	12761.7	20.4533	28.2577	3	33.41	47.15	60.21
Iba1_RO1_1B_A-00	TIRB1_AON_I	26059c7b-e80c-447a-a1a6-2833e3d9335b	25b4e4cf-3f25-48c3-9487-ccca7ee13e66	Tissue 1	RO1_1B_Iba1_V2_test	2022-02-16 19:30:34	Gabriela Mercado	R01.Iba1_Update.V2.1	Object	a09622e4-8e5d-437c-a5df-bf2c4d5798ab	Soma 164		Soma	85.035		495.301	82.9	5.37	2.54	371.2	60	18750.6	13068.9	18719.1	13100.8	18725.9	13043.5	18764	13048	18757.1	13105.4	38.3	57.7545	3	41	54.3	65.25
Iba1_RO1_1B_A-00	TIRB1_AON_I	26059c7b-e80c-447a-a1a6-2833e3d9335b	25b4e4cf-3f25-48c3-9487-ccca7ee13e66	Tissue 1	RO1_1B_Iba1_V2_test	2022-02-16 19:30:34	Gabriela Mercado	R01.Iba1_Update.V2.1	Object	cb0de0e2-4953-4753-ace2-5dbca07e7d22	Soma 165		Soma	91.5022		324.522	63.1	4.87	3.13	272.8	60	18680.6	13110.7	18660.9	13094.4	18688.6	13082.4	18707.2	13125.4	18679.5	13137.4	30.1968	46.8428	3	41.76	54.52	65.13
Iba1_RO1_1B_A-00	TIRB1_AON_I	26059c7b-e80c-447a-a1a6-2833e3d9335b	25b4e4cf-3f25-48c3-9487-ccca7ee13e66	Tissue 1	RO1_1B_Iba1_V2_test	2022-02-16 19:30:34	Gabriela Mercado	R01.Iba1_Update.V2.1	Object	25c6b27c-502b-4659-90af-906e576f8fd4	Soma 166		Soma	75.0709		567.998	106.8	3.38	2.93	457.5	50	18428.7	12747	18368.8	12755.9	18398.1	12715.3	18439	12744.9	18409.8	12785.5	50.0066	50.5319	3	40.11	53.84	64.51
Iba1_RO1_1B_A-00	TIRB1_AON_I	26059c7b-e80c-447a-a1a6-2833e3d9335b	25b4e4cf-3f25-48c3-9487-ccca7ee13e66	Tissue 1	RO1_1B_Iba1_V2_test	2022-02-16 19:30:34	Gabriela Mercado	R01.Iba1_Update.V2.1	Object	0b480ba2-ed67-4bee-b39a-6ba5bccf956e	Soma 167		Soma	91.07		279.365	60.6	5.06	2.01	233.4	50	18051	13026.9	18017.5	13029.4	18047.3	13003	18070	13028.6	18040.3	13055	34.2381	39.8103	3	42.7	56.72	66.83
Iba1_RO1_1B_A-00	TIRB1_AON_I	26059c7b-e80c-447a-a1a6-2833e3d9335b	25b4e4cf-3f25-48c3-9487-ccca7ee13e66	Tissue 1	RO1_1B_Iba1_V2_test	2022-02-16 19:30:34	Gabriela Mercado	R01.Iba1_Update.V2.1	Object	21acb53c-cc90-462d-a1ca-a673ff52b905	Soma 168		Soma	91.4943		292.384	47.6	5.44	2.01	209.4	60	18512.8	13236.7	18482.2	13221.3	18512.6	13218.3	18515.9	13251	18485.4	13254	30.5804	32.8588	3	41.05	54.84	65.37
Iba1_RO1_1B_A-00	TIRB1_AON_I	26059c7b-e80c-447a-a1a6-2833e3d9335b	25b4e4cf-3f25-48c3-9487-ccca7ee13e66	Tissue 1	RO1_1B_Iba1_V2_test	2022-02-16 19:30:34	Gabriela Mercado	R01.Iba1_Update.V2.1	Object	e283d94c-7c36-420e-85c9-4d4d10c3c4eb	Soma 169		Soma	74.3773		452.419	87.3	4.5	2.7	364.4	60	18484.8	13054.8	18463.3	13076.2	18467.8	13027.8	18507.8	13031.5	18503.3	13079.9	40.1653	48.6514	3	44.8	57.97	67.74
Iba1_RO1_1B_A-00	TIRB1_AON_I	26059c7b-e80c-447a-a1a6-2833e3d9335b	25b4e4cf-3f25-48c3-9487-ccca7ee13e66	Tissue 1	RO1_1B_Iba1_V2_test	2022-02-16 19:30:34	Gabriela Mercado	R01.Iba1_Update.V2.1	Object	b23380fb-7de0-4bc5-822e-f14679801951	Soma 17		Soma	88.1622		188.639	49.1	4.3	3.42	144.1	40	18386.9	13264.7	18365.5	13269.6	18387.7	13229.5	18404.1	13238.6	18382	13278.7	18.7541	45.8072	3	40.74	54.5	65.38
Iba1_RO1_1B_A-00	TIRB1_AON_I	26059c7b-e80c-447a-a1a6-2833e3d9335b	25b4e4cf-3f25-48c3-9487-ccca7ee13e66	Tissue 1	RO1_1B_Iba1_V2_test	2022-02-16 19:30:34	Gabriela Mercado	R01.Iba1_Update.V2.1	Object	2bdc21e3-452c-4828-b245-f27bf6fc3787	Soma 170		Soma	88.6404		153.694	46.7	2.8	2.14	160.2	60	18289	13600.4	18263.5	13592.4	18276.1	13564.1	18305.3	13577.1	18292.8	13605.4	30.9608	32.0311	3	40.85	54.63	64.42
Iba1_RO1_1B_A-00	TIRB1_AON_I	26059c7b-e80c-447a-a1a6-2833e3d9335b	25b4e4cf-3f25-48c3-9487-ccca7ee13e66	Tissue 1	RO1_1B_Iba1_V2_test	2022-02-16 19:30:34	Gabriela Mercado	R01.Iba1_Update.V2.1	Object	978b0611-d6c8-4175-a126-bb4a85539920	Soma 171		Soma	90.6346		174.264	38.2	5.2	5.72	127.5	60	18554.8	12635	18547	12615.6	18560.2	12613.7	18565.5	12651.5	18552.3	12653.4	13.3046	38.1472	3	32.84	47.59	60.22
Iba1_RO1_1B_A-00	TIRB1_AON_I	26059c7b-e80c-447a-a1a6-2833e3d9335b	25b4e4cf-3f25-48c3-9487-ccca7ee13e66	Tissue 1	RO1_1B_Iba1_V2_test	2022-02-16 19:30:34	Gabriela Mercado	R01.Iba1_Update.V2.1	Object	3f6ca07b-d78c-4924-ac0a-b7116d93fe71	Soma 172		Soma	72.9939		276.388	62	3.92	2.55	246.3	50	18540.7	12663	18511.3	12662.2	18517.5	12637.6	18560.2	12648.5	18553.9	12673.1	25.3528	44.0349	3	37.84	51.95	63.33
Iba1_RO1_1B_A-00	TIRB1_AON_I	26059c7b-e80c-447a-a1a6-2833e3d9335b	25b4e4cf-3f25-48c3-9487-ccca7ee13e66	Tissue 1	RO1_1B_Iba1_V2_test	2022-02-16 19:30:34	Gabriela Mercado	R01.Iba1_Update.V2.1	Object	1e563103-ea96-4e1a-9f67-146fe71e121c	Soma 173		Soma	73.0793		24.5388	8.41	3.27	3.27	22.3	40	18624.8	13110.7	18619.2	13113.9	18625.1	13107.9	18628.2	13111	18622.2	13117	4.35578	8.40043	3	44.74	56.53	66.59
Iba1_RO1_1B_A-00	TIRB1_AON_I	26059c7b-e80c-447a-a1a6-2833e3d9335b	25b4e4cf-3f25-48c3-9487-ccca7ee13e66	Tissue 1	RO1_1B_Iba1_V2_test	2022-02-16 19:30:34	Gabriela Mercado	R01.Iba1_Update.V2.1	Object	89242f9d-9838-48c9-a28a-71a887bc77cc	Soma 174		Soma	90.1244		260.198	52.6	3.61	2.54	233.8	50	18596.8	12719.1	18569	12700.8	18598.7	12684.6	18613.8	12712.1	18584	12728.4	31.4285	33.9052	3	37.7	51.73	63.07
Iba1_RO1_1B_A-00	TIRB1_AON_I	26059c7b-e80c-447a-a1a6-2833e3d9335b	25b4e4cf-3f25-48c3-9487-ccca7ee13e66	Tissue 1	RO1_1B_Iba1_V2_test	2022-02-16 19:30:34	Gabriela Mercado	R01.Iba1_Update.V2.1	Object	e3d8edd6-952d-497d-900f-3d8f847aaa37	Soma 175		Soma	63.4714		252.769	60.3	4.2	3.05	201.3	60	18359	12732.9	18336.7	12745.1	18346.7	12701.5	18370	12706.8	18360	12750.4	23.8312	44.7031	3	35.19	49.13	60.96
Iba1_RO1_1B_A-00	TIRB1_AON_I	26059c7b-e80c-447a-a1a6-2833e3d9335b	25b4e4cf-3f25-48c3-9487-ccca7ee13e66	Tissue 1	RO1_1B_Iba1_V2_test	2022-02-16 19:30:34	Gabriela Mercado	R01.Iba1_Update.V2.1	Object	4943ce0f-6e63-42ca-8be5-2f64daee00af	Soma 176		Soma	91.3942		182.855	36.4	4.79	2.17	112.7	60	18568.7	13446.6	18557.3	13435.9	18571.4	13422.8	18583.8	13436.1	18569.7	13449.2	18.0778	19.2684	3	37.68	52.03	64.06
Iba1_RO1_1B_A-00	TIRB1_AON_I	26059c7b-e80c-447a-a1a6-2833e3d9335b	25b4e4cf-3f25-48c3-9487-ccca7ee13e66	Tissue 1	RO1_1B_Iba1_V2_test	2022-02-16 19:30:34	Gabriela Mercado	R01.Iba1_Update.V2.1	Object	22d6a95a-4217-4681-9857-bb9e5ce2cdd0	Soma 177		Soma	89.7851		487.461	65.2	6.77	2.68	339.3	60	18512.8	12789	18479.7	12800.1	18494.3	12766.4	18541.9	12787.1	18527.3	12820.7	36.6925	51.885	3	36.24	50.28	62.03
Iba1_RO1_1B_A-00	TIRB1_AON_I	26059c7b-e80c-447a-a1a6-2833e3d9335b	25b4e4cf-3f25-48c3-9487-ccca7ee13e66	Tissue 1	RO1_1B_Iba1_V2_test	2022-02-16 19:30:34	Gabriela Mercado	R01.Iba1_Update.V2.1	Object	ee88ce0f-7d0a-4a1a-a2eb-2dad40e2ae13	Soma 178		Soma	56.6122		290.642	73	3.28	2.21	266.1	50	18498.7	12649.1	18494.9	12650.3	18505.5	12627	18560.2	12651.8	18549.7	12675	25.5522	60.0797	3	38.71	52.53	63.8
Iba1_RO1_1B_A-00	TIRB1_AON_I	26059c7b-e80c-447a-a1a6-2833e3d9335b	25b4e4cf-3f25-48c3-9487-ccca7ee13e66	Tissue 1	RO1_1B_Iba1_V2_test	2022-02-16 19:30:34	Gabriela Mercado	R01.Iba1_Update.V2.1	Object	cefd857f-00a1-4696-a0c5-cbdb82b17bb6	Soma 179		Soma	99.9885		101.035	39.8	2.33	2.06	91.4	40	18638.6	13040.7	18616	13033.9	18633.9	13022.4	18645.2	13039.9	18627.2	13051.4	20.7863	21.347	3	41.69	54.12	65.24
Iba1_RO1_1B_A-00	TIRB1_AON_I	26059c7b-e80c-447a-a1a6-2833e3d9335b	25b4e4cf-3f25-48c3-9487-ccca7ee13e66	Tissue 1	RO1_1B_Iba1_V2_test	2022-02-16 19:30:34	Gabriela Mercado	R01.Iba1_Update.V2.1	Object	c55efcc3-53ab-49e1-a42d-d23d825b5570	Soma 18		Soma	88.27		158.123	34	3.6	2.27	136.2	40	18708.6	13082.7	18691.5	13063.4	18705.8	13057.2	18716.9	13082.6	18702.5	13088.8	15.6491	27.728	3	35.84	49.05	60.82
Iba1_RO1_1B_A-00	TIRB1_AON_I	26059c7b-e80c-447a-a1a6-2833e3d9335b	25b4e4cf-3f25-48c3-9487-ccca7ee13e66	Tissue 1	RO1_1B_Iba1_V2_test	2022-02-16 19:30:34	Gabriela Mercado	R01.Iba1_Update.V2.1	Object	e76453d2-e6ef-4b88-b01e-1364efc0079b	Soma 180		Soma	88.5116		157.252	34.4	3.47	2.97	91.9	40	18512.8	12621.2	18498.3	12602.7	18511	12595.6	18523.6	12618.3	18511	12625.4	14.4508	25.9839	3	28.81	43.33	56.38
Iba1_RO1_1B_A-00	TIRB1_AON_I	26059c7b-e80c-447a-a1a6-2833e3d9335b	25b4e4cf-3f25-48c3-9487-ccca7ee13e66	Tissue 1	RO1_1B_Iba1_V2_test	2022-02-16 19:30:34	Gabriela Mercado	R01.Iba1_Update.V2.1	Object	9655021a-872b-40c3-80b4-20d328e40a42	Soma 181		Soma	91.132		286.77	61.8	4.94	3.7	203.6	30	18470.8	13542.8	18435.6	13544.7	18446.1	13520.6	18487.2	13538.6	18476.6	13562.7	26.3096	44.804	3	39.26	52.46	62.7
Iba1_RO1_1B_A-00	TIRB1_AON_I	26059c7b-e80c-447a-a1a6-2833e3d9335b	25b4e4cf-3f25-48c3-9487-ccca7ee13e66	Tissue 1	RO1_1B_Iba1_V2_test	2022-02-16 19:30:34	Gabriela Mercado	R01.Iba1_Update.V2.1	Object	e2a0664d-6486-4600-9434-c9a525ef856d	Soma 182		Soma	99.9282		178.886	51.8	4.06	2.34	151.3	50	18792.6	12956.9	18766.6	12928.8	18787.4	12925.4	18792.6	12957.3	18771.8	12960.7	21.0636	32.3094	3	33.08	45.68	58.29
Iba1_RO1_1B_A-00	TIRB1_AON_I	26059c7b-e80c-447a-a1a6-2833e3d9335b	25b4e4cf-3f25-48c3-9487-ccca7ee13e66	Tissue 1	RO1_1B_Iba1_V2_test	2022-02-16 19:30:34	Gabriela Mercado	R01.Iba1_Update.V2.1	Object	ca3e47a1-a5eb-41ca-9a77-c37347d07dd5	Soma 183		Soma	87.3248		181.815	39.5	6.25	3.09	124.1	50	18638.6	12719.1	18628	12703.6	18650.5	12699.2	18654.8	12720.8	18632.2	12725.3	22.0566	23.0216	3	35.82	50.32	62.9
Iba1_RO1_1B_A-00	TIRB1_AON_I	26059c7b-e80c-447a-a1a6-2833e3d9335b	25b4e4cf-3f25-48c3-9487-ccca7ee13e66	Tissue 1	RO1_1B_Iba1_V2_test	2022-02-16 19:30:34	Gabriela Mercado	R01.Iba1_Update.V2.1	Object	7be5e6a5-7906-4ab8-a3f3-c5f0964b8229	Soma 184		Soma	99.1663		250.591	51.7	3.82	2.93	186.1	60	18428.7	13348.7	18398.7	13357	18414.9	13322	18439.6	13333.4	18423.4	13368.4	27.1981	38.5204	3	42.85	54.2	64.03
Iba1_RO1_1B_A-00	TIRB1_AON_I	26059c7b-e80c-447a-a1a6-2833e3d9335b	25b4e4cf-3f25-48c3-9487-ccca7ee13e66	Tissue 1	RO1_1B_Iba1_V2_test	2022-02-16 19:30:34	Gabriela Mercado	R01.Iba1_Update.V2.1	Object	e6bebad3-fb43-4de1-8f70-9ce5201a1a4f	Soma 185		Soma	90.9461		258.698	44.7	4.76	2.95	180	60	18680.6	12802.9	18663.7	12820.6	18665.8	12787.8	18685.1	12789.1	18683	12821.8	19.3555	32.8121	3	37.37	51.41	63.26
Iba1_RO1_1B_A-00	TIRB1_AON_I	26059c7b-e80c-447a-a1a6-2833e3d9335b	25b4e4cf-3f25-48c3-9487-ccca7ee13e66	Tissue 1	RO1_1B_Iba1_V2_test	2022-02-16 19:30:34	Gabriela Mercado	R01.Iba1_Update.V2.1	Object	d23c8803-ffdf-4f1d-9512-82ffd7a22076	Soma 186		Soma	86.7589		206.862	55.8	3.29	2.63	173.1	40	18652.7	12663	18632	12678.3	18648.6	12637.4	18670.6	12646.4	18654.1	12687.2	23.7932	44.0814	3	35.62	49.95	61.53
Iba1_RO1_1B_A-00	TIRB1_AON_I	26059c7b-e80c-447a-a1a6-2833e3d9335b	25b4e4cf-3f25-48c3-9487-ccca7ee13e66	Tissue 1	RO1_1B_Iba1_V2_test	2022-02-16 19:30:34	Gabriela Mercado	R01.Iba1_Update.V2.1	Object	e73e6d07-dea1-486b-9f4a-5eaa32867cea	Soma 187		Soma	83.7382		175.547	54.4	4.4	3.36	154.6	40	18344.9	12901	18333.9	12892	18355.9	12892	18355.9	12919.9	18333.9	12919.9	22	27.94	3	37.91	50.51	62.07
Iba1_RO1_1B_A-00	TIRB1_AON_I	26059c7b-e80c-447a-a1a6-2833e3d9335b	25b4e4cf-3f25-48c3-9487-ccca7ee13e66	Tissue 1	RO1_1B_Iba1_V2_test	2022-02-16 19:30:34	Gabriela Mercado	R01.Iba1_Update.V2.1	Object	32f17e45-0933-40c5-8a29-e05a81d5bc54	Soma 188		Soma	86.2248		356.345	49.4	5.23	3.64	248.3	40	18694.7	12663	18673.1	12681.4	18681.5	12644.6	18713.7	12652	18705.2	12688.8	32.9954	37.7568	3	37.88	51.86	63.78
Iba1_RO1_1B_A-00	TIRB1_AON_I	26059c7b-e80c-447a-a1a6-2833e3d9335b	25b4e4cf-3f25-48c3-9487-ccca7ee13e66	Tissue 1	RO1_1B_Iba1_V2_test	2022-02-16 19:30:34	Gabriela Mercado	R01.Iba1_Update.V2.1	Object	ea86b615-1a98-465a-bbe9-59b75c261c68	Soma 189		Soma	98.6332		296.377	70.8	2.95	2.57	260.2	40	18624.8	13068.9	18613.7	13071.1	18632.8	13047.2	18669.7	13076.6	18650.7	13100.5	30.6246	47.2444	3	41.02	54.19	64.65
Iba1_RO1_1B_A-00	TIRB1_AON_I	26059c7b-e80c-447a-a1a6-2833e3d9335b	25b4e4cf-3f25-48c3-9487-ccca7ee13e66	Tissue 1	RO1_1B_Iba1_V2_test	2022-02-16 19:30:34	Gabriela Mercado	R01.Iba1_Update.V2.1	Object	5aeb3a85-510e-4a02-9554-98acd4f1cb47	Soma 19		Soma	82.463		248.921	74.4	2.73	1.93	235.3	60	18289	13194.7	18263.7	13187.6	18287.2	13171.4	18317.7	13215.4	18294.3	13231.7	28.5636	53.6235	3	43.77	57.14	66.94
Iba1_RO1_1B_A-00	TIRB1_AON_I	26059c7b-e80c-447a-a1a6-2833e3d9335b	25b4e4cf-3f25-48c3-9487-ccca7ee13e66	Tissue 1	RO1_1B_Iba1_V2_test	2022-02-16 19:30:34	Gabriela Mercado	R01.Iba1_Update.V2.1	Object	666c75e0-f0c3-4d61-b767-5f06061dbf68	Soma 190		Soma	90.8907		195.972	48.1	3.12	2.91	191.5	60	18792.6	13054.8	18764.2	13068.9	18777.7	13027.2	18799.3	13034.2	18785.8	13075.9	22.7002	43.8117	3	41.3	55.34	65.62
Iba1_RO1_1B_A-00	TIRB1_AON_I	26059c7b-e80c-447a-a1a6-2833e3d9335b	25b4e4cf-3f25-48c3-9487-ccca7ee13e66	Tissue 1	RO1_1B_Iba1_V2_test	2022-02-16 19:30:34	Gabriela Mercado	R01.Iba1_Update.V2.1	Object	aa1b1cdb-78fc-4098-896f-445ae069bc4b	Soma 191		Soma	98.3177		367.816	76.5	3.6	2.56	348.6	60	18666.8	13418.5	18623.7	13410.6	18660.8	13377.1	18685.6	13404.6	18648.5	13438.1	36.9753	49.9998	3	41.89	55.34	66.11
Iba1_RO1_1B_A-00	TIRB1_AON_I	26059c7b-e80c-447a-a1a6-2833e3d9335b	25b4e4cf-3f25-48c3-9487-ccca7ee13e66	Tissue 1	RO1_1B_Iba1_V2_test	2022-02-16 19:30:34	Gabriela Mercado	R01.Iba1_Update.V2.1	Object	37dc11c7-e38c-4436-8689-c4a858db7249	Soma 192		Soma	83.665		526.181	88.9	3.8	2.43	383.6	50	18247	13152.7	18210.5	13136.9	18242.9	13114.8	18276.5	13164.1	18244.1	13186.2	39.1872	59.6136	3	46.5	59.5	68.55
Iba1_RO1_1B_A-00	TIRB1_AON_I	26059c7b-e80c-447a-a1a6-2833e3d9335b	25b4e4cf-3f25-48c3-9487-ccca7ee13e66	Tissue 1	RO1_1B_Iba1_V2_test	2022-02-16 19:30:34	Gabriela Mercado	R01.Iba1_Update.V2.1	Object	79e8faef-af57-49ce-a335-1f0039343b46	Soma 193		Soma	67.277		194.762	46.6	5.83	5.08	131.2	30	18372.9	12955.1	18356	12950.7	18377.8	12946.5	18383	12973.6	18361.1	12977.7	22.2276	27.5604	3	36.08	49.61	61.8
Iba1_RO1_1B_A-00	TIRB1_AON_I	26059c7b-e80c-447a-a1a6-2833e3d9335b	25b4e4cf-3f25-48c3-9487-ccca7ee13e66	Tissue 1	RO1_1B_Iba1_V2_test	2022-02-16 19:30:34	Gabriela Mercado	R01.Iba1_Update.V2.1	Object	adf0c9b2-048d-4d01-b443-3cfeaa879dc3	Soma 194		Soma	72.8446		235.055	48.8	2.97	2.86	170.3	60	18666.8	13460.5	18633.4	13472.1	18651.6	13444.5	18676.1	13460.7	18658	13488.3	29.385	33.027	3	34.35	48.54	61.04
Iba1_RO1_1B_A-00	TIRB1_AON_I	26059c7b-e80c-447a-a1a6-2833e3d9335b	25b4e4cf-3f25-48c3-9487-ccca7ee13e66	Tissue 1	RO1_1B_Iba1_V2_test	2022-02-16 19:30:34	Gabriela Mercado	R01.Iba1_Update.V2.1	Object	4567e07a-620c-4927-8f95-eaeed8a471ae	Soma 195		Soma	90.825		248.002	64.9	4.84	2.62	212.4	60	18568.7	12901	18554.4	12877.9	18576.6	12868.8	18592.4	12907	18570.1	12916.2	24.0636	41.4037	3	36.62	51.6	63.31
Iba1_RO1_1B_A-00	TIRB1_AON_I	26059c7b-e80c-447a-a1a6-2833e3d9335b	25b4e4cf-3f25-48c3-9487-ccca7ee13e66	Tissue 1	RO1_1B_Iba1_V2_test	2022-02-16 19:30:34	Gabriela Mercado	R01.Iba1_Update.V2.1	Object	46ccdb5d-2b3e-446d-ab86-4a886b07aa6b	Soma 196		Soma	86.4298		374.035	54.7	4.59	4.73	250	40	18317	13040.7	18285.9	13019.3	18322.8	13018.3	18323.8	13056.3	18287	13057.3	36.8776	38.0193	3	40.98	54.88	64.82
Iba1_RO1_1B_A-00	TIRB1_AON_I	26059c7b-e80c-447a-a1a6-2833e3d9335b	25b4e4cf-3f25-48c3-9487-ccca7ee13e66	Tissue 1	RO1_1B_Iba1_V2_test	2022-02-16 19:30:34	Gabriela Mercado	R01.Iba1_Update.V2.1	Object	36b6e2e8-345b-4fec-a7e5-b758bdccbdf8	Soma 197		Soma	72.3909		171.893	49.9	4.1	2.62	160.7	40	18428.7	13250.6	18406.5	13230.7	18434.1	13228.9	18435.7	13253.5	18408.1	13255.3	24.6585	27.7023	3	39.7	52.95	63.26
Iba1_RO1_1B_A-00	TIRB1_AON_I	26059c7b-e80c-447a-a1a6-2833e3d9335b	25b4e4cf-3f25-48c3-9487-ccca7ee13e66	Tissue 1	RO1_1B_Iba1_V2_test	2022-02-16 19:30:34	Gabriela Mercado	R01.Iba1_Update.V2.1	Object	8f1f02d1-fdc1-4b07-aa45-c241bbf52fb3	Soma 198		Soma	83.6058		262.328	68.1	4.12	3.07	207.4	30	18121	13416.9	18102.5	13447.8	18113.9	13410.2	18142.4	13418.9	18131.1	13456.4	29.8636	39.246	3	42.8	56.42	65.75
Iba1_RO1_1B_A-00	TIRB1_AON_I	26059c7b-e80c-447a-a1a6-2833e3d9335b	25b4e4cf-3f25-48c3-9487-ccca7ee13e66	Tissue 1	RO1_1B_Iba1_V2_test	2022-02-16 19:30:34	Gabriela Mercado	R01.Iba1_Update.V2.1	Object	352edeb2-4d59-4ab9-80ab-ed7528c25f5c	Soma 199		Soma	90.7999		298.483	42.4	4.43	2.66	175.3	60	18820.6	13068.9	18803.8	13064.9	18826.4	13043.1	18844.4	13061.8	18821.8	13083.6	25.9594	31.382	3	38.28	52.6	63.97
Iba1_RO1_1B_A-00	TIRB1_AON_I	26059c7b-e80c-447a-a1a6-2833e3d9335b	25b4e4cf-3f25-48c3-9487-ccca7ee13e66	Tissue 1	RO1_1B_Iba1_V2_test	2022-02-16 19:30:34	Gabriela Mercado	R01.Iba1_Update.V2.1	Object	805af3db-1609-4e9e-93c3-d78b844781ab	Soma 2		Soma	80.2929		200.207	39.8	3.14	1.6	154.9	50	18414.9	12817	18391.6	12800.6	18419.8	12797.1	18422.8	12821.9	18394.7	12825.4	25.0267	28.3621	3	33.87	47.52	59.8
Iba1_RO1_1B_A-00	TIRB1_AON_I	26059c7b-e80c-447a-a1a6-2833e3d9335b	25b4e4cf-3f25-48c3-9487-ccca7ee13e66	Tissue 1	RO1_1B_Iba1_V2_test	2022-02-16 19:30:34	Gabriela Mercado	R01.Iba1_Update.V2.1	Object	c7bf232f-e31e-4796-b6ba-bdb90274c9f0	Soma 20		Soma	99.968		73.7374	15.4	4.34	4.51	49.2	40	17925.2	13054.8	17911.7	13060.1	17916.5	13048.1	17927.5	13052.4	17922.8	13064.4	11.8615	12.9084	3	35.87	50.27	62.03
Iba1_RO1_1B_A-00	TIRB1_AON_I	26059c7b-e80c-447a-a1a6-2833e3d9335b	25b4e4cf-3f25-48c3-9487-ccca7ee13e66	Tissue 1	RO1_1B_Iba1_V2_test	2022-02-16 19:30:34	Gabriela Mercado	R01.Iba1_Update.V2.1	Object	e98bbc67-6abc-4ced-aed6-a417d264e153	Soma 200		Soma	72.183		181.621	46.7	4.05	2.54	126.6	60	18806.7	13110.7	18783.4	13099.9	18798.9	13082.1	18820	13100.5	18804.4	13118.3	23.6816	27.9585	3	38.32	51.65	62.79
Iba1_RO1_1B_A-00	TIRB1_AON_I	26059c7b-e80c-447a-a1a6-2833e3d9335b	25b4e4cf-3f25-48c3-9487-ccca7ee13e66	Tissue 1	RO1_1B_Iba1_V2_test	2022-02-16 19:30:34	Gabriela Mercado	R01.Iba1_Update.V2.1	Object	1c7a214e-b7bc-43fb-a7b4-d6d395582d80	Soma 201		Soma	66.0755		206.837	53	3.14	3.01	177.3	50	18163	13320.6	18142.3	13307	18159.1	13294.8	18176.5	13318.8	18159.7	13331	20.7747	29.7262	3	48.08	60.34	68.92
Iba1_RO1_1B_A-00	TIRB1_AON_I	26059c7b-e80c-447a-a1a6-2833e3d9335b	25b4e4cf-3f25-48c3-9487-ccca7ee13e66	Tissue 1	RO1_1B_Iba1_V2_test	2022-02-16 19:30:34	Gabriela Mercado	R01.Iba1_Update.V2.1	Object	66b37044-b05f-4aba-b9ec-b8d14a007dd9	Soma 202		Soma	90.793		341.051	79.1	2.96	2.16	310.6	60	18638.6	12901	18609	12916.8	18612.2	12881.5	18666.9	12886.5	18663.7	12921.8	35.454	54.854	3	38.01	52.98	64.4
Iba1_RO1_1B_A-00	TIRB1_AON_I	26059c7b-e80c-447a-a1a6-2833e3d9335b	25b4e4cf-3f25-48c3-9487-ccca7ee13e66	Tissue 1	RO1_1B_Iba1_V2_test	2022-02-16 19:30:34	Gabriela Mercado	R01.Iba1_Update.V2.1	Object	ac6aa47a-875b-4bdd-bdb9-245221a5fcdf	Soma 203		Soma	72.0565		245.122	39	5.63	2.22	149.3	50	18484.8	12901	18465.2	12897	18481.3	12877.9	18502.9	12896.1	18486.8	12915.2	25.0151	28.2911	3	38.06	51.87	63.45
Iba1_RO1_1B_A-00	TIRB1_AON_I	26059c7b-e80c-447a-a1a6-2833e3d9335b	25b4e4cf-3f25-48c3-9487-ccca7ee13e66	Tissue 1	RO1_1B_Iba1_V2_test	2022-02-16 19:30:34	Gabriela Mercado	R01.Iba1_Update.V2.1	Object	8f79d195-c35b-451c-bd8a-7a04fb7b5c81	Soma 204		Soma	76.7872		271.137	64.6	3.08	2.01	215.5	60	18205	13068.9	18193.8	13085.6	18198.6	13045.1	18222.7	13048	18217.9	13088.5	24.3052	40.7936	3	42.69	56.73	66.38
Iba1_RO1_1B_A-00	TIRB1_AON_I	26059c7b-e80c-447a-a1a6-2833e3d9335b	25b4e4cf-3f25-48c3-9487-ccca7ee13e66	Tissue 1	RO1_1B_Iba1_V2_test	2022-02-16 19:30:34	Gabriela Mercado	R01.Iba1_Update.V2.1	Object	14cdc25b-439a-467e-a72b-12ea60bd932b	Soma 205		Soma	84.905		215.622	57.7	3.57	2.27	183.2	60	18414.9	12956.9	18381	12943.6	18407.1	12928.2	18422.4	12954.1	18396.3	12969.5	30.1188	30.3293	3	37.8	50.96	62.35
Iba1_RO1_1B_A-00	TIRB1_AON_I	26059c7b-e80c-447a-a1a6-2833e3d9335b	25b4e4cf-3f25-48c3-9487-ccca7ee13e66	Tissue 1	RO1_1B_Iba1_V2_test	2022-02-16 19:30:34	Gabriela Mercado	R01.Iba1_Update.V2.1	Object	ea666da9-7829-4f1e-af1e-b555cb7c7a6a	Soma 206		Soma	52.1993		49.731	13.3	6.26	6.26	46.9	30	18149.1	12955.1	18145.9	12956.9	18147.3	12945.9	18160.3	12947.5	18159	12958.4	10.9872	13.1755	3	45.38	58.98	67.71
Iba1_RO1_1B_A-00	TIRB1_AON_I	26059c7b-e80c-447a-a1a6-2833e3d9335b	25b4e4cf-3f25-48c3-9487-ccca7ee13e66	Tissue 1	RO1_1B_Iba1_V2_test	2022-02-16 19:30:34	Gabriela Mercado	R01.Iba1_Update.V2.1	Object	96f6b454-a7ba-4ff6-b117-ef87bc71e84c	Soma 207		Soma	90.6879		245.049	56.4	3.42	2.79	219.5	60	18554.8	13096.8	18543.5	13121.6	18560.6	13077.6	18585.5	13087.3	18568.4	13131.3	26.7296	47.207	3	41.66	54.9	65.8
Iba1_RO1_1B_A-00	TIRB1_AON_I	26059c7b-e80c-447a-a1a6-2833e3d9335b	25b4e4cf-3f25-48c3-9487-ccca7ee13e66	Tissue 1	RO1_1B_Iba1_V2_test	2022-02-16 19:30:34	Gabriela Mercado	R01.Iba1_Update.V2.1	Object	98b17bd4-f666-4b72-a884-0141d5365b5b	Soma 208		Soma	84.8659		223.85	54.1	4.41	2.05	170.4	60	18652.7	13250.6	18644.7	13229.1	18666.8	13228.8	18667.3	13261	18645.1	13261.3	22.112	32.1676	3	36.93	50.88	62.81
Iba1_RO1_1B_A-00	TIRB1_AON_I	26059c7b-e80c-447a-a1a6-2833e3d9335b	25b4e4cf-3f25-48c3-9487-ccca7ee13e66	Tissue 1	RO1_1B_Iba1_V2_test	2022-02-16 19:30:34	Gabriela Mercado	R01.Iba1_Update.V2.1	Object	244265da-f299-44d5-b875-7476aab606e2	Soma 209		Soma	86.2167		186.558	49.2	2.96	2.66	143	60	18317	13516.6	18299.3	13511.3	18332	13505.2	18335.8	13525.8	18303.2	13531.9	20.9829	33.2589	3	34.33	49.42	61.22
Iba1_RO1_1B_A-00	TIRB1_AON_I	26059c7b-e80c-447a-a1a6-2833e3d9335b	25b4e4cf-3f25-48c3-9487-ccca7ee13e66	Tissue 1	RO1_1B_Iba1_V2_test	2022-02-16 19:30:34	Gabriela Mercado	R01.Iba1_Update.V2.1	Object	4ca9e34c-90d0-4d30-8101-30889415ff6e	Soma 21		Soma	85.1293		176.321	54.8	2.51	2.11	145.6	40	18260.9	13404.6	18228.6	13403.3	18233.9	13386.5	18277.8	13400.6	18272.5	13417.3	17.5748	46.1147	3	42.4	55.89	65.84
Iba1_RO1_1B_A-00	TIRB1_AON_I	26059c7b-e80c-447a-a1a6-2833e3d9335b	25b4e4cf-3f25-48c3-9487-ccca7ee13e66	Tissue 1	RO1_1B_Iba1_V2_test	2022-02-16 19:30:34	Gabriela Mercado	R01.Iba1_Update.V2.1	Object	4545f9e9-9ada-4550-a247-7de3fc35dc14	Soma 210		Soma	84.8612		102.777	12.1	4.47	4.91	81.7	40	18498.7	13558.4	18488.7	13557.1	18510.5	13548.4	18514.4	13558	18492.5	13566.7	10.4236	23.5301	3	33.56	48.4	61.37
Iba1_RO1_1B_A-00	TIRB1_AON_I	26059c7b-e80c-447a-a1a6-2833e3d9335b	25b4e4cf-3f25-48c3-9487-ccca7ee13e66	Tissue 1	RO1_1B_Iba1_V2_test	2022-02-16 19:30:34	Gabriela Mercado	R01.Iba1_Update.V2.1	Object	5e8c519d-f9c5-4fbb-a8f9-405ca60f129f	Soma 211		Soma	84.6708		301.629	62.1	3.58	2.63	221.4	40	18149.1	13054.8	18115.1	13052.2	18129.5	13026.1	18170.9	13049	18156.5	13075.1	29.7751	47.2828	3	41.41	55.1	65.4
Iba1_RO1_1B_A-00	TIRB1_AON_I	26059c7b-e80c-447a-a1a6-2833e3d9335b	25b4e4cf-3f25-48c3-9487-ccca7ee13e66	Tissue 1	RO1_1B_Iba1_V2_test	2022-02-16 19:30:34	Gabriela Mercado	R01.Iba1_Update.V2.1	Object	351e56d5-0d11-4f56-a45f-5715b2aa3720	Soma 212		Soma	84.6364		177.507	49.6	4.22	2.17	132	60	18638.6	13208.8	18613.9	13210.9	18635.1	13193.1	18652	13213.3	18630.9	13231	26.3285	27.5727	3	37.22	50.42	62.57
Iba1_RO1_1B_A-00	TIRB1_AON_I	26059c7b-e80c-447a-a1a6-2833e3d9335b	25b4e4cf-3f25-48c3-9487-ccca7ee13e66	Tissue 1	RO1_1B_Iba1_V2_test	2022-02-16 19:30:34	Gabriela Mercado	R01.Iba1_Update.V2.1	Object	d29ed305-b190-437a-8fe3-5e488a689eaa	Soma 213		Soma	90.374		300.08	60.3	4.53	2.64	230.4	60	18526.9	12914.9	18508	12889.9	18539	12884.7	18544.4	12917.4	18513.5	12922.6	31.3922	33.1291	3	39.41	53.23	64.29
Iba1_RO1_1B_A-00	TIRB1_AON_I	26059c7b-e80c-447a-a1a6-2833e3d9335b	25b4e4cf-3f25-48c3-9487-ccca7ee13e66	Tissue 1	RO1_1B_Iba1_V2_test	2022-02-16 19:30:34	Gabriela Mercado	R01.Iba1_Update.V2.1	Object	46b87111-7ef7-4fe6-b170-2f8b9e3fd7d0	Soma 214		Soma	89.2137		213.783	45.9	4.19	2.67	192.8	40	18372.9	13138.8	18350.2	13129.5	18389.3	13127	18391	13153	18351.8	13155.5	26.1037	39.2392	3	38.62	51.75	62.88
Iba1_RO1_1B_A-00	TIRB1_AON_I	26059c7b-e80c-447a-a1a6-2833e3d9335b	25b4e4cf-3f25-48c3-9487-ccca7ee13e66	Tissue 1	RO1_1B_Iba1_V2_test	2022-02-16 19:30:34	Gabriela Mercado	R01.Iba1_Update.V2.1	Object	6baf77e7-2ef3-4602-bd20-1767d58c8888	Soma 215		Soma	84.4558		179.588	53.4	3.17	2.02	155.2	40	18778.5	12984.8	18762.7	12985.9	18779.7	12966.6	18797.9	12982.5	18780.9	13001.8	24.1526	25.7456	3	37.77	51.38	62.13
Iba1_RO1_1B_A-00	TIRB1_AON_I	26059c7b-e80c-447a-a1a6-2833e3d9335b	25b4e4cf-3f25-48c3-9487-ccca7ee13e66	Tissue 1	RO1_1B_Iba1_V2_test	2022-02-16 19:30:34	Gabriela Mercado	R01.Iba1_Update.V2.1	Object	257fbf59-8852-4585-8042-4c1564b54b74	Soma 216		Soma	84.3578		175.377	32.3	3.65	2.57	136.9	30	18666.8	13347	18650.3	13349.4	18664.5	13332.2	18679.9	13344.9	18665.7	13362.1	19.9558	22.3147	3	38.6	51.16	62.4
Iba1_RO1_1B_A-00	TIRB1_AON_I	26059c7b-e80c-447a-a1a6-2833e3d9335b	25b4e4cf-3f25-48c3-9487-ccca7ee13e66	Tissue 1	RO1_1B_Iba1_V2_test	2022-02-16 19:30:34	Gabriela Mercado	R01.Iba1_Update.V2.1	Object	da379806-a75c-4b85-836f-ce1ab7c99b57	Soma 217		Soma	90.2198		271.984	64.3	3.21	2.28	262.1	60	18414.9	13166.8	18389.7	13154.4	18417.1	13136.8	18436.3	13166.7	18408.8	13184.3	32.5969	35.4929	3	44.22	56.76	67.05
Iba1_RO1_1B_A-00	TIRB1_AON_I	26059c7b-e80c-447a-a1a6-2833e3d9335b	25b4e4cf-3f25-48c3-9487-ccca7ee13e66	Tissue 1	RO1_1B_Iba1_V2_test	2022-02-16 19:30:34	Gabriela Mercado	R01.Iba1_Update.V2.1	Object	d63308fe-6453-4528-b90f-8560a788c56b	Soma 218		Soma	80.117		532.618	84.5	5.56	3.92	384.6	50	18190.9	13152.7	18159.6	13159.7	18189.4	13124.4	18228.5	13157.5	18198.6	13192.7	46.1955	51.1662	3	47.59	60.71	69.46
Iba1_RO1_1B_A-00	TIRB1_AON_I	26059c7b-e80c-447a-a1a6-2833e3d9335b	25b4e4cf-3f25-48c3-9487-ccca7ee13e66	Tissue 1	RO1_1B_Iba1_V2_test	2022-02-16 19:30:34	Gabriela Mercado	R01.Iba1_Update.V2.1	Object	d7507d3b-1d7d-43bd-bfad-0a8a897dab92	Soma 219		Soma	83.8002		361.863	89.1	3.49	3.05	346.6	60	18498.7	13348.7	18459.8	13352.2	18486	13322.4	18527.9	13359.3	18501.7	13389	39.6004	55.7865	3	39.76	52.91	63.98
Iba1_RO1_1B_A-00	TIRB1_AON_I	26059c7b-e80c-447a-a1a6-2833e3d9335b	25b4e4cf-3f25-48c3-9487-ccca7ee13e66	Tissue 1	RO1_1B_Iba1_V2_test	2022-02-16 19:30:34	Gabriela Mercado	R01.Iba1_Update.V2.1	Object	57d069d5-ecd8-4979-af0c-821cddc1e16e	Soma 22		Soma	82.2038		845.475	104.4	7.33	3.73	570	50	18093	13208.8	18062.9	13197.8	18110.5	13173.1	18137.9	13226	18090.2	13250.6	53.6492	59.5145	3	50	61.78	69.92
Iba1_RO1_1B_A-00	TIRB1_AON_I	26059c7b-e80c-447a-a1a6-2833e3d9335b	25b4e4cf-3f25-48c3-9487-ccca7ee13e66	Tissue 1	RO1_1B_Iba1_V2_test	2022-02-16 19:30:34	Gabriela Mercado	R01.Iba1_Update.V2.1	Object	87a8d13d-699f-480e-90f0-2d19a709cfce	Soma 220		Soma	90.2079		185.154	36.8	5.54	3.42	143	40	18470.8	13432.5	18444.1	13425.9	18463.6	13415.2	18476.5	13438.6	18456.9	13449.3	22.289	26.6896	3	37.02	50.5	61.95
Iba1_RO1_1B_A-00	TIRB1_AON_I	26059c7b-e80c-447a-a1a6-2833e3d9335b	25b4e4cf-3f25-48c3-9487-ccca7ee13e66	Tissue 1	RO1_1B_Iba1_V2_test	2022-02-16 19:30:34	Gabriela Mercado	R01.Iba1_Update.V2.1	Object	3b65a8f0-46eb-4136-868c-c18ac3f72ada	Soma 221		Soma	83.6986		498.738	72.4	3.88	1.88	314.8	40	18582.7	13516.6	18552.4	13495.7	18592.9	13488.2	18601.3	13533.5	18560.8	13541	41.1396	46.1601	3	40.47	53.96	65.08
Iba1_RO1_1B_A-00	TIRB1_AON_I	26059c7b-e80c-447a-a1a6-2833e3d9335b	25b4e4cf-3f25-48c3-9487-ccca7ee13e66	Tissue 1	RO1_1B_Iba1_V2_test	2022-02-16 19:30:34	Gabriela Mercado	R01.Iba1_Update.V2.1	Object	7c2c0d84-de2a-45ad-9408-9c508de3046d	Soma 222		Soma	56.4434		176.733	44.9	4.59	2.39	125	30	17981	12997.2	17953.4	12993.6	17985.8	12983.6	17991.6	13002.7	17959.3	13012.7	19.9741	33.8401	3	39.49	52.12	62.65
Iba1_RO1_1B_A-00	TIRB1_AON_I	26059c7b-e80c-447a-a1a6-2833e3d9335b	25b4e4cf-3f25-48c3-9487-ccca7ee13e66	Tissue 1	RO1_1B_Iba1_V2_test	2022-02-16 19:30:34	Gabriela Mercado	R01.Iba1_Update.V2.1	Object	9d2534f4-07d8-479f-bf2a-58bbd72d5bbe	Soma 223		Soma	90.0856		362.105	80.1	3.93	2.78	254.7	60	18428.7	13054.8	18402	13023.9	18423.7	13014.9	18448.8	13075.1	18427.1	13084.2	23.5056	65.2715	3	41.21	54.74	65.29
Iba1_RO1_1B_A-00	TIRB1_AON_I	26059c7b-e80c-447a-a1a6-2833e3d9335b	25b4e4cf-3f25-48c3-9487-ccca7ee13e66	Tissue 1	RO1_1B_Iba1_V2_test	2022-02-16 19:30:34	Gabriela Mercado	R01.Iba1_Update.V2.1	Object	1bfe757e-7eca-4269-89b8-80eefd578f98	Soma 224		Soma	82.745		158.655	31	5.24	4.5	148.7	60	18344.9	13544.5	18328.5	13539.9	18350.9	13535.7	18355.1	13558.1	18332.8	13562.3	22.7414	22.8344	3	36.79	51.06	62.83
Iba1_RO1_1B_A-00	TIRB1_AON_I	26059c7b-e80c-447a-a1a6-2833e3d9335b	25b4e4cf-3f25-48c3-9487-ccca7ee13e66	Tissue 1	RO1_1B_Iba1_V2_test	2022-02-16 19:30:34	Gabriela Mercado	R01.Iba1_Update.V2.1	Object	4c013161-6998-4784-b222-bc7cc0b4d1af	Soma 225		Soma	56.437		223.705	44.1	3.56	2.57	171.9	40	17967.2	13320.6	17954.4	13325	17959.5	13305.7	18000.9	13316.7	17995.7	13336.1	20.042	42.8376	3	44.51	57.94	67.19
Iba1_RO1_1B_A-00	TIRB1_AON_I	26059c7b-e80c-447a-a1a6-2833e3d9335b	25b4e4cf-3f25-48c3-9487-ccca7ee13e66	Tissue 1	RO1_1B_Iba1_V2_test	2022-02-16 19:30:34	Gabriela Mercado	R01.Iba1_Update.V2.1	Object	018adfb0-143b-4308-bd7f-b5f58d216a5c	Soma 226		Soma	89.7584		249.429	47.7	2.85	2.65	184.2	60	18722.7	12802.9	18701.1	12779.7	18743.8	12776.1	18746	12802	18703.3	12805.6	26.0599	42.8817	3	38.57	52.46	63.89
Iba1_RO1_1B_A-00	TIRB1_AON_I	26059c7b-e80c-447a-a1a6-2833e3d9335b	25b4e4cf-3f25-48c3-9487-ccca7ee13e66	Tissue 1	RO1_1B_Iba1_V2_test	2022-02-16 19:30:34	Gabriela Mercado	R01.Iba1_Update.V2.1	Object	e7c40fb0-3051-4297-82ff-7e9457a4c782	Soma 227		Soma	82.415		123.372	30.8	2.25	2.12	111.9	40	18638.6	12998.9	18623.8	13002.4	18634.4	12983.3	18652.3	12993.1	18641.7	13012.3	20.4241	21.8787	3	38.85	51.57	63.84
Iba1_RO1_1B_A-00	TIRB1_AON_I	26059c7b-e80c-447a-a1a6-2833e3d9335b	25b4e4cf-3f25-48c3-9487-ccca7ee13e66	Tissue 1	RO1_1B_Iba1_V2_test	2022-02-16 19:30:34	Gabriela Mercado	R01.Iba1_Update.V2.1	Object	e488c64c-adb2-47be-a14a-782e8f55e57e	Soma 228		Soma	84.5992		292.941	82.4	3.95	2.6	276.6	60	17995.1	13180.6	17963.1	13180	17996.5	13153.3	18022.2	13185.4	17988.9	13212.1	41.1692	42.7073	3	45.53	58.16	67.62
Iba1_RO1_1B_A-00	TIRB1_AON_I	26059c7b-e80c-447a-a1a6-2833e3d9335b	25b4e4cf-3f25-48c3-9487-ccca7ee13e66	Tissue 1	RO1_1B_Iba1_V2_test	2022-02-16 19:30:34	Gabriela Mercado	R01.Iba1_Update.V2.1	Object	a3fc2fd2-1fd1-4e75-8413-44fdebe4472b	Soma 229		Soma	89.752		464.785	73.9	5.09	3.64	307.3	30	18610.7	13458.7	18578.4	13463	18595	13427.5	18631.5	13444.7	18614.9	13480.1	39.1826	40.2859	3	43.17	56.19	67.16
Iba1_RO1_1B_A-00	TIRB1_AON_I	26059c7b-e80c-447a-a1a6-2833e3d9335b	25b4e4cf-3f25-48c3-9487-ccca7ee13e66	Tissue 1	RO1_1B_Iba1_V2_test	2022-02-16 19:30:34	Gabriela Mercado	R01.Iba1_Update.V2.1	Object	74b514c5-dece-46fd-a5df-7a1b6d370e44	Soma 23		Soma	89.4313		115.773	34.1	3.04	2.87	111.8	40	18219.1	12859	18209.2	12868.1	18235.6	12838.1	18245.8	12847	18219.4	12877	13.5421	39.9259	3	40.8	55.21	65.54
Iba1_RO1_1B_A-00	TIRB1_AON_I	26059c7b-e80c-447a-a1a6-2833e3d9335b	25b4e4cf-3f25-48c3-9487-ccca7ee13e66	Tissue 1	RO1_1B_Iba1_V2_test	2022-02-16 19:30:34	Gabriela Mercado	R01.Iba1_Update.V2.1	Object	ab850e04-765a-424f-ba0b-8f8cf3ef0eaa	Soma 230		Soma	82.204		298.749	51.2	6.04	5.84	194.9	60	18750.6	13124.8	18727.2	13117.4	18752	13113.3	18758.3	13151	18733.6	13155.1	25.1245	38.1955	3	40.69	54.11	65.26
Iba1_RO1_1B_A-00	TIRB1_AON_I	26059c7b-e80c-447a-a1a6-2833e3d9335b	25b4e4cf-3f25-48c3-9487-ccca7ee13e66	Tissue 1	RO1_1B_Iba1_V2_test	2022-02-16 19:30:34	Gabriela Mercado	R01.Iba1_Update.V2.1	Object	1e2fbc09-1919-46d3-a1d2-aa4fbb1544bb	Soma 231		Soma	79.752		207.37	61.6	2.5	1.94	215.3	40	18107.1	13502.5	18096.8	13526.1	18101.9	13486.8	18139.2	13491.7	18134.1	13531	37.625	39.6477	3	39.88	54.43	64.32
Iba1_RO1_1B_A-00	TIRB1_AON_I	26059c7b-e80c-447a-a1a6-2833e3d9335b	25b4e4cf-3f25-48c3-9487-ccca7ee13e66	Tissue 1	RO1_1B_Iba1_V2_test	2022-02-16 19:30:34	Gabriela Mercado	R01.Iba1_Update.V2.1	Object	37bbab58-5df6-41cc-8968-4c052fddca5a	Soma 232		Soma	51.5227		191.712	50.8	2.17	1.6	174.8	40	18023.1	13404.6	17991.1	13408.1	17994.3	13379.2	18025.8	13382.7	18022.6	13411.6	29.1046	31.7055	3	39.94	53	63.47
Iba1_RO1_1B_A-00	TIRB1_AON_I	26059c7b-e80c-447a-a1a6-2833e3d9335b	25b4e4cf-3f25-48c3-9487-ccca7ee13e66	Tissue 1	RO1_1B_Iba1_V2_test	2022-02-16 19:30:34	Gabriela Mercado	R01.Iba1_Update.V2.1	Object	24f800fe-3e05-4c29-ac09-5d8c3453d223	Soma 233		Soma	97.0871		247.009	56.2	3.66	3.28	235	60	18275	13572.5	18250.4	13542	18281.6	13532.7	18294	13574.5	18262.8	13583.8	32.5899	43.6054	3	39.18	53.44	64.21
Iba1_RO1_1B_A-00	TIRB1_AON_I	26059c7b-e80c-447a-a1a6-2833e3d9335b	25b4e4cf-3f25-48c3-9487-ccca7ee13e66	Tissue 1	RO1_1B_Iba1_V2_test	2022-02-16 19:30:34	Gabriela Mercado	R01.Iba1_Update.V2.1	Object	a0567dd5-587e-4f45-9593-a01c8bcfea68	Soma 234		Soma	89.1165		227.214	64.3	2.56	2.33	208.1	40	18414.9	13516.6	18394.1	13501	18431.5	13500.8	18431.6	13525.6	18394.2	13525.8	24.8312	37.4007	3	40.23	53.61	63.99
Iba1_RO1_1B_A-00	TIRB1_AON_I	26059c7b-e80c-447a-a1a6-2833e3d9335b	25b4e4cf-3f25-48c3-9487-ccca7ee13e66	Tissue 1	RO1_1B_Iba1_V2_test	2022-02-16 19:30:34	Gabriela Mercado	R01.Iba1_Update.V2.1	Object	abf8ce08-1f34-4e95-b2fc-8805af81cb33	Soma 235		Soma	84.5546		159.647	43	2.79	1.77	120.4	40	17967.2	12998.9	17953.7	12993.5	17986.1	12983.8	17991.8	13002.7	17959.4	13012.5	19.7957	33.8865	3	37.98	50.84	61.67
Iba1_RO1_1B_A-00	TIRB1_AON_I	26059c7b-e80c-447a-a1a6-2833e3d9335b	25b4e4cf-3f25-48c3-9487-ccca7ee13e66	Tissue 1	RO1_1B_Iba1_V2_test	2022-02-16 19:30:34	Gabriela Mercado	R01.Iba1_Update.V2.1	Object	15660bcb-d0be-4fdd-8fd1-ad5a6b57e15a	Soma 236		Soma	71.4294		318.182	78	5.32	2.27	281.4	60	18442.8	12802.9	18415.6	12782.6	18460.3	12767.5	18471.4	12800.5	18426.7	12815.6	34.8238	47.1676	3	36.37	50.31	61.7
Iba1_RO1_1B_A-00	TIRB1_AON_I	26059c7b-e80c-447a-a1a6-2833e3d9335b	25b4e4cf-3f25-48c3-9487-ccca7ee13e66	Tissue 1	RO1_1B_Iba1_V2_test	2022-02-16 19:30:34	Gabriela Mercado	R01.Iba1_Update.V2.1	Object	320e93e5-d98f-4905-9ec3-46768483ef3c	Soma 237		Soma	89.1142		117.322	25.2	3.95	3.34	80.7	50	18582.7	12831.1	18572.9	12830.6	18586.3	12809.1	18596.9	12815.6	18583.6	12837.2	12.4807	25.3502	3	31.34	45.48	58.38
Iba1_RO1_1B_A-00	TIRB1_AON_I	26059c7b-e80c-447a-a1a6-2833e3d9335b	25b4e4cf-3f25-48c3-9487-ccca7ee13e66	Tissue 1	RO1_1B_Iba1_V2_test	2022-02-16 19:30:34	Gabriela Mercado	R01.Iba1_Update.V2.1	Object	a95f2675-99a0-431d-aebf-a51fecb29bbe	Soma 238		Soma	87.288		132.229	37.5	2.56	2.13	113.6	40	18302.9	12872.9	18283.2	12877.2	18287	12858.9	18315.6	12864.9	18311.7	12883.2	18.6841	29.1952	3	34.38	47.74	58.94
Iba1_RO1_1B_A-00	TIRB1_AON_I	26059c7b-e80c-447a-a1a6-2833e3d9335b	25b4e4cf-3f25-48c3-9487-ccca7ee13e66	Tissue 1	RO1_1B_Iba1_V2_test	2022-02-16 19:30:34	Gabriela Mercado	R01.Iba1_Update.V2.1	Object	7d2b7731-fdfa-4ddb-befc-8013675c0849	Soma 239		Soma	70.8628		462.22	67.1	5.74	2.98	416.6	30	18736.5	13304.9	18714.3	13274.3	18753	13273.9	18753.4	13321.6	18714.8	13321.9	38.6462	47.6288	3	40.75	54.65	65.68
Iba1_RO1_1B_A-00	TIRB1_AON_I	26059c7b-e80c-447a-a1a6-2833e3d9335b	25b4e4cf-3f25-48c3-9487-ccca7ee13e66	Tissue 1	RO1_1B_Iba1_V2_test	2022-02-16 19:30:34	Gabriela Mercado	R01.Iba1_Update.V2.1	Object	49bbcbc6-41ad-4daf-ac56-d87bb46168a4	Soma 24		Soma	85.8394		271.306	58.2	3.27	2.64	234.3	50	18275	13026.9	18250	13018.2	18277.2	12995.8	18298	13021	18270.8	13043.4	32.6612	35.2785	3	40.4	54.25	64.01
Iba1_RO1_1B_A-00	TIRB1_AON_I	26059c7b-e80c-447a-a1a6-2833e3d9335b	25b4e4cf-3f25-48c3-9487-ccca7ee13e66	Tissue 1	RO1_1B_Iba1_V2_test	2022-02-16 19:30:34	Gabriela Mercado	R01.Iba1_Update.V2.1	Object	b60c8783-f6cc-4687-8cad-2a785bdf1c65	Soma 240		Soma	88.8442		194.108	42.9	3.1	2.12	162	40	18624.8	13250.6	18602	13240.8	18623.5	13233.2	18633.3	13260.6	18611.8	13268.3	22.7699	29.1624	3	42.23	55.26	66.21
Iba1_RO1_1B_A-00	TIRB1_AON_I	26059c7b-e80c-447a-a1a6-2833e3d9335b	25b4e4cf-3f25-48c3-9487-ccca7ee13e66	Tissue 1	RO1_1B_Iba1_V2_test	2022-02-16 19:30:34	Gabriela Mercado	R01.Iba1_Update.V2.1	Object	372c1f6f-8be9-4c18-844a-62668dfa4bc2	Soma 241		Soma	72.0321		129.373	35.3	3.88	3.33	100.2	60	17981	13460.5	17970.1	13476.2	17981.3	13458.7	17995.9	13468	17984.7	13485.5	17.2923	20.7957	3	32.54	46.14	57.84
Iba1_RO1_1B_A-00	TIRB1_AON_I	26059c7b-e80c-447a-a1a6-2833e3d9335b	25b4e4cf-3f25-48c3-9487-ccca7ee13e66	Tissue 1	RO1_1B_Iba1_V2_test	2022-02-16 19:30:34	Gabriela Mercado	R01.Iba1_Update.V2.1	Object	7b027c9b-d499-45dd-93e8-8c7fed4b9db4	Soma 242		Soma	70.4843		404.092	85.6	3.78	2.19	350.8	30	18722.7	13235	18694.9	13215.9	18726.7	13205.6	18746.4	13266.1	18714.6	13276.4	33.4425	63.6232	3	39.72	53.46	64.33
Iba1_RO1_1B_A-00	TIRB1_AON_I	26059c7b-e80c-447a-a1a6-2833e3d9335b	25b4e4cf-3f25-48c3-9487-ccca7ee13e66	Tissue 1	RO1_1B_Iba1_V2_test	2022-02-16 19:30:34	Gabriela Mercado	R01.Iba1_Update.V2.1	Object	9e0c3561-dd44-494f-9655-510577aba3cb	Soma 243		Soma	88.7606		164.971	45.3	2.45	2.14	146.6	60	18386.9	13306.7	18360.3	13322.3	18361	13291.7	18382.1	13292.2	18381.4	13322.8	21.0852	30.5601	3	40.94	54.03	65.23
Iba1_RO1_1B_A-00	TIRB1_AON_I	26059c7b-e80c-447a-a1a6-2833e3d9335b	25b4e4cf-3f25-48c3-9487-ccca7ee13e66	Tissue 1	RO1_1B_Iba1_V2_test	2022-02-16 19:30:34	Gabriela Mercado	R01.Iba1_Update.V2.1	Object	15e67f15-272e-474d-bb53-076aea690a20	Soma 244		Soma	96.9246		389.959	90.5	3.12	2.06	398.9	40	18386.9	13110.7	18342.4	13089.8	18373.8	13065.6	18406.5	13107.8	18375.1	13132.1	39.6999	53.4459	3	46.96	59.5	68.43
Iba1_RO1_1B_A-00	TIRB1_AON_I	26059c7b-e80c-447a-a1a6-2833e3d9335b	25b4e4cf-3f25-48c3-9487-ccca7ee13e66	Tissue 1	RO1_1B_Iba1_V2_test	2022-02-16 19:30:34	Gabriela Mercado	R01.Iba1_Update.V2.1	Object	8156f183-a952-4e74-8d13-9c4a3991cd2d	Soma 245		Soma	67.9751		285.512	75.8	3.73	3.78	220.1	40	18568.7	13334.6	18551.2	13319.8	18591.7	13312.4	18596.7	13339.7	18556.2	13347.1	27.7529	41.1802	3	43.09	55.39	66.22
Iba1_RO1_1B_A-00	TIRB1_AON_I	26059c7b-e80c-447a-a1a6-2833e3d9335b	25b4e4cf-3f25-48c3-9487-ccca7ee13e66	Tissue 1	RO1_1B_Iba1_V2_test	2022-02-16 19:30:34	Gabriela Mercado	R01.Iba1_Update.V2.1	Object	8d66189c-c796-4729-8218-a3275786b735	Soma 246		Soma	79.5765		316.076	76.1	3.3	2.01	300.5	40	18247	13208.8	18213	13190.1	18250.9	13186.1	18254.7	13221.8	18216.8	13225.8	35.916	38.0765	3	44.46	57.58	66.37
Iba1_RO1_1B_A-00	TIRB1_AON_I	26059c7b-e80c-447a-a1a6-2833e3d9335b	25b4e4cf-3f25-48c3-9487-ccca7ee13e66	Tissue 1	RO1_1B_Iba1_V2_test	2022-02-16 19:30:34	Gabriela Mercado	R01.Iba1_Update.V2.1	Object	9da0081f-9954-4101-96fb-fc2125822d85	Soma 247		Soma	88.6877		194.568	50.1	3.47	2.92	173.2	40	18540.7	13012.8	18522.6	13021	18531.9	12985.8	18557.3	12992.5	18548	13027.7	26.291	36.4449	3	40.45	53.59	64.72
Iba1_RO1_1B_A-00	TIRB1_AON_I	26059c7b-e80c-447a-a1a6-2833e3d9335b	25b4e4cf-3f25-48c3-9487-ccca7ee13e66	Tissue 1	RO1_1B_Iba1_V2_test	2022-02-16 19:30:34	Gabriela Mercado	R01.Iba1_Update.V2.1	Object	a86d33ea-b544-4c97-bda0-e48ec9b8b6a7	Soma 248		Soma	67.6905		148.443	43	3.16	2.65	127.3	50	18400.8	13222.7	18372.5	13217.5	18405.3	13206.4	18409.4	13218.5	18376.6	13229.6	12.7369	34.6441	3	42.03	55.7	65.41
Iba1_RO1_1B_A-00	TIRB1_AON_I	26059c7b-e80c-447a-a1a6-2833e3d9335b	25b4e4cf-3f25-48c3-9487-ccca7ee13e66	Tissue 1	RO1_1B_Iba1_V2_test	2022-02-16 19:30:34	Gabriela Mercado	R01.Iba1_Update.V2.1	Object	6c2963e0-7b07-4294-8281-e3913a32c787	Soma 249		Soma	71.4403		195.705	45.4	3.75	1.89	186.7	30	17981	13360.8	17966.5	13351.3	17982.5	13334.6	18009.2	13360.1	17993.2	13376.9	23.1743	36.9763	3	43.37	56.41	66.05
Iba1_RO1_1B_A-00	TIRB1_AON_I	26059c7b-e80c-447a-a1a6-2833e3d9335b	25b4e4cf-3f25-48c3-9487-ccca7ee13e66	Tissue 1	RO1_1B_Iba1_V2_test	2022-02-16 19:30:34	Gabriela Mercado	R01.Iba1_Update.V2.1	Object	45b92ef3-3e72-4bc1-8e8b-ce09dc2b16a0	Soma 25		Soma	85.806		192.221	43	4.07	2.1	150.5	40	18051	13110.7	18036.3	13116.9	18041.5	13091.5	18064	13096.1	18058.8	13121.5	22.9094	25.9691	3	43.06	56.46	66.27
Iba1_RO1_1B_A-00	TIRB1_AON_I	26059c7b-e80c-447a-a1a6-2833e3d9335b	25b4e4cf-3f25-48c3-9487-ccca7ee13e66	Tissue 1	RO1_1B_Iba1_V2_test	2022-02-16 19:30:34	Gabriela Mercado	R01.Iba1_Update.V2.1	Object	8b4addcb-f1e7-4887-ac3e-599227ceb41c	Soma 250		Soma	88.643		378.222	68.2	2.96	2.35	289.3	60	18540.7	12956.9	18512.1	12961.3	18523.5	12932	18560	12946.2	18548.6	12975.5	31.4573	39.1762	3	40.97	54.81	66
Iba1_RO1_1B_A-00	TIRB1_AON_I	26059c7b-e80c-447a-a1a6-2833e3d9335b	25b4e4cf-3f25-48c3-9487-ccca7ee13e66	Tissue 1	RO1_1B_Iba1_V2_test	2022-02-16 19:30:34	Gabriela Mercado	R01.Iba1_Update.V2.1	Object	ad09219c-0bc9-4590-89bd-b08ffd5cc178	Soma 251		Soma	67.0129		424.032	84.1	4.84	4.27	288.1	40	18610.7	13474.6	18578.3	13463.5	18594.6	13428.1	18631.2	13444.9	18614.8	13480.4	39.0279	40.2414	3	42.19	55.41	66.64
Iba1_RO1_1B_A-00	TIRB1_AON_I	26059c7b-e80c-447a-a1a6-2833e3d9335b	25b4e4cf-3f25-48c3-9487-ccca7ee13e66	Tissue 1	RO1_1B_Iba1_V2_test	2022-02-16 19:30:34	Gabriela Mercado	R01.Iba1_Update.V2.1	Object	6bcf7683-1cb5-463d-9ad5-799e91aa38be	Soma 252		Soma	91.6482		167.754	54.4	2.64	1.97	154.1	60	18079.2	13264.7	18055	13263.3	18062.3	13246.7	18105.7	13265.7	18098.4	13282.4	18.1701	47.3774	3	40.24	52.77	63.69
Iba1_RO1_1B_A-00	TIRB1_AON_I	26059c7b-e80c-447a-a1a6-2833e3d9335b	25b4e4cf-3f25-48c3-9487-ccca7ee13e66	Tissue 1	RO1_1B_Iba1_V2_test	2022-02-16 19:30:34	Gabriela Mercado	R01.Iba1_Update.V2.1	Object	09e1dc63-7fa9-4adf-ac4f-b176e72ad757	Soma 253		Soma	88.5339		366.969	71.8	5.28	2.65	322	60	18680.6	12956.9	18651.9	12967.1	18654.9	12933.9	18704.2	12938.4	18701.2	12971.6	33.3623	49.535	3	37.96	51.65	63.08
Iba1_RO1_1B_A-00	TIRB1_AON_I	26059c7b-e80c-447a-a1a6-2833e3d9335b	25b4e4cf-3f25-48c3-9487-ccca7ee13e66	Tissue 1	RO1_1B_Iba1_V2_test	2022-02-16 19:30:34	Gabriela Mercado	R01.Iba1_Update.V2.1	Object	c3ceb1ef-b15b-40c5-9ea6-1d319ba71b83	Soma 254		Soma	65.9853		5.0336	9.12	0.975	0.975	21.7	40	18498.7	13110.7	18498.1	13114.1	18504.1	13110.1	18529.9	13149.7	18523.9	13153.7	7.22995	47.2307	3	44.16	55.67	64.4
Iba1_RO1_1B_A-00	TIRB1_AON_I	26059c7b-e80c-447a-a1a6-2833e3d9335b	25b4e4cf-3f25-48c3-9487-ccca7ee13e66	Tissue 1	RO1_1B_Iba1_V2_test	2022-02-16 19:30:34	Gabriela Mercado	R01.Iba1_Update.V2.1	Object	d613e2d4-f303-4372-9d21-a428a49181c2	Soma 255		Soma	91.6461		240.935	53	4.08	2.46	187	60	18051	13460.5	18041.9	13445.3	18062.1	13445	18062.7	13488	18042.5	13488.3	20.1838	42.9649	3	41.3	55.63	65.99
Iba1_RO1_1B_A-00	TIRB1_AON_I	26059c7b-e80c-447a-a1a6-2833e3d9335b	25b4e4cf-3f25-48c3-9487-ccca7ee13e66	Tissue 1	RO1_1B_Iba1_V2_test	2022-02-16 19:30:34	Gabriela Mercado	R01.Iba1_Update.V2.1	Object	0c1b1c1c-eaa3-4279-9aee-f90105b529c9	Soma 256		Soma	88.4961		164.996	51.7	3.62	2.38	124.7	50	18708.6	12761.1	18688.7	12738.3	18704.1	12732	18714.1	12757	18698.7	12763.2	16.6292	26.8798	3	35.77	50.07	61.85
Iba1_RO1_1B_A-00	TIRB1_AON_I	26059c7b-e80c-447a-a1a6-2833e3d9335b	25b4e4cf-3f25-48c3-9487-ccca7ee13e66	Tissue 1	RO1_1B_Iba1_V2_test	2022-02-16 19:30:34	Gabriela Mercado	R01.Iba1_Update.V2.1	Object	304359d3-980d-4560-8e0f-58aa4421ca17	Soma 257		Soma	61.3708		333.186	81.2	3.54	2	319	40	18414.9	12984.8	18400.6	12986.4	18419.5	12971.8	18453.7	13016	18434.7	13030.6	23.901	55.8596	3	39.42	52.39	63.75
Iba1_RO1_1B_A-00	TIRB1_AON_I	26059c7b-e80c-447a-a1a6-2833e3d9335b	25b4e4cf-3f25-48c3-9487-ccca7ee13e66	Tissue 1	RO1_1B_Iba1_V2_test	2022-02-16 19:30:34	Gabriela Mercado	R01.Iba1_Update.V2.1	Object	53fbfb97-864a-40a1-acd9-5ebeaaea8196	Soma 258		Soma	84.4186		202.143	56.4	3.24	2.53	143.4	50	18260.9	13474.6	18236.9	13477.7	18277.3	13458.3	18284.1	13472.5	18243.7	13491.8	15.6703	44.8108	3	41.01	54.41	64.62
Iba1_RO1_1B_A-00	TIRB1_AON_I	26059c7b-e80c-447a-a1a6-2833e3d9335b	25b4e4cf-3f25-48c3-9487-ccca7ee13e66	Tissue 1	RO1_1B_Iba1_V2_test	2022-02-16 19:30:34	Gabriela Mercado	R01.Iba1_Update.V2.1	Object	8d6d0503-77c6-421d-b1a2-3b903e79134b	Soma 259		Soma	88.4511		164.778	57.8	1.98	1.94	150.8	60	18540.7	13068.9	18523.1	13087.3	18533.8	13057.9	18556.8	13066.2	18546.1	13095.6	24.4155	31.2951	3	36.44	49.6	61.33
Iba1_RO1_1B_A-00	TIRB1_AON_I	26059c7b-e80c-447a-a1a6-2833e3d9335b	25b4e4cf-3f25-48c3-9487-ccca7ee13e66	Tissue 1	RO1_1B_Iba1_V2_test	2022-02-16 19:30:34	Gabriela Mercado	R01.Iba1_Update.V2.1	Object	c631b913-5bc6-4e80-9d5e-3131a71d4737	Soma 26		Soma	85.7665		572.814	79.1	4.34	3.13	438	50	18135	13110.7	18093.1	13117.3	18117.6	13072.7	18154.7	13093.2	18130.1	13137.7	42.3095	50.8882	3	47.21	59.68	68.77
Iba1_RO1_1B_A-00	TIRB1_AON_I	26059c7b-e80c-447a-a1a6-2833e3d9335b	25b4e4cf-3f25-48c3-9487-ccca7ee13e66	Tissue 1	RO1_1B_Iba1_V2_test	2022-02-16 19:30:34	Gabriela Mercado	R01.Iba1_Update.V2.1	Object	aad3953d-61e8-4856-906f-1fcc4cb6b87e	Soma 260		Soma	59.6634		273.992	55.9	3.33	2.08	207.7	40	18470.8	12984.8	18446.1	12981.1	18470.6	12966.3	18492.3	13002	18467.9	13016.8	28.6289	41.7912	3	42.78	55.61	66.25
Iba1_RO1_1B_A-00	TIRB1_AON_I	26059c7b-e80c-447a-a1a6-2833e3d9335b	25b4e4cf-3f25-48c3-9487-ccca7ee13e66	Tissue 1	RO1_1B_Iba1_V2_test	2022-02-16 19:30:34	Gabriela Mercado	R01.Iba1_Update.V2.1	Object	af9839b2-7ffc-492f-8265-5a7f8115e4a7	Soma 261		Soma	70.1715		788.702	86.3	5.29	3.29	597.5	50	18107.1	13222.7	18060.9	13203.5	18108	13172	18138.7	13217.7	18091.6	13249.3	55.0995	56.6926	3	49.44	61.4	69.58
Iba1_RO1_1B_A-00	TIRB1_AON_I	26059c7b-e80c-447a-a1a6-2833e3d9335b	25b4e4cf-3f25-48c3-9487-ccca7ee13e66	Tissue 1	RO1_1B_Iba1_V2_test	2022-02-16 19:30:34	Gabriela Mercado	R01.Iba1_Update.V2.1	Object	64caa63a-6122-4441-8773-4e69c46e9f74	Soma 262		Soma	88.4331		408.085	100.5	4.11	2.13	389.5	40	18470.8	13488.4	18425.4	13470.7	18439	13442.4	18503.2	13473.2	18489.6	13501.6	31.4432	71.2919	3	42.15	54.1	63.79
Iba1_RO1_1B_A-00	TIRB1_AON_I	26059c7b-e80c-447a-a1a6-2833e3d9335b	25b4e4cf-3f25-48c3-9487-ccca7ee13e66	Tissue 1	RO1_1B_Iba1_V2_test	2022-02-16 19:30:34	Gabriela Mercado	R01.Iba1_Update.V2.1	Object	afd8be4f-a53b-4464-af5f-93f04669d82c	Soma 263		Soma	59.4312		199.214	46.4	2.52	2.37	183.9	30	18540.7	13207	18523.6	13191.1	18540.8	13182.5	18557.6	13216.2	18540.5	13224.8	19.1855	37.6822	3	38.82	52.38	63.48
Iba1_RO1_1B_A-00	TIRB1_AON_I	26059c7b-e80c-447a-a1a6-2833e3d9335b	25b4e4cf-3f25-48c3-9487-ccca7ee13e66	Tissue 1	RO1_1B_Iba1_V2_test	2022-02-16 19:30:34	Gabriela Mercado	R01.Iba1_Update.V2.1	Object	459bf74f-943e-494c-9568-12700c0f5944	Soma 264		Soma	96.1096		167.512	35.2	4.92	2.44	146.3	60	18302.9	12929	18281.3	12904.5	18307.7	12899.9	18312	12924.3	18285.5	12928.9	24.8119	26.871	3	34.14	48.54	61.22
Iba1_RO1_1B_A-00	TIRB1_AON_I	26059c7b-e80c-447a-a1a6-2833e3d9335b	25b4e4cf-3f25-48c3-9487-ccca7ee13e66	Tissue 1	RO1_1B_Iba1_V2_test	2022-02-16 19:30:34	Gabriela Mercado	R01.Iba1_Update.V2.1	Object	2e9304b9-2411-4bba-8e61-9e50bbbffcd7	Soma 265		Soma	56.7792		218.211	56.7	2.8	2.13	168.5	30	18694.7	13360.8	18675.9	13363.3	18690.4	13344.1	18713.9	13361.9	18699.3	13381.1	24.1151	29.444	3	37.23	51.58	63.32
Iba1_RO1_1B_A-00	TIRB1_AON_I	26059c7b-e80c-447a-a1a6-2833e3d9335b	25b4e4cf-3f25-48c3-9487-ccca7ee13e66	Tissue 1	RO1_1B_Iba1_V2_test	2022-02-16 19:30:34	Gabriela Mercado	R01.Iba1_Update.V2.1	Object	1d91c53f-d10d-43c0-be33-4bc5d3f41275	Soma 266		Soma	55.8389		182.613	50.4	3.14	2.3	187	60	18736.7	12956.9	18710.3	12943	18731.3	12926.2	18753.7	12954.1	18732.6	12971	26.9717	35.8005	3	36.93	51.38	63.2
Iba1_RO1_1B_A-00	TIRB1_AON_I	26059c7b-e80c-447a-a1a6-2833e3d9335b	25b4e4cf-3f25-48c3-9487-ccca7ee13e66	Tissue 1	RO1_1B_Iba1_V2_test	2022-02-16 19:30:34	Gabriela Mercado	R01.Iba1_Update.V2.1	Object	4433d3d4-65f3-4d95-a3a9-1a4a47382a00	Soma 267		Soma	53.1626		73.6164	37.9	1.65	1.09	101.7	50	18386.9	13236.7	18373.3	13257.3	18385.6	13228.5	18399.4	13234.4	18387	13263.2	14.9637	31.2842	3	37.91	52.1	63.52
Iba1_RO1_1B_A-00	TIRB1_AON_I	26059c7b-e80c-447a-a1a6-2833e3d9335b	25b4e4cf-3f25-48c3-9487-ccca7ee13e66	Tissue 1	RO1_1B_Iba1_V2_test	2022-02-16 19:30:34	Gabriela Mercado	R01.Iba1_Update.V2.1	Object	0e284e09-0ae9-48e0-a28b-f774afe692e1	Soma 268		Soma	52.3509		1.5488	1.88	1.18	1.18	5.13	60	18386.9	13586.5	18386.7	13581.7	18388	13581.7	18388	13583.5	18386.7	13583.5	1.32	1.76	3	40.08	56.24	65.54
Iba1_RO1_1B_A-00	TIRB1_AON_I	26059c7b-e80c-447a-a1a6-2833e3d9335b	25b4e4cf-3f25-48c3-9487-ccca7ee13e66	Tissue 1	RO1_1B_Iba1_V2_test	2022-02-16 19:30:34	Gabriela Mercado	R01.Iba1_Update.V2.1	Object	801df73c-003c-4938-b4d6-dbeb70b96375	Soma 269		Soma	51.0525		201.441	34.8	3.91	2.49	153.3	30	18792.6	13235	18780.7	13232.7	18797.9	13223.3	18813.5	13252	18796.3	13261.4	19.5894	32.6352	3	37.29	51.47	63.58
Iba1_RO1_1B_A-00	TIRB1_AON_I	26059c7b-e80c-447a-a1a6-2833e3d9335b	25b4e4cf-3f25-48c3-9487-ccca7ee13e66	Tissue 1	RO1_1B_Iba1_V2_test	2022-02-16 19:30:34	Gabriela Mercado	R01.Iba1_Update.V2.1	Object	c18fb334-47ae-46a2-9634-ff1bdf8cbfe0	Soma 27		Soma	80.2211		204.563	43.8	5.64	2.76	171.5	60	18708.6	12901	18687.1	12901.3	18695.8	12877.3	18728.6	12889.1	18719.9	12913.2	25.5388	34.9278	3	37.31	51.19	62.71
Iba1_RO1_1B_A-00	TIRB1_AON_I	26059c7b-e80c-447a-a1a6-2833e3d9335b	25b4e4cf-3f25-48c3-9487-ccca7ee13e66	Tissue 1	RO1_1B_Iba1_V2_test	2022-02-16 19:30:34	Gabriela Mercado	R01.Iba1_Update.V2.1	Object	d41f458b-8293-4dd8-acfe-f41be59cd364	Soma 270		Soma	97.6185		225.907	51.6	3.61	3.56	163	40	18456.9	13222.7	18431.3	13214.1	18453.9	13201.1	18469.3	13228.1	18446.7	13241	26.0712	31.0508	3	42.27	55.35	65.13
Iba1_RO1_1B_A-00	TIRB1_AON_I	26059c7b-e80c-447a-a1a6-2833e3d9335b	25b4e4cf-3f25-48c3-9487-ccca7ee13e66	Tissue 1	RO1_1B_Iba1_V2_test	2022-02-16 19:30:34	Gabriela Mercado	R01.Iba1_Update.V2.1	Object	aae36b67-5fa9-4f7e-882f-8e5aa3cf7cfb	Soma 271		Soma	96.9264		0.7744	1.28	0.793	0.793	3.63	40	18610.7	13194.7	18609.5	13194.8	18610.1	13193.7	18610.9	13194.1	18610.3	13195.2	0.883946	1.27903	3	61.98	70.25	75.26
Iba1_RO1_1B_A-00	TIRB1_AON_I	26059c7b-e80c-447a-a1a6-2833e3d9335b	25b4e4cf-3f25-48c3-9487-ccca7ee13e66	Tissue 1	RO1_1B_Iba1_V2_test	2022-02-16 19:30:34	Gabriela Mercado	R01.Iba1_Update.V2.1	Object	48e1072b-461d-4009-a80c-be49eb9bc6dc	Soma 272		Soma	96.3369		182.105	39.2	3.35	2.58	137.6	60	18498.7	13208.8	18475.2	13206.3	18495.1	13182.3	18509	13193.8	18489.2	13217.8	18.0986	31.1374	3	40.44	54.07	64.8
Iba1_RO1_1B_A-00	TIRB1_AON_I	26059c7b-e80c-447a-a1a6-2833e3d9335b	25b4e4cf-3f25-48c3-9487-ccca7ee13e66	Tissue 1	RO1_1B_Iba1_V2_test	2022-02-16 19:30:34	Gabriela Mercado	R01.Iba1_Update.V2.1	Object	d7ca1cfd-097b-444d-baeb-10abc9030edd	Soma 273		Soma	96.2746		252.333	59.6	3.4	2.71	243.6	60	18540.7	13488.4	18513.9	13471.5	18549.4	13463.7	18556	13493.8	18520.5	13501.6	30.8439	36.3354	3	38.89	53.05	63.91
Iba1_RO1_1B_A-00	TIRB1_AON_I	26059c7b-e80c-447a-a1a6-2833e3d9335b	25b4e4cf-3f25-48c3-9487-ccca7ee13e66	Tissue 1	RO1_1B_Iba1_V2_test	2022-02-16 19:30:34	Gabriela Mercado	R01.Iba1_Update.V2.1	Object	b89b7fc7-fec9-4d81-a7a8-233199e20ce8	Soma 274		Soma	96.0183		309.784	68.1	3.66	1.87	262.6	30	18652.7	13304.9	18634.2	13326.4	18654.2	13279.3	18673.7	13287.6	18653.7	13334.7	21.1989	51.2446	3	42.97	56.47	67.08
Iba1_RO1_1B_A-00	TIRB1_AON_I	26059c7b-e80c-447a-a1a6-2833e3d9335b	25b4e4cf-3f25-48c3-9487-ccca7ee13e66	Tissue 1	RO1_1B_Iba1_V2_test	2022-02-16 19:30:34	Gabriela Mercado	R01.Iba1_Update.V2.1	Object	ba262c2a-49c6-484e-813d-53dd37aca7bf	Soma 275		Soma	95.7345		140.699	35.1	4.35	2.76	102.3	60	18708.6	13278.8	18685.6	13287	18700.9	13263.4	18714.4	13272.3	18699.1	13295.8	16.1207	28.1206	3	37.42	51.21	62.53
Iba1_RO1_1B_A-00	TIRB1_AON_I	26059c7b-e80c-447a-a1a6-2833e3d9335b	25b4e4cf-3f25-48c3-9487-ccca7ee13e66	Tissue 1	RO1_1B_Iba1_V2_test	2022-02-16 19:30:34	Gabriela Mercado	R01.Iba1_Update.V2.1	Object	a5d2f746-27c2-4fd8-ab48-0cc3782986fa	Soma 276		Soma	95.5592		205.482	46.4	4.83	3.25	185.8	60	18820.6	12970.8	18803.4	12982.4	18809.8	12948.1	18834.3	12952.7	18827.9	12986.9	24.8944	34.8672	3	40.4	53.6	64.11
Iba1_RO1_1B_A-00	TIRB1_AON_I	26059c7b-e80c-447a-a1a6-2833e3d9335b	25b4e4cf-3f25-48c3-9487-ccca7ee13e66	Tissue 1	RO1_1B_Iba1_V2_test	2022-02-16 19:30:34	Gabriela Mercado	R01.Iba1_Update.V2.1	Object	ce88ae7a-fc73-4ca3-b433-bedb5a63b796	Soma 277		Soma	94.4594		312.035	57.3	4.59	1.97	232.4	40	18484.8	12998.9	18445.7	12980.7	18470.9	12965.7	18495	13006.1	18469.8	13021.1	29.3319	47.0358	3	43.84	56.55	66.94
Iba1_RO1_1B_A-00	TIRB1_AON_I	26059c7b-e80c-447a-a1a6-2833e3d9335b	25b4e4cf-3f25-48c3-9487-ccca7ee13e66	Tissue 1	RO1_1B_Iba1_V2_test	2022-02-16 19:30:34	Gabriela Mercado	R01.Iba1_Update.V2.1	Object	f2219a3e-ab44-494c-886e-d119563a8490	Soma 278		Soma	94.4261		237.015	58.1	2.78	2.33	224.7	60	18512.8	13446.6	18480.2	13435.2	18519.4	13424.2	18526.1	13448.2	18486.9	13459.2	24.9357	40.7177	3	41.82	55.12	65.35
Iba1_RO1_1B_A-00	TIRB1_AON_I	26059c7b-e80c-447a-a1a6-2833e3d9335b	25b4e4cf-3f25-48c3-9487-ccca7ee13e66	Tissue 1	RO1_1B_Iba1_V2_test	2022-02-16 19:30:34	Gabriela Mercado	R01.Iba1_Update.V2.1	Object	a5c3fb0c-3654-40a6-b7a3-1b4cc4762b47	Soma 279		Soma	94.339		175.982	42.4	3.94	2.63	136.1	60	18442.8	13278.8	18431.4	13275.7	18462	13255.2	18470	13267.2	18439.4	13287.7	14.4005	36.8552	3	39.98	53.43	63.98
Iba1_RO1_1B_A-00	TIRB1_AON_I	26059c7b-e80c-447a-a1a6-2833e3d9335b	25b4e4cf-3f25-48c3-9487-ccca7ee13e66	Tissue 1	RO1_1B_Iba1_V2_test	2022-02-16 19:30:34	Gabriela Mercado	R01.Iba1_Update.V2.1	Object	39295363-108c-4478-9981-05f39e64b6eb	Soma 28		Soma	92.6054		54.9098	10.1	6.5	6.11	39	60	18317	13558.4	18308.2	13560.3	18312.5	13551.7	18321.6	13556.3	18317.4	13564.8	9.54354	10.2307	3	34.08	49.07	61.68
Iba1_RO1_1B_A-00	TIRB1_AON_I	26059c7b-e80c-447a-a1a6-2833e3d9335b	25b4e4cf-3f25-48c3-9487-ccca7ee13e66	Tissue 1	RO1_1B_Iba1_V2_test	2022-02-16 19:30:34	Gabriela Mercado	R01.Iba1_Update.V2.1	Object	b6aeb1e4-b3f5-46f7-9b27-4483e0e55ee1	Soma 280		Soma	94.0584		173.708	37.1	3.63	3.43	144.2	60	18386.9	13474.6	18360.2	13483.5	18371.7	13457.8	18400.4	13470.5	18388.9	13496.3	28.1908	31.384	3	37.46	51.13	62.9
Iba1_RO1_1B_A-00	TIRB1_AON_I	26059c7b-e80c-447a-a1a6-2833e3d9335b	25b4e4cf-3f25-48c3-9487-ccca7ee13e66	Tissue 1	RO1_1B_Iba1_V2_test	2022-02-16 19:30:34	Gabriela Mercado	R01.Iba1_Update.V2.1	Object	501573e9-4655-4b6b-ab05-bf08a5fbef14	Soma 281		Soma	93.9638		339.478	60.7	5.05	4.21	242.2	40	18568.7	13250.6	18536.1	13263.6	18563.9	13227.1	18585.1	13243.3	18557.3	13279.7	26.603	45.8275	3	43.15	56.08	66.72
Iba1_RO1_1B_A-00	TIRB1_AON_I	26059c7b-e80c-447a-a1a6-2833e3d9335b	25b4e4cf-3f25-48c3-9487-ccca7ee13e66	Tissue 1	RO1_1B_Iba1_V2_test	2022-02-16 19:30:34	Gabriela Mercado	R01.Iba1_Update.V2.1	Object	d821e0f2-74de-4c7a-89da-a8d425fccdd2	Soma 282		Soma	93.4417		184.912	40.7	4.42	1.85	125.3	60	18400.8	12859	18380	12851.5	18389	12835.8	18414.2	12850.2	18405.1	12865.9	18.167	28.9544	3	31.53	45.08	57.78
Iba1_RO1_1B_A-00	TIRB1_AON_I	26059c7b-e80c-447a-a1a6-2833e3d9335b	25b4e4cf-3f25-48c3-9487-ccca7ee13e66	Tissue 1	RO1_1B_Iba1_V2_test	2022-02-16 19:30:34	Gabriela Mercado	R01.Iba1_Update.V2.1	Object	48620d26-368e-4b9b-8d94-0492a6b999bc	Soma 283		Soma	93.3991		172.715	27.1	2.71	2.49	127.4	60	18582.7	13278.8	18557.4	13276.6	18578.6	13263.7	18592.6	13286.7	18571.4	13299.6	24.8086	26.9212	3	42.94	55.77	66.29
Iba1_RO1_1B_A-00	TIRB1_AON_I	26059c7b-e80c-447a-a1a6-2833e3d9335b	25b4e4cf-3f25-48c3-9487-ccca7ee13e66	Tissue 1	RO1_1B_Iba1_V2_test	2022-02-16 19:30:34	Gabriela Mercado	R01.Iba1_Update.V2.1	Object	ff717776-c100-49c2-9bc7-28465a47255e	Soma 284		Soma	93.3886		207.588	45.2	3.53	2.18	171.1	30	18722.7	12843.2	18699.2	12843.1	18710.8	12822.4	18737.2	12837.1	18725.6	12857.9	23.7712	30.2218	3	36.39	49.97	62.5
Iba1_RO1_1B_A-00	TIRB1_AON_I	26059c7b-e80c-447a-a1a6-2833e3d9335b	25b4e4cf-3f25-48c3-9487-ccca7ee13e66	Tissue 1	RO1_1B_Iba1_V2_test	2022-02-16 19:30:34	Gabriela Mercado	R01.Iba1_Update.V2.1	Object	ae1ac486-18e8-4a6e-a550-706b08da0e84	Soma 285		Soma	93.2339		344.148	85.7	3.4	2.15	361.7	60	18498.7	13138.8	18468.9	13142.7	18486.2	13115.5	18534	13146	18516.6	13173.2	32.2129	56.636	3	45.11	57.24	66.75
Iba1_RO1_1B_A-00	TIRB1_AON_I	26059c7b-e80c-447a-a1a6-2833e3d9335b	25b4e4cf-3f25-48c3-9487-ccca7ee13e66	Tissue 1	RO1_1B_Iba1_V2_test	2022-02-16 19:30:34	Gabriela Mercado	R01.Iba1_Update.V2.1	Object	33e12a5e-786d-48fd-848f-21083c3d7fb3	Soma 286		Soma	93.0965		216.711	42.8	4.32	3.79	140.7	60	18428.7	13110.7	18414.4	13097	18443.9	13096.6	18444.3	13122.6	18414.8	13123.1	26.0234	29.494	3	38.75	51.37	62.56
Iba1_RO1_1B_A-00	TIRB1_AON_I	26059c7b-e80c-447a-a1a6-2833e3d9335b	25b4e4cf-3f25-48c3-9487-ccca7ee13e66	Tissue 1	RO1_1B_Iba1_V2_test	2022-02-16 19:30:34	Gabriela Mercado	R01.Iba1_Update.V2.1	Object	19280736-58c5-4f69-a3e0-a193e3766b08	Soma 287		Soma	92.9812		241.347	69.5	3.15	2.12	252.5	60	18386.9	12901	18351.1	12908.6	18360	12878.5	18403.5	12891.4	18394.5	12921.5	31.4777	45.3493	3	40.11	53.93	64.68
Iba1_RO1_1B_A-00	TIRB1_AON_I	26059c7b-e80c-447a-a1a6-2833e3d9335b	25b4e4cf-3f25-48c3-9487-ccca7ee13e66	Tissue 1	RO1_1B_Iba1_V2_test	2022-02-16 19:30:34	Gabriela Mercado	R01.Iba1_Update.V2.1	Object	9dd63088-70b2-474c-bc07-e94729ab775d	Soma 288		Soma	92.7396		218.55	60.7	3.15	1.85	195	60	18456.9	12901	18426	12899.2	18441	12876.1	18466.8	12892.9	18451.9	12916	27.5466	30.7989	3	37.64	50.63	62.23
Iba1_RO1_1B_A-00	TIRB1_AON_I	26059c7b-e80c-447a-a1a6-2833e3d9335b	25b4e4cf-3f25-48c3-9487-ccca7ee13e66	Tissue 1	RO1_1B_Iba1_V2_test	2022-02-16 19:30:34	Gabriela Mercado	R01.Iba1_Update.V2.1	Object	29bcc0e5-41b9-4505-bc16-9ca535d93fde	Soma 289		Soma	92.6002		213.783	35.4	5.05	2.11	127.8	40	18442.8	12942.8	18423.6	12920.3	18442.8	12916.2	18450.4	12951.8	18431.2	12955.9	19.614	36.4034	3	36.6	50.45	62.43
Iba1_RO1_1B_A-00	TIRB1_AON_I	26059c7b-e80c-447a-a1a6-2833e3d9335b	25b4e4cf-3f25-48c3-9487-ccca7ee13e66	Tissue 1	RO1_1B_Iba1_V2_test	2022-02-16 19:30:34	Gabriela Mercado	R01.Iba1_Update.V2.1	Object	7d94f88f-c8fc-4252-a7b1-25182f94c9c2	Soma 29		Soma	79.7087		233.07	44.8	5.53	2.57	173.5	50	18624.8	13166.8	18609.1	13152.8	18639	13146.4	18645.5	13176.5	18615.6	13182.9	30.6062	30.8543	3	33.24	46.82	59.52
Iba1_RO1_1B_A-00	TIRB1_AON_I	26059c7b-e80c-447a-a1a6-2833e3d9335b	25b4e4cf-3f25-48c3-9487-ccca7ee13e66	Tissue 1	RO1_1B_Iba1_V2_test	2022-02-16 19:30:34	Gabriela Mercado	R01.Iba1_Update.V2.1	Object	a1b2197c-f519-48ad-8b86-01b0157731e6	Soma 290		Soma	80.7354		73.9794	29	2.88	2.01	81.4	40	18610.7	13082.7	18599.7	13057.3	18613.5	13056.7	18614.8	13085.6	18600.9	13086.2	13.8662	28.9642	3	43.77	56.79	66.72
Iba1_RO1_1B_A-00	TIRB1_AON_I	26059c7b-e80c-447a-a1a6-2833e3d9335b	25b4e4cf-3f25-48c3-9487-ccca7ee13e66	Tissue 1	RO1_1B_Iba1_V2_test	2022-02-16 19:30:34	Gabriela Mercado	R01.Iba1_Update.V2.1	Object	597d0985-2e16-45f4-ac62-2282b43d3868	Soma 3		Soma	55.16		136.633	35	3.47	2.92	134.4	60	17967.2	13264.7	17948.2	13272.8	17963	13255.1	17984	13272.7	17969.1	13290.4	23.0982	27.3685	3	42.68	54.36	65.12
Iba1_RO1_1B_A-00	TIRB1_AON_I	26059c7b-e80c-447a-a1a6-2833e3d9335b	25b4e4cf-3f25-48c3-9487-ccca7ee13e66	Tissue 1	RO1_1B_Iba1_V2_test	2022-02-16 19:30:34	Gabriela Mercado	R01.Iba1_Update.V2.1	Object	113d8ebf-bd91-4072-be22-03fa9c2d5008	Soma 30		Soma	79.5126		205.095	45.6	5.56	3.46	164.8	60	18750.6	12929	18735.7	12919.4	18760.9	12914.2	18767.5	12945.9	18742.3	12951.2	25.8166	32.4049	3	37.7	51.26	62.74
Iba1_RO1_1B_A-00	TIRB1_AON_I	26059c7b-e80c-447a-a1a6-2833e3d9335b	25b4e4cf-3f25-48c3-9487-ccca7ee13e66	Tissue 1	RO1_1B_Iba1_V2_test	2022-02-16 19:30:34	Gabriela Mercado	R01.Iba1_Update.V2.1	Object	36c33bf0-59ab-4758-8827-60ff2f456db1	Soma 31		Soma	88.0267		238.709	71.9	3.34	1.82	236.7	40	18093	13082.7	18064.5	13103.5	18065.7	13068.2	18099.9	13069.4	18098.7	13104.6	34.1478	35.3086	3	45.36	58.04	67.16
Iba1_RO1_1B_A-00	TIRB1_AON_I	26059c7b-e80c-447a-a1a6-2833e3d9335b	25b4e4cf-3f25-48c3-9487-ccca7ee13e66	Tissue 1	RO1_1B_Iba1_V2_test	2022-02-16 19:30:34	Gabriela Mercado	R01.Iba1_Update.V2.1	Object	96800daa-aca2-4ae8-8c7f-890d0f07e11a	Soma 32		Soma	85.5969		288.367	64.8	4.03	3.16	269	50	18149.1	13376.7	18122.3	13372.5	18154.2	13357.1	18168.9	13387.7	18137	13403	33.937	35.4514	3	43.87	56.9	66.3
Iba1_RO1_1B_A-00	TIRB1_AON_I	26059c7b-e80c-447a-a1a6-2833e3d9335b	25b4e4cf-3f25-48c3-9487-ccca7ee13e66	Tissue 1	RO1_1B_Iba1_V2_test	2022-02-16 19:30:34	Gabriela Mercado	R01.Iba1_Update.V2.1	Object	1018a0ad-4757-435a-8a74-34ea9ca46d45	Soma 33		Soma	79.4118		146.531	32.7	4.3	2.33	114.1	30	18498.7	13277	18482.5	13289.7	18483.6	13272.1	18511.8	13273.8	18510.7	13291.5	17.6616	28.2805	3	40.45	53.51	64.04
Iba1_RO1_1B_A-00	TIRB1_AON_I	26059c7b-e80c-447a-a1a6-2833e3d9335b	25b4e4cf-3f25-48c3-9487-ccca7ee13e66	Tissue 1	RO1_1B_Iba1_V2_test	2022-02-16 19:30:34	Gabriela Mercado	R01.Iba1_Update.V2.1	Object	900648be-a002-4151-bc65-1d61fc1849b4	Soma 34		Soma	51.2255		140.868	65.9	2.34	1.74	175.2	30	18190.9	13332.9	18164	13349.7	18201.2	13321.4	18215.4	13340.1	18178.3	13368.4	23.549	46.6776	3	39.07	52.46	62.54
Iba1_RO1_1B_A-00	TIRB1_AON_I	26059c7b-e80c-447a-a1a6-2833e3d9335b	25b4e4cf-3f25-48c3-9487-ccca7ee13e66	Tissue 1	RO1_1B_Iba1_V2_test	2022-02-16 19:30:34	Gabriela Mercado	R01.Iba1_Update.V2.1	Object	b7ecada9-1d62-443d-95d8-0fa3f95fe55f	Soma 35		Soma	78.7304		191.737	53.8	2.73	3.13	166.9	60	18400.8	13558.4	18383.7	13555.8	18394.6	13532.2	18426.8	13547.1	18416	13570.7	25.9474	35.5026	3	37.22	50.62	61.65
Iba1_RO1_1B_A-00	TIRB1_AON_I	26059c7b-e80c-447a-a1a6-2833e3d9335b	25b4e4cf-3f25-48c3-9487-ccca7ee13e66	Tissue 1	RO1_1B_Iba1_V2_test	2022-02-16 19:30:34	Gabriela Mercado	R01.Iba1_Update.V2.1	Object	cafaf7f3-5947-4148-9141-56d50bc80bd7	Soma 36		Soma	88.1849		258.867	62.8	2.15	1.61	220.8	40	18582.7	13040.7	18558.8	13055.9	18567	13020.7	18603.2	13029.1	18595	13064.3	36.1284	37.1515	3	38.5	52.18	63.36
Iba1_RO1_1B_A-00	TIRB1_AON_I	26059c7b-e80c-447a-a1a6-2833e3d9335b	25b4e4cf-3f25-48c3-9487-ccca7ee13e66	Tissue 1	RO1_1B_Iba1_V2_test	2022-02-16 19:30:34	Gabriela Mercado	R01.Iba1_Update.V2.1	Object	6b98a42c-75d7-457c-b0dc-5d7bdc5f849a	Soma 37		Soma	89.9313		205.894	46.5	2.93	2.46	157.8	30	17939.2	13332.9	17910.8	13329.2	17921.1	13312	17951.7	13330.3	17941.5	13347.5	19.9868	35.6521	3	40.75	54.9	66.02
Iba1_RO1_1B_A-00	TIRB1_AON_I	26059c7b-e80c-447a-a1a6-2833e3d9335b	25b4e4cf-3f25-48c3-9487-ccca7ee13e66	Tissue 1	RO1_1B_Iba1_V2_test	2022-02-16 19:30:34	Gabriela Mercado	R01.Iba1_Update.V2.1	Object	a3ac16fa-81f4-4f24-b38b-f86001ae84b4	Soma 38		Soma	87.9565		253.422	42.4	4.45	3.03	202.3	40	18834.4	13110.7	18811.5	13099.9	18833.9	13081.4	18855.4	13107.3	18833	13125.9	29.0223	33.6672	3	39.47	52.8	63.45
Iba1_RO1_1B_A-00	TIRB1_AON_I	26059c7b-e80c-447a-a1a6-2833e3d9335b	25b4e4cf-3f25-48c3-9487-ccca7ee13e66	Tissue 1	RO1_1B_Iba1_V2_test	2022-02-16 19:30:34	Gabriela Mercado	R01.Iba1_Update.V2.1	Object	a09227dc-4be0-4be4-8b07-f4c7cf2901da	Soma 39		Soma	87.078		151.54	43	3.63	2.56	129.8	60	18107.1	13544.5	18084.1	13548.9	18090.9	13531.9	18119.7	13543.5	18112.8	13560.5	18.3156	30.9929	3	44.71	57.95	67.34
Iba1_RO1_1B_A-00	TIRB1_AON_I	26059c7b-e80c-447a-a1a6-2833e3d9335b	25b4e4cf-3f25-48c3-9487-ccca7ee13e66	Tissue 1	RO1_1B_Iba1_V2_test	2022-02-16 19:30:34	Gabriela Mercado	R01.Iba1_Update.V2.1	Object	3c4fb6ad-8051-4f99-abe1-655c774c8858	Soma 4		Soma	84.3255		276.291	62.3	4.26	2.42	234	40	18344.9	13446.6	18316.2	13431.2	18338.6	13408.2	18368.3	13437.1	18345.9	13460.1	32.1132	41.5159	3	40.56	54.17	64.93
Iba1_RO1_1B_A-00	TIRB1_AON_I	26059c7b-e80c-447a-a1a6-2833e3d9335b	25b4e4cf-3f25-48c3-9487-ccca7ee13e66	Tissue 1	RO1_1B_Iba1_V2_test	2022-02-16 19:30:34	Gabriela Mercado	R01.Iba1_Update.V2.1	Object	cc8d4768-7e6c-42d1-8067-cab475c22882	Soma 40		Soma	86.0916		121.436	38.5	2.9	2.05	121.5	30	18205	13360.8	18190.5	13350	18211.9	13336.6	18226.7	13360.2	18205.3	13373.6	25.2563	27.8681	3	47.29	59.33	68
Iba1_RO1_1B_A-00	TIRB1_AON_I	26059c7b-e80c-447a-a1a6-2833e3d9335b	25b4e4cf-3f25-48c3-9487-ccca7ee13e66	Tissue 1	RO1_1B_Iba1_V2_test	2022-02-16 19:30:34	Gabriela Mercado	R01.Iba1_Update.V2.1	Object	21666e73-d692-46ee-b4aa-d501a49055cf	Soma 41		Soma	87.0005		275.348	55	4.39	2.1	225.5	40	18205	12970.8	18170.6	12970.1	18194.3	12941	18219.5	12961.6	18195.8	12990.7	32.5308	37.5513	3	35.75	50.16	61.53
Iba1_RO1_1B_A-00	TIRB1_AON_I	26059c7b-e80c-447a-a1a6-2833e3d9335b	25b4e4cf-3f25-48c3-9487-ccca7ee13e66	Tissue 1	RO1_1B_Iba1_V2_test	2022-02-16 19:30:34	Gabriela Mercado	R01.Iba1_Update.V2.1	Object	d39a82b6-8375-49d1-914b-34cff476f9c9	Soma 42		Soma	87.6285		180.798	50	4.11	2.79	172.9	40	18638.6	12789	18613.1	12789.3	18640.1	12781.3	18647.5	12806.3	18620.4	12814.2	26.0047	28.1796	3	38.38	51.09	62.01
Iba1_RO1_1B_A-00	TIRB1_AON_I	26059c7b-e80c-447a-a1a6-2833e3d9335b	25b4e4cf-3f25-48c3-9487-ccca7ee13e66	Tissue 1	RO1_1B_Iba1_V2_test	2022-02-16 19:30:34	Gabriela Mercado	R01.Iba1_Update.V2.1	Object	37a93c1c-b299-4970-8e3a-ff45aedaf9cc	Soma 43		Soma	89.865		304.267	75.7	5	3.24	266.3	40	18330.8	12747	18303.8	12721.8	18328.7	12716	18338.8	12759.3	18313.9	12765.1	25.5392	44.4679	3	39.02	52.61	63.46
Iba1_RO1_1B_A-00	TIRB1_AON_I	26059c7b-e80c-447a-a1a6-2833e3d9335b	25b4e4cf-3f25-48c3-9487-ccca7ee13e66	Tissue 1	RO1_1B_Iba1_V2_test	2022-02-16 19:30:34	Gabriela Mercado	R01.Iba1_Update.V2.1	Object	eeb2d96b-20a4-48ad-b086-417b2ea94c35	Soma 44		Soma	87.4895		311.938	57.8	3.98	3.1	253.7	60	18652.7	13068.9	18616.6	13072.9	18636.1	13049.2	18669.5	13076.8	18650	13100.5	30.6564	43.3308	3	41.6	54.68	65.05
Iba1_RO1_1B_A-00	TIRB1_AON_I	26059c7b-e80c-447a-a1a6-2833e3d9335b	25b4e4cf-3f25-48c3-9487-ccca7ee13e66	Tissue 1	RO1_1B_Iba1_V2_test	2022-02-16 19:30:34	Gabriela Mercado	R01.Iba1_Update.V2.1	Object	4d36f202-c652-42e2-b6c4-0a4c71759cc1	Soma 45		Soma	87.6972		165.794	43.1	2.78	1.91	154.8	50	18023.1	13096.8	17998.9	13100.6	18011.9	13075.4	18037.5	13088.6	18024.6	13113.8	28.359	28.808	3	41.06	54.26	64.97
Iba1_RO1_1B_A-00	TIRB1_AON_I	26059c7b-e80c-447a-a1a6-2833e3d9335b	25b4e4cf-3f25-48c3-9487-ccca7ee13e66	Tissue 1	RO1_1B_Iba1_V2_test	2022-02-16 19:30:34	Gabriela Mercado	R01.Iba1_Update.V2.1	Object	7d5e18d6-aae8-4f0c-a7ca-4b3a9d11a215	Soma 46		Soma	85.0769		145.878	42	2.77	1.97	140.3	30	18190.9	13207	18166.5	13194.1	18195.5	13194.1	18195.5	13213.6	18166.5	13213.6	19.58	29.04	3	47.31	59.8	68.78
Iba1_RO1_1B_A-00	TIRB1_AON_I	26059c7b-e80c-447a-a1a6-2833e3d9335b	25b4e4cf-3f25-48c3-9487-ccca7ee13e66	Tissue 1	RO1_1B_Iba1_V2_test	2022-02-16 19:30:34	Gabriela Mercado	R01.Iba1_Update.V2.1	Object	acb32aa4-6575-4527-a561-134635aa4b4f	Soma 47		Soma	88.4881		296.619	71.2	5.87	2.56	277.9	40	18372.9	13054.8	18353.5	13037.1	18393.1	13026.4	18401	13055.4	18361.4	13066.2	30.1275	41.0418	3	40.36	53.94	64.61
Iba1_RO1_1B_A-00	TIRB1_AON_I	26059c7b-e80c-447a-a1a6-2833e3d9335b	25b4e4cf-3f25-48c3-9487-ccca7ee13e66	Tissue 1	RO1_1B_Iba1_V2_test	2022-02-16 19:30:34	Gabriela Mercado	R01.Iba1_Update.V2.1	Object	78ee451c-e453-4f71-ae45-34e3c2baad7b	Soma 48		Soma	98.2379		185.832	55.4	2.79	2.06	172	40	17953.1	13292.6	17924.9	13275.7	17954.2	13275.7	17954.2	13299.7	17924.9	13299.7	23.98	29.26	3	40.58	54.41	65.04
Iba1_RO1_1B_A-00	TIRB1_AON_I	26059c7b-e80c-447a-a1a6-2833e3d9335b	25b4e4cf-3f25-48c3-9487-ccca7ee13e66	Tissue 1	RO1_1B_Iba1_V2_test	2022-02-16 19:30:34	Gabriela Mercado	R01.Iba1_Update.V2.1	Object	e9da1612-152c-4e28-9f43-01ca65cc1301	Soma 49		Soma	87.0878		127.994	39.8	3.14	2.28	114.3	40	18680.6	12886.9	18659	12877.3	18672.1	12870.2	18687.9	12899.2	18674.8	12906.3	14.9312	33.0632	3	34.81	49.08	61.04
Iba1_RO1_1B_A-00	TIRB1_AON_I	26059c7b-e80c-447a-a1a6-2833e3d9335b	25b4e4cf-3f25-48c3-9487-ccca7ee13e66	Tissue 1	RO1_1B_Iba1_V2_test	2022-02-16 19:30:34	Gabriela Mercado	R01.Iba1_Update.V2.1	Object	94a35535-b403-4545-acff-c8a6e16f6e31	Soma 5		Soma	93.6359		229.924	48.3	4.67	2.2	222.1	60	18289	12998.9	18274.7	13009.1	18276.3	12979.3	18317.2	12981.6	18315.6	13011.3	29.7788	40.9913	3	41.3	54.2	64.61
Iba1_RO1_1B_A-00	TIRB1_AON_I	26059c7b-e80c-447a-a1a6-2833e3d9335b	25b4e4cf-3f25-48c3-9487-ccca7ee13e66	Tissue 1	RO1_1B_Iba1_V2_test	2022-02-16 19:30:34	Gabriela Mercado	R01.Iba1_Update.V2.1	Object	2189c766-b8c4-48ca-8a87-ed8197ea4e27	Soma 50		Soma	87.0088		243.379	50.9	3.49	2.41	184	60	18750.6	13012.8	18725.4	12994.5	18751.9	12986.4	18761.7	13018.4	18735.1	13026.5	27.79	33.4804	3	36.5	50.54	63.18
Iba1_RO1_1B_A-00	TIRB1_AON_I	26059c7b-e80c-447a-a1a6-2833e3d9335b	25b4e4cf-3f25-48c3-9487-ccca7ee13e66	Tissue 1	RO1_1B_Iba1_V2_test	2022-02-16 19:30:34	Gabriela Mercado	R01.Iba1_Update.V2.1	Object	0debcbec-8a7f-4d8b-9def-9daead87b000	Soma 51		Soma	89.8051		154.711	29.6	2.55	2.22	163.6	40	18219.1	12942.8	18203.3	12953.7	18207.2	12927	18229.6	12930.3	18225.7	12956.9	22.6548	26.9068	3	40.55	53.85	63.7
Iba1_RO1_1B_A-00	TIRB1_AON_I	26059c7b-e80c-447a-a1a6-2833e3d9335b	25b4e4cf-3f25-48c3-9487-ccca7ee13e66	Tissue 1	RO1_1B_Iba1_V2_test	2022-02-16 19:30:34	Gabriela Mercado	R01.Iba1_Update.V2.1	Object	1af83d21-9344-4e69-a8c3-986ac8a2a0bd	Soma 52		Soma	86.923		160.761	51.8	2.58	1.98	149.2	40	17925.2	13138.8	17917.4	13161.5	17921.5	13121	17942.5	13123.2	17938.4	13163.6	21.0786	40.6304	3	42.23	55.27	64.92
Iba1_RO1_1B_A-00	TIRB1_AON_I	26059c7b-e80c-447a-a1a6-2833e3d9335b	25b4e4cf-3f25-48c3-9487-ccca7ee13e66	Tissue 1	RO1_1B_Iba1_V2_test	2022-02-16 19:30:34	Gabriela Mercado	R01.Iba1_Update.V2.1	Object	7cc7d7f7-1974-4b81-a9d8-4a87c79193f9	Soma 53		Soma	88.446		214.727	60.2	3.36	2.12	197.9	40	18121	12984.8	18101.1	12962.3	18126	12961.8	18126.8	12997.8	18101.9	12998.4	24.9489	36.0412	3	35.3	48.58	59.89
Iba1_RO1_1B_A-00	TIRB1_AON_I	26059c7b-e80c-447a-a1a6-2833e3d9335b	25b4e4cf-3f25-48c3-9487-ccca7ee13e66	Tissue 1	RO1_1B_Iba1_V2_test	2022-02-16 19:30:34	Gabriela Mercado	R01.Iba1_Update.V2.1	Object	4a033e70-998a-4f6b-8261-626ac7184e07	Soma 54		Soma	86.8274		197.351	36	4	2.37	160.6	40	18470.8	13306.7	18447	13298.3	18475.4	13286.5	18485.2	13310.1	18456.8	13321.8	25.5357	30.7678	3	35.72	49.59	60.52
Iba1_RO1_1B_A-00	TIRB1_AON_I	26059c7b-e80c-447a-a1a6-2833e3d9335b	25b4e4cf-3f25-48c3-9487-ccca7ee13e66	Tissue 1	RO1_1B_Iba1_V2_test	2022-02-16 19:30:34	Gabriela Mercado	R01.Iba1_Update.V2.1	Object	465d50cb-1906-4d0d-82ce-39df72b38260	Soma 55		Soma	81.924		278.494	69.1	2.98	2.18	262.6	40	18275	13362.6	18232.3	13366.1	18279.6	13336.2	18292.3	13356.3	18245	13386.2	23.8187	56.0088	3	45.96	58.09	67.1
Iba1_RO1_1B_A-00	TIRB1_AON_I	26059c7b-e80c-447a-a1a6-2833e3d9335b	25b4e4cf-3f25-48c3-9487-ccca7ee13e66	Tissue 1	RO1_1B_Iba1_V2_test	2022-02-16 19:30:34	Gabriela Mercado	R01.Iba1_Update.V2.1	Object	e3ce558f-ed29-471f-8aba-82076c523d5e	Soma 56		Soma	86.8032		164.487	45.2	3	2.25	148.9	40	18666.8	13040.7	18658	13048.5	18666.1	13016.1	18685.5	13020.9	18677.5	13053.4	20.0155	33.4021	3	35.78	49.84	61.64
Iba1_RO1_1B_A-00	TIRB1_AON_I	26059c7b-e80c-447a-a1a6-2833e3d9335b	25b4e4cf-3f25-48c3-9487-ccca7ee13e66	Tissue 1	RO1_1B_Iba1_V2_test	2022-02-16 19:30:34	Gabriela Mercado	R01.Iba1_Update.V2.1	Object	74d36a1a-04e4-4587-9a68-9590da0e6546	Soma 57		Soma	86.917		222.398	58.9	3.84	2.52	207.2	40	18093	13152.7	18069.7	13153.2	18095.7	13125.9	18115.3	13144.6	18089.3	13171.9	27.1261	37.6895	3	40.6	54.54	65.52
Iba1_RO1_1B_A-00	TIRB1_AON_I	26059c7b-e80c-447a-a1a6-2833e3d9335b	25b4e4cf-3f25-48c3-9487-ccca7ee13e66	Tissue 1	RO1_1B_Iba1_V2_test	2022-02-16 19:30:34	Gabriela Mercado	R01.Iba1_Update.V2.1	Object	8c8edf72-9508-4d86-a6b0-3edcc5dde2f5	Soma 58		Soma	92.5094		200.279	54.3	4.81	2.66	188.2	30	18023.1	13248.8	17997.5	13252	18009.9	13223.7	18040.2	13237.1	18027.8	13265.3	30.8531	33.057	3	46.62	58.68	67.57
Iba1_RO1_1B_A-00	TIRB1_AON_I	26059c7b-e80c-447a-a1a6-2833e3d9335b	25b4e4cf-3f25-48c3-9487-ccca7ee13e66	Tissue 1	RO1_1B_Iba1_V2_test	2022-02-16 19:30:34	Gabriela Mercado	R01.Iba1_Update.V2.1	Object	5e8596b7-787e-4549-a50d-20f21229db60	Soma 59		Soma	78.5594		223.584	65.8	3.17	3.03	191.1	40	18386.9	13404.6	18361.2	13402.1	18392.5	13389.8	18404.3	13419.7	18373	13432	32.144	33.6189	3	41.11	53.96	64.87
Iba1_RO1_1B_A-00	TIRB1_AON_I	26059c7b-e80c-447a-a1a6-2833e3d9335b	25b4e4cf-3f25-48c3-9487-ccca7ee13e66	Tissue 1	RO1_1B_Iba1_V2_test	2022-02-16 19:30:34	Gabriela Mercado	R01.Iba1_Update.V2.1	Object	cd59c541-6c02-4e8e-b859-8a05e574529b	Soma 6		Soma	92.5714		121.944	35.6	2.89	2.46	109.5	60	18568.7	13152.7	18547	13145.6	18562.8	13138.5	18586.4	13190.8	18570.6	13197.9	17.2939	57.4001	3	40.99	54.4	65.41
Iba1_RO1_1B_A-00	TIRB1_AON_I	26059c7b-e80c-447a-a1a6-2833e3d9335b	25b4e4cf-3f25-48c3-9487-ccca7ee13e66	Tissue 1	RO1_1B_Iba1_V2_test	2022-02-16 19:30:34	Gabriela Mercado	R01.Iba1_Update.V2.1	Object	45b2a334-2175-4bf3-90bd-b4db580699d6	Soma 60		Soma	89.3369		208.749	50.8	2.87	2.1	161.9	50	18023.1	13488.4	18001	13497.8	18001.8	13474.7	18033.6	13475.8	18032.9	13498.9	23.1386	31.8593	3	39.92	54.48	65.34
Iba1_RO1_1B_A-00	TIRB1_AON_I	26059c7b-e80c-447a-a1a6-2833e3d9335b	25b4e4cf-3f25-48c3-9487-ccca7ee13e66	Tissue 1	RO1_1B_Iba1_V2_test	2022-02-16 19:30:34	Gabriela Mercado	R01.Iba1_Update.V2.1	Object	5491a3b2-40d0-412a-9a0a-8915c52295fc	Soma 61		Soma	51.1999		201.078	60.9	2.26	1.63	198.6	30	18121	13500.7	18096.7	13526.6	18101.7	13486.7	18138.8	13491.3	18133.8	13531.2	37.4056	40.17	3	39.72	54.23	64.12
Iba1_RO1_1B_A-00	TIRB1_AON_I	26059c7b-e80c-447a-a1a6-2833e3d9335b	25b4e4cf-3f25-48c3-9487-ccca7ee13e66	Tissue 1	RO1_1B_Iba1_V2_test	2022-02-16 19:30:34	Gabriela Mercado	R01.Iba1_Update.V2.1	Object	6fa6e351-1187-44d9-9450-a69c656924b5	Soma 62		Soma	78.418		291.368	73.6	2.84	2.31	268.5	50	17967.2	13082.7	17944.2	13096.5	17965.3	13062.7	17994.6	13081	17973.5	13114.8	34.5451	39.8775	3	43.79	56.84	66.62
Iba1_RO1_1B_A-00	TIRB1_AON_I	26059c7b-e80c-447a-a1a6-2833e3d9335b	25b4e4cf-3f25-48c3-9487-ccca7ee13e66	Tissue 1	RO1_1B_Iba1_V2_test	2022-02-16 19:30:34	Gabriela Mercado	R01.Iba1_Update.V2.1	Object	2134f2bb-ba0f-4feb-8a80-99b476847bd7	Soma 63		Soma	72.9305		174.579	40.3	3.32	2.15	168.1	30	18414.9	13248.8	18404.2	13232.6	18431	13228.3	18435.8	13257.8	18408.9	13262.1	27.2335	29.8916	3	40.19	53.13	63.34
Iba1_RO1_1B_A-00	TIRB1_AON_I	26059c7b-e80c-447a-a1a6-2833e3d9335b	25b4e4cf-3f25-48c3-9487-ccca7ee13e66	Tissue 1	RO1_1B_Iba1_V2_test	2022-02-16 19:30:34	Gabriela Mercado	R01.Iba1_Update.V2.1	Object	78a290a0-b845-4fd6-90af-f50845b5895c	Soma 64		Soma	99.6874		173.175	35.1	3.49	1.98	108.1	40	18023.1	13152.7	17997.2	13134	18013.5	13122.7	18030.8	13147.8	18014.6	13159	19.7575	30.4749	3	36.64	51.05	63.01
Iba1_RO1_1B_A-00	TIRB1_AON_I	26059c7b-e80c-447a-a1a6-2833e3d9335b	25b4e4cf-3f25-48c3-9487-ccca7ee13e66	Tissue 1	RO1_1B_Iba1_V2_test	2022-02-16 19:30:34	Gabriela Mercado	R01.Iba1_Update.V2.1	Object	52c00738-67bd-43f6-9850-41c7225b5ae2	Soma 65		Soma	51.0723		479.886	79.6	5.53	3.18	354.8	40	18051	13194.7	18024.3	13181.7	18059.6	13155.1	18090.2	13195.7	18054.9	13222.3	44.2016	50.8669	3	44.19	56.87	67.1
Iba1_RO1_1B_A-00	TIRB1_AON_I	26059c7b-e80c-447a-a1a6-2833e3d9335b	25b4e4cf-3f25-48c3-9487-ccca7ee13e66	Tissue 1	RO1_1B_Iba1_V2_test	2022-02-16 19:30:34	Gabriela Mercado	R01.Iba1_Update.V2.1	Object	18cbad57-dd1f-414d-ae02-ec1968ebc903	Soma 66		Soma	53.6955		44.2376	19	1.32	1.54	68	30	18205	13235	18197.1	13226	18205.9	13226	18205.9	13241.6	18197.1	13241.6	8.8	15.62	3	48	60.44	68.6
Iba1_RO1_1B_A-00	TIRB1_AON_I	26059c7b-e80c-447a-a1a6-2833e3d9335b	25b4e4cf-3f25-48c3-9487-ccca7ee13e66	Tissue 1	RO1_1B_Iba1_V2_test	2022-02-16 19:30:34	Gabriela Mercado	R01.Iba1_Update.V2.1	Object	3cc7d1f7-48a2-4424-aa2e-ae1a784d4c2c	Soma 67		Soma	58.7586		39.688	18.9	1.73	1.85	59.4	30	18275	12857.2	18264.4	12850.1	18275.7	12849.1	18276.8	12861.2	18265.5	12862.2	11.3401	12.1443	3	38.41	52.81	63.07
Iba1_RO1_1B_A-00	TIRB1_AON_I	26059c7b-e80c-447a-a1a6-2833e3d9335b	25b4e4cf-3f25-48c3-9487-ccca7ee13e66	Tissue 1	RO1_1B_Iba1_V2_test	2022-02-16 19:30:34	Gabriela Mercado	R01.Iba1_Update.V2.1	Object	6bb4be4c-cf68-4e3e-8fad-bbea2d9114c9	Soma 68		Soma	76.0469		387.563	74.9	4.76	3.18	297.8	50	17897.2	13180.6	17864.4	13169.8	17902	13162.1	17911.5	13208.4	17873.9	13216.1	38.3953	47.3141	3	44.87	57.39	66.99
Iba1_RO1_1B_A-00	TIRB1_AON_I	26059c7b-e80c-447a-a1a6-2833e3d9335b	25b4e4cf-3f25-48c3-9487-ccca7ee13e66	Tissue 1	RO1_1B_Iba1_V2_test	2022-02-16 19:30:34	Gabriela Mercado	R01.Iba1_Update.V2.1	Object	68c39dee-f08c-49d2-8b78-4b1a2e5372d8	Soma 69		Soma	87.986		283.237	55.2	4.98	2.78	262.2	50	18289	12817	18266	12798.5	18302.3	12796	18304.6	12827.9	18268.2	12830.5	32.001	36.4426	3	37.52	51.79	63.08
Iba1_RO1_1B_A-00	TIRB1_AON_I	26059c7b-e80c-447a-a1a6-2833e3d9335b	25b4e4cf-3f25-48c3-9487-ccca7ee13e66	Tissue 1	RO1_1B_Iba1_V2_test	2022-02-16 19:30:34	Gabriela Mercado	R01.Iba1_Update.V2.1	Object	fb5ee351-5374-4dd0-9e54-5b307f422583	Soma 7		Soma	86.1246		510.16	71.6	5.96	3.74	377.3	40	18065.1	13180.6	18024.5	13182.3	18059.1	13155.1	18089.8	13194.1	18055.1	13221.4	44.0802	49.6792	3	44.57	57.22	67.32
Iba1_RO1_1B_A-00	TIRB1_AON_I	26059c7b-e80c-447a-a1a6-2833e3d9335b	25b4e4cf-3f25-48c3-9487-ccca7ee13e66	Tissue 1	RO1_1B_Iba1_V2_test	2022-02-16 19:30:34	Gabriela Mercado	R01.Iba1_Update.V2.1	Object	0cf10349-1d76-4b4b-a972-2305d026b368	Soma 70		Soma	84.0993		223.342	66.2	2.98	2.5	187.8	40	18330.8	13152.7	18302.9	13142.4	18318.1	13127	18348.5	13156.9	18333.3	13172.3	21.646	42.6429	3	39.24	53.34	64.28
Iba1_RO1_1B_A-00	TIRB1_AON_I	26059c7b-e80c-447a-a1a6-2833e3d9335b	25b4e4cf-3f25-48c3-9487-ccca7ee13e66	Tissue 1	RO1_1B_Iba1_V2_test	2022-02-16 19:30:34	Gabriela Mercado	R01.Iba1_Update.V2.1	Object	f3dbec9a-f0be-4078-9712-87ed0a37f281	Soma 71		Soma	90.9095		230.747	51.4	2.15	1.77	180	50	17967.2	13040.7	17948.7	13028.6	17971.4	13022.8	17980.2	13057.5	17957.5	13063.3	23.4377	35.8027	3	43.56	56.72	66.6
Iba1_RO1_1B_A-00	TIRB1_AON_I	26059c7b-e80c-447a-a1a6-2833e3d9335b	25b4e4cf-3f25-48c3-9487-ccca7ee13e66	Tissue 1	RO1_1B_Iba1_V2_test	2022-02-16 19:30:34	Gabriela Mercado	R01.Iba1_Update.V2.1	Object	6e00c660-ef9b-446c-a387-14c01305dcbe	Soma 72		Soma	77.9259		250.543	56.3	3.75	3.4	222.6	60	17995.1	13278.8	17982.8	13244.1	18007.4	13243.8	18007.8	13291.4	17983.3	13291.6	24.5174	47.5257	3	42.82	56.17	66.19
Iba1_RO1_1B_A-00	TIRB1_AON_I	26059c7b-e80c-447a-a1a6-2833e3d9335b	25b4e4cf-3f25-48c3-9487-ccca7ee13e66	Tissue 1	RO1_1B_Iba1_V2_test	2022-02-16 19:30:34	Gabriela Mercado	R01.Iba1_Update.V2.1	Object	349c8da9-24d5-4633-8b90-e6a062436bc3	Soma 73		Soma	86.7423		202.433	47.5	2.87	1.95	164.4	40	18456.9	13348.7	18434.1	13345.8	18459.8	13325.8	18475.7	13346.1	18449.9	13366.2	25.799	32.6665	3	36.9	50.11	61.27
Iba1_RO1_1B_A-00	TIRB1_AON_I	26059c7b-e80c-447a-a1a6-2833e3d9335b	25b4e4cf-3f25-48c3-9487-ccca7ee13e66	Tissue 1	RO1_1B_Iba1_V2_test	2022-02-16 19:30:34	Gabriela Mercado	R01.Iba1_Update.V2.1	Object	c5fb4af9-b4e6-4d95-abf0-6dabe7f0491d	Soma 74		Soma	90.907		142.707	28.9	3.67	2.63	84.3	60	18093	13306.7	18078.7	13314.9	18094.6	13295.3	18106.5	13304.8	18090.6	13324.5	15.2713	25.2249	3	40.28	54.28	65.25
Iba1_RO1_1B_A-00	TIRB1_AON_I	26059c7b-e80c-447a-a1a6-2833e3d9335b	25b4e4cf-3f25-48c3-9487-ccca7ee13e66	Tissue 1	RO1_1B_Iba1_V2_test	2022-02-16 19:30:34	Gabriela Mercado	R01.Iba1_Update.V2.1	Object	140f8dd8-d1bf-41ce-b84d-07d5e7d08d05	Soma 75		Soma	74.2895		191.809	51.3	4.59	2.26	165.7	50	17953.1	13404.6	17930.1	13391.2	17953.7	13378.5	17968.3	13405.6	17944.7	13418.3	26.8366	30.7693	3	39.43	53.42	64.19
Iba1_RO1_1B_A-00	TIRB1_AON_I	26059c7b-e80c-447a-a1a6-2833e3d9335b	25b4e4cf-3f25-48c3-9487-ccca7ee13e66	Tissue 1	RO1_1B_Iba1_V2_test	2022-02-16 19:30:34	Gabriela Mercado	R01.Iba1_Update.V2.1	Object	e058c675-1c2f-43cc-b93a-4ea0ab825a3e	Soma 76		Soma	77.9122		176.999	59.1	4.01	2.38	165.9	50	18260.9	13096.8	18236.1	13097.5	18272.1	13069.2	18286	13086.9	18250	13115.1	22.4688	45.7601	3	37.54	51.36	62.88
Iba1_RO1_1B_A-00	TIRB1_AON_I	26059c7b-e80c-447a-a1a6-2833e3d9335b	25b4e4cf-3f25-48c3-9487-ccca7ee13e66	Tissue 1	RO1_1B_Iba1_V2_test	2022-02-16 19:30:34	Gabriela Mercado	R01.Iba1_Update.V2.1	Object	7b7b0792-bd30-4319-a46a-dad0cf2350fd	Soma 77		Soma	86.5374		389.547	74.5	4.09	2.47	345	30	18624.8	12857.2	18582.8	12852.8	18626.4	12823.3	18650.3	12858.4	18606.7	12888	42.509	52.6348	3	39.48	53.1	64.2
Iba1_RO1_1B_A-00	TIRB1_AON_I	26059c7b-e80c-447a-a1a6-2833e3d9335b	25b4e4cf-3f25-48c3-9487-ccca7ee13e66	Tissue 1	RO1_1B_Iba1_V2_test	2022-02-16 19:30:34	Gabriela Mercado	R01.Iba1_Update.V2.1	Object	218845b5-ff53-40f0-887a-b46f368cb570	Soma 78		Soma	81.3389		307.461	61	5.24	2.55	237.3	40	18317	13362.6	18298.8	13365.2	18345.5	13349.5	18353.3	13372.5	18306.6	13388.3	24.3155	49.3093	3	47.19	60.13	68.82
Iba1_RO1_1B_A-00	TIRB1_AON_I	26059c7b-e80c-447a-a1a6-2833e3d9335b	25b4e4cf-3f25-48c3-9487-ccca7ee13e66	Tissue 1	RO1_1B_Iba1_V2_test	2022-02-16 19:30:34	Gabriela Mercado	R01.Iba1_Update.V2.1	Object	c652f123-f11e-4992-81d4-2c462fa5267e	Soma 79		Soma	89.6801		358.692	60.5	3.58	2.96	231.4	60	18065.1	13334.6	18020.4	13338.9	18031.9	13314.9	18080.3	13337.9	18068.9	13361.9	26.5788	53.6419	3	43.92	56.29	66.18
Iba1_RO1_1B_A-00	TIRB1_AON_I	26059c7b-e80c-447a-a1a6-2833e3d9335b	25b4e4cf-3f25-48c3-9487-ccca7ee13e66	Tissue 1	RO1_1B_Iba1_V2_test	2022-02-16 19:30:34	Gabriela Mercado	R01.Iba1_Update.V2.1	Object	773025da-7f11-41f1-93d0-c1a5227b3e7e	Soma 8		Soma	92.5125		184.283	36.6	5.14	3.68	128.3	40	18624.8	12761.1	18602.9	12748.1	18629.8	12740.1	18637.8	12766.9	18610.9	12775	27.9954	28.0688	3	29.81	43.89	56.91
Iba1_RO1_1B_A-00	TIRB1_AON_I	26059c7b-e80c-447a-a1a6-2833e3d9335b	25b4e4cf-3f25-48c3-9487-ccca7ee13e66	Tissue 1	RO1_1B_Iba1_V2_test	2022-02-16 19:30:34	Gabriela Mercado	R01.Iba1_Update.V2.1	Object	ff83b1e0-c60a-427c-9fc6-064065868dda	Soma 80		Soma	69.5091		183.557	37.3	3.14	2.2	115.5	40	18302.9	13110.7	18274.7	13111.7	18280.3	13097.1	18308.1	13107.7	18302.5	13122.3	15.6309	29.7276	3	32.87	47.26	59.24
Iba1_RO1_1B_A-00	TIRB1_AON_I	26059c7b-e80c-447a-a1a6-2833e3d9335b	25b4e4cf-3f25-48c3-9487-ccca7ee13e66	Tissue 1	RO1_1B_Iba1_V2_test	2022-02-16 19:30:34	Gabriela Mercado	R01.Iba1_Update.V2.1	Object	84824b6b-cf67-4f32-8a4e-3ac0e27d7731	Soma 81		Soma	53.6283		195.125	79.2	2.29	1.97	240.1	50	18163	13362.6	18118.5	13378.4	18163.8	13330	18185.8	13350.7	18140.5	13399	30.1563	66.266	3	44.92	57.46	66.48
Iba1_RO1_1B_A-00	TIRB1_AON_I	26059c7b-e80c-447a-a1a6-2833e3d9335b	25b4e4cf-3f25-48c3-9487-ccca7ee13e66	Tissue 1	RO1_1B_Iba1_V2_test	2022-02-16 19:30:34	Gabriela Mercado	R01.Iba1_Update.V2.1	Object	ce412b39-c7e2-449c-81b0-41a22504411a	Soma 82		Soma	78.6246		269.104	51.6	3.62	2.2	230.6	50	18414.9	13292.6	18385.8	13295.7	18411.1	13273.6	18433.4	13298.9	18408.1	13321.1	33.6323	33.7725	3	43.08	55.77	65.64
Iba1_RO1_1B_A-00	TIRB1_AON_I	26059c7b-e80c-447a-a1a6-2833e3d9335b	25b4e4cf-3f25-48c3-9487-ccca7ee13e66	Tissue 1	RO1_1B_Iba1_V2_test	2022-02-16 19:30:34	Gabriela Mercado	R01.Iba1_Update.V2.1	Object	55dc93cf-8115-440e-bb36-fd63f0d5e769	Soma 83		Soma	94.7257		212.645	82.6	3.3	2.21	241.3	60	18260.9	13068.9	18224.1	13072	18242.6	13041.3	18273.8	13060.2	18255.3	13090.8	35.8322	36.4639	3	40.01	51.88	62.05
Iba1_RO1_1B_A-00	TIRB1_AON_I	26059c7b-e80c-447a-a1a6-2833e3d9335b	25b4e4cf-3f25-48c3-9487-ccca7ee13e66	Tissue 1	RO1_1B_Iba1_V2_test	2022-02-16 19:30:34	Gabriela Mercado	R01.Iba1_Update.V2.1	Object	10aa1984-0e56-4550-9a52-35093464d7c4	Soma 84		Soma	78.5381		229.319	51.6	3.91	2.32	182.9	40	18778.5	13278.8	18761.3	13260.8	18788.9	13259.8	18790	13291.7	18762.5	13292.7	27.5511	31.916	3	35.8	50.45	62.29
Iba1_RO1_1B_A-00	TIRB1_AON_I	26059c7b-e80c-447a-a1a6-2833e3d9335b	25b4e4cf-3f25-48c3-9487-ccca7ee13e66	Tissue 1	RO1_1B_Iba1_V2_test	2022-02-16 19:30:34	Gabriela Mercado	R01.Iba1_Update.V2.1	Object	0a6bc32c-1bfe-4f52-9ff8-12f6be1ab6d6	Soma 85		Soma	88.7896		93.8718	23	3.15	2.38	80.8	40	18247	12984.8	18235.3	12985.1	18235.6	12974	18253.9	12974.6	18253.5	12985.7	11.0749	18.2701	3	41.56	54.9	64.98
Iba1_RO1_1B_A-00	TIRB1_AON_I	26059c7b-e80c-447a-a1a6-2833e3d9335b	25b4e4cf-3f25-48c3-9487-ccca7ee13e66	Tissue 1	RO1_1B_Iba1_V2_test	2022-02-16 19:30:34	Gabriela Mercado	R01.Iba1_Update.V2.1	Object	726e50b0-a1c0-4745-90e5-0572cbd2c6ac	Soma 86		Soma	78.0465		235.514	53.9	2.49	1.92	212.3	40	18568.7	13180.6	18552	13169.7	18580.7	13161.7	18590	13195.2	18561.3	13203.1	29.7572	34.7273	3	40.24	54.16	64.63
Iba1_RO1_1B_A-00	TIRB1_AON_I	26059c7b-e80c-447a-a1a6-2833e3d9335b	25b4e4cf-3f25-48c3-9487-ccca7ee13e66	Tissue 1	RO1_1B_Iba1_V2_test	2022-02-16 19:30:34	Gabriela Mercado	R01.Iba1_Update.V2.1	Object	f3556e7d-d7f5-4d69-b716-6b22747f01ec	Soma 87		Soma	75.8096		350.222	83.4	4.7	2.72	293	60	18051	13306.7	18013.7	13305.6	18048.8	13273	18075.8	13302.2	18040.7	13334.7	39.7516	47.8626	3	39.2	53.05	63.55
Iba1_RO1_1B_A-00	TIRB1_AON_I	26059c7b-e80c-447a-a1a6-2833e3d9335b	25b4e4cf-3f25-48c3-9487-ccca7ee13e66	Tissue 1	RO1_1B_Iba1_V2_test	2022-02-16 19:30:34	Gabriela Mercado	R01.Iba1_Update.V2.1	Object	bef701d1-8355-4cd2-8e79-ffea8f4f766f	Soma 88		Soma	76.8116		222.325	48.6	3.34	2.27	147.4	50	18694.7	13432.5	18670.5	13435.3	18681.6	13406.5	18702.9	13414.7	18691.8	13443.5	22.8155	30.8335	3	33.25	47.36	61.07
Iba1_RO1_1B_A-00	TIRB1_AON_I	26059c7b-e80c-447a-a1a6-2833e3d9335b	25b4e4cf-3f25-48c3-9487-ccca7ee13e66	Tissue 1	RO1_1B_Iba1_V2_test	2022-02-16 19:30:34	Gabriela Mercado	R01.Iba1_Update.V2.1	Object	45b5ff30-b13b-4816-9784-497e1aeead84	Soma 89		Soma	72.6714		354.288	61.9	4.02	3.56	282.9	60	18219.1	13586.5	18200.6	13588.7	18217.6	13553.4	18254.4	13571.2	18237.3	13606.5	39.2124	40.7983	3	42.59	56.44	66.45
Iba1_RO1_1B_A-00	TIRB1_AON_I	26059c7b-e80c-447a-a1a6-2833e3d9335b	25b4e4cf-3f25-48c3-9487-ccca7ee13e66	Tissue 1	RO1_1B_Iba1_V2_test	2022-02-16 19:30:34	Gabriela Mercado	R01.Iba1_Update.V2.1	Object	a5a026f4-beec-400b-ac20-6bbcb81a869c	Soma 9		Soma	65.3862		60.5	22.8	2.67	2.71	86.6	40	18190.9	13348.7	18162.7	13351.2	18211.1	13334.6	18216.2	13349.5	18167.8	13366.1	15.7843	51.2016	3	45.23	56.88	66.11
Iba1_RO1_1B_A-00	TIRB1_AON_I	26059c7b-e80c-447a-a1a6-2833e3d9335b	25b4e4cf-3f25-48c3-9487-ccca7ee13e66	Tissue 1	RO1_1B_Iba1_V2_test	2022-02-16 19:30:34	Gabriela Mercado	R01.Iba1_Update.V2.1	Object	c33d429b-2571-48d2-9240-f2cac8ae3a5a	Soma 90		Soma	86.1338		206.474	40.9	6.06	3.82	153.6	40	18694.7	13376.7	18677.7	13367.7	18691.3	13346	18714.3	13360.4	18700.7	13382.1	25.559	27.1433	3	36.99	51.48	63.32
Iba1_RO1_1B_A-00	TIRB1_AON_I	26059c7b-e80c-447a-a1a6-2833e3d9335b	25b4e4cf-3f25-48c3-9487-ccca7ee13e66	Tissue 1	RO1_1B_Iba1_V2_test	2022-02-16 19:30:34	Gabriela Mercado	R01.Iba1_Update.V2.1	Object	650307c3-4c46-4775-9d06-087740af7b3d	Soma 91		Soma	89.3339		131.624	21.7	6.76	6.77	82.6	40	18205	13278.8	18196	13271	18200.8	13261.9	18225.5	13274.9	18220.7	13284	10.2993	27.9239	3	32.09	47.22	59.3
Iba1_RO1_1B_A-00	TIRB1_AON_I	26059c7b-e80c-447a-a1a6-2833e3d9335b	25b4e4cf-3f25-48c3-9487-ccca7ee13e66	Tissue 1	RO1_1B_Iba1_V2_test	2022-02-16 19:30:34	Gabriela Mercado	R01.Iba1_Update.V2.1	Object	c2cc79db-5667-4ff4-8b8a-c9c024eb08fc	Soma 92		Soma	88.3799		75.6008	29.9	4.44	2.46	70.1	40	18190.9	12901	18181.2	12907.6	18195.3	12886.1	18201.6	12890.2	18187.5	12911.7	7.49189	25.6825	3	35.62	50.07	62.52
Iba1_RO1_1B_A-00	TIRB1_AON_I	26059c7b-e80c-447a-a1a6-2833e3d9335b	25b4e4cf-3f25-48c3-9487-ccca7ee13e66	Tissue 1	RO1_1B_Iba1_V2_test	2022-02-16 19:30:34	Gabriela Mercado	R01.Iba1_Update.V2.1	Object	f956ad42-139d-4375-994f-2115573512ee	Soma 93		Soma	83.0107		270.12	78.9	2.96	2.72	266.9	40	17911.3	13110.7	17893.5	13142.8	17896.8	13085.3	17917.3	13086.5	17914	13144	20.5382	57.5843	3	42.35	55.86	66.33
Iba1_RO1_1B_A-00	TIRB1_AON_I	26059c7b-e80c-447a-a1a6-2833e3d9335b	25b4e4cf-3f25-48c3-9487-ccca7ee13e66	Tissue 1	RO1_1B_Iba1_V2_test	2022-02-16 19:30:34	Gabriela Mercado	R01.Iba1_Update.V2.1	Object	24dc24e0-1a32-4e7b-a0fe-991c3aed8b91	Soma 94		Soma	80.5251		313.729	60.5	3.89	3.06	256.9	40	18163	13026.9	18132.9	13016.1	18147.5	12992	18193.4	13019.8	18178.7	13043.9	28.2342	53.6048	3	39.72	53.13	63.34
Iba1_RO1_1B_A-00	TIRB1_AON_I	26059c7b-e80c-447a-a1a6-2833e3d9335b	25b4e4cf-3f25-48c3-9487-ccca7ee13e66	Tissue 1	RO1_1B_Iba1_V2_test	2022-02-16 19:30:34	Gabriela Mercado	R01.Iba1_Update.V2.1	Object	e29330ff-5595-4304-b9ac-c587e6f3027a	Soma 95		Soma	80.4853		323.118	87.5	3.55	2.13	323.9	40	18372.9	13096.8	18346.7	13083.8	18377	13068	18400.7	13113.4	18370.4	13129.2	34.1735	51.2361	3	45.99	58.85	67.97
Iba1_RO1_1B_A-00	TIRB1_AON_I	26059c7b-e80c-447a-a1a6-2833e3d9335b	25b4e4cf-3f25-48c3-9487-ccca7ee13e66	Tissue 1	RO1_1B_Iba1_V2_test	2022-02-16 19:30:34	Gabriela Mercado	R01.Iba1_Update.V2.1	Object	4c482756-f2d2-42cc-9589-6fd8ba5ed876	Soma 96		Soma	76.807		241.153	64.9	2.83	2.33	179.8	60	18736.7	13376.7	18718	13380.9	18752.8	13342.2	18763.6	13351.9	18728.8	13390.6	14.5353	52.0931	3	39.44	53.59	64.8
Iba1_RO1_1B_A-00	TIRB1_AON_I	26059c7b-e80c-447a-a1a6-2833e3d9335b	25b4e4cf-3f25-48c3-9487-ccca7ee13e66	Tissue 1	RO1_1B_Iba1_V2_test	2022-02-16 19:30:34	Gabriela Mercado	R01.Iba1_Update.V2.1	Object	386d9810-3c0d-4796-92de-e9179c9e9b61	Soma 97		Soma	85.4072		166.278	36.2	5.63	3.29	133.8	40	18079.2	13362.6	18063.4	13369.1	18079	13350	18096	13363.8	18080.4	13382.9	21.8778	24.6682	3	42.88	56.27	66.08
Iba1_RO1_1B_A-00	TIRB1_AON_I	26059c7b-e80c-447a-a1a6-2833e3d9335b	25b4e4cf-3f25-48c3-9487-ccca7ee13e66	Tissue 1	RO1_1B_Iba1_V2_test	2022-02-16 19:30:34	Gabriela Mercado	R01.Iba1_Update.V2.1	Object	aa81d7ce-7ada-4d7f-8ef4-4dcaafcea62b	Soma 98		Soma	97.9252		151.952	41	3.84	2.38	108	40	17939.2	13068.9	17912.8	13068.9	17941.1	13051.4	17950.4	13066.4	17922	13083.9	17.6305	33.3569	3	34.84	48.69	60.67
Iba1_RO1_1B_A-00	TIRB1_AON_I	26059c7b-e80c-447a-a1a6-2833e3d9335b	25b4e4cf-3f25-48c3-9487-ccca7ee13e66	Tissue 1	RO1_1B_Iba1_V2_test	2022-02-16 19:30:34	Gabriela Mercado	R01.Iba1_Update.V2.1	Object	2251760c-4cf6-4597-b746-293260e8377a	Soma 99		Soma	85.2546		391.629	95.6	2.95	2.5	333.6	40	18442.8	12621.2	18407.1	12618.5	18463	12609.3	18468.2	12640.7	18412.3	12649.9	31.8243	56.6779	3	36.53	50.77	62.47
Iba1_RO1_1B_A-00	TIRB1_AON_I	26059c7b-e80c-447a-a1a6-2833e3d9335b			RO1_1B_Iba1_V2_test	2022-02-16 19:30:34	Gabriela Mercado	R01.Iba1_Update.V2.1	Area	25b4e4cf-3f25-48c3-9487-ccca7ee13e66	Tissue 1		Tissue	99.4757		691710																		N/A
Iba1_RO1_1B_A-00	TIRB1_AON_I	28dbb9a6-f173-499f-9563-532ccca798d5	c0adfa8e-62de-416c-bcd8-1f4132fe35cb	Tissue 1	RO1_1B_Iba1_V2_test	2022-02-16 19:30:48	Gabriela Mercado	R01.Iba1_Update.V2.1	Object	5b4ec6ca-e83b-467d-9f66-53b712814419	Soma 1		Soma	67.1861		134.721	40.2	3.48	2.8	113.3	60	13700.1	5402.1	13685.7	5427.83	13686.8	5393.08	13702.6	5393.58	13701.5	5428.33	15.7586	34.7706	3	39	53.42	64.26
Iba1_RO1_1B_A-00	TIRB1_AON_I	28dbb9a6-f173-499f-9563-532ccca798d5	c0adfa8e-62de-416c-bcd8-1f4132fe35cb	Tissue 1	RO1_1B_Iba1_V2_test	2022-02-16 19:30:48	Gabriela Mercado	R01.Iba1_Update.V2.1	Object	75f0f2e0-7366-4390-aaeb-4d6bcb4d48e0	Soma 10		Soma	86.0937		231.183	60.3	3.06	1.68	177.4	60	13574.2	4842.64	13540.1	4838.29	13583	4816.58	13592.7	4835.74	13549.8	4857.45	21.4755	48.0711	3	42.56	55.71	65.56
Iba1_RO1_1B_A-00	TIRB1_AON_I	28dbb9a6-f173-499f-9563-532ccca798d5	c0adfa8e-62de-416c-bcd8-1f4132fe35cb	Tissue 1	RO1_1B_Iba1_V2_test	2022-02-16 19:30:48	Gabriela Mercado	R01.Iba1_Update.V2.1	Object	4f319803-af92-4ac6-8862-a5b159d7c7b7	Soma 100		Soma	94.6992		245.049	52.8	4.02	2.69	185.9	60	13560.1	5639.92	13540.5	5644.65	13558.9	5626.55	13586	5654.13	13567.6	5672.24	25.8343	38.6712	3	37.75	51.27	62.01
Iba1_RO1_1B_A-00	TIRB1_AON_I	28dbb9a6-f173-499f-9563-532ccca798d5	c0adfa8e-62de-416c-bcd8-1f4132fe35cb	Tissue 1	RO1_1B_Iba1_V2_test	2022-02-16 19:30:48	Gabriela Mercado	R01.Iba1_Update.V2.1	Object	7326f309-a2cb-49e4-bcd2-21bbdb811fb4	Soma 101		Soma	92.2921		212.694	54.9	3.47	1.9	193.5	60	13518.1	4814.48	13493.5	4813.38	13515.3	4788.01	13536.3	4806.01	13514.5	4831.38	27.6563	33.4066	3	36.84	50.5	61.62
Iba1_RO1_1B_A-00	TIRB1_AON_I	28dbb9a6-f173-499f-9563-532ccca798d5	c0adfa8e-62de-416c-bcd8-1f4132fe35cb	Tissue 1	RO1_1B_Iba1_V2_test	2022-02-16 19:30:48	Gabriela Mercado	R01.Iba1_Update.V2.1	Object	c5b810d4-4cfe-438c-ae70-11b392b1585d	Soma 102		Soma	94.588		185.88	35.1	4.78	4.13	159.4	60	13602.2	4800.62	13580.9	4787.2	13597.8	4774.02	13616	4797.31	13599.1	4810.49	21.3849	29.5729	3	37.31	52.37	63.79
Iba1_RO1_1B_A-00	TIRB1_AON_I	28dbb9a6-f173-499f-9563-532ccca798d5	c0adfa8e-62de-416c-bcd8-1f4132fe35cb	Tissue 1	RO1_1B_Iba1_V2_test	2022-02-16 19:30:48	Gabriela Mercado	R01.Iba1_Update.V2.1	Object	c7a9156f-d9ce-4f5e-aeec-d32ab7ed19fa	Soma 103		Soma	92.0062		229.513	59.3	3.83	2.96	187.2	60	13700.1	5290.34	13673.4	5270.67	13700.3	5257.21	13714.9	5286.43	13688	5299.89	30.106	32.6645	3	36.42	51.2	62.3
Iba1_RO1_1B_A-00	TIRB1_AON_I	28dbb9a6-f173-499f-9563-532ccca798d5	c0adfa8e-62de-416c-bcd8-1f4132fe35cb	Tissue 1	RO1_1B_Iba1_V2_test	2022-02-16 19:30:48	Gabriela Mercado	R01.Iba1_Update.V2.1	Object	1a26ed92-fed2-4e16-b907-2a3b0d363c11	Soma 104		Soma	94.4355		229.779	42.6	4.52	4.74	155.9	60	13574.2	5751.9	13554.3	5751.54	13583.9	5737.8	13595.5	5762.85	13565.9	5776.6	27.6209	32.6589	3	34.45	49.06	60.83
Iba1_RO1_1B_A-00	TIRB1_AON_I	28dbb9a6-f173-499f-9563-532ccca798d5	c0adfa8e-62de-416c-bcd8-1f4132fe35cb	Tissue 1	RO1_1B_Iba1_V2_test	2022-02-16 19:30:48	Gabriela Mercado	R01.Iba1_Update.V2.1	Object	320d14d9-0e92-47f6-b7ce-e7fed3234f2b	Soma 105		Soma	91.6834		280.841	83	2.44	1.94	276.7	60	13504.3	5108.4	13467.1	5114.41	13513.5	5082.97	13526.6	5102.41	13480.2	5133.85	23.4886	56.0476	3	41.74	54.32	64.92
Iba1_RO1_1B_A-00	TIRB1_AON_I	28dbb9a6-f173-499f-9563-532ccca798d5	c0adfa8e-62de-416c-bcd8-1f4132fe35cb	Tissue 1	RO1_1B_Iba1_V2_test	2022-02-16 19:30:48	Gabriela Mercado	R01.Iba1_Update.V2.1	Object	3b99cbb6-5e5a-4b46-baf8-f6b339cd31a3	Soma 106		Soma	94.2878		125.477	35.9	4.76	5.05	109.9	60	13406.4	4828.56	13401.5	4816.96	13415.4	4816.42	13416.3	4840.92	13402.5	4841.47	13.8398	24.525	3	38.78	53.73	65.31
Iba1_RO1_1B_A-00	TIRB1_AON_I	28dbb9a6-f173-499f-9563-532ccca798d5	c0adfa8e-62de-416c-bcd8-1f4132fe35cb	Tissue 1	RO1_1B_Iba1_V2_test	2022-02-16 19:30:48	Gabriela Mercado	R01.Iba1_Update.V2.1	Object	65bfabbb-3279-4cde-959c-b6cd66546a8b	Soma 107		Soma	91.2717		161.777	42.2	3.47	3.77	110.3	60	13574.2	5542.02	13546.9	5544.84	13582.4	5536.09	13585.8	5549.97	13550.3	5558.72	14.2991	36.5263	3	36.21	48.66	59.95
Iba1_RO1_1B_A-00	TIRB1_AON_I	28dbb9a6-f173-499f-9563-532ccca798d5	c0adfa8e-62de-416c-bcd8-1f4132fe35cb	Tissue 1	RO1_1B_Iba1_V2_test	2022-02-16 19:30:48	Gabriela Mercado	R01.Iba1_Update.V2.1	Object	cba96451-196a-4185-aba7-f965e0eb9b03	Soma 108		Soma	88.126		95.1786	30.7	3.54	2.98	82	60	13644.2	5220.38	13612.2	5244	13653.4	5205.78	13660.7	5213.62	13619.5	5251.84	10.6992	56.1606	3	35.93	50.35	62.2
Iba1_RO1_1B_A-00	TIRB1_AON_I	28dbb9a6-f173-499f-9563-532ccca798d5	c0adfa8e-62de-416c-bcd8-1f4132fe35cb	Tissue 1	RO1_1B_Iba1_V2_test	2022-02-16 19:30:48	Gabriela Mercado	R01.Iba1_Update.V2.1	Object	7ffb9b5c-6618-42f8-a8a4-3e870f318176	Soma 109		Soma	91.2336		208.556	52.1	4.82	1.88	183.3	60	13574.2	5010.5	13550.7	5023.93	13566.2	4992.44	13591.9	5005.11	13576.4	5036.6	28.7065	35.0957	3	37.2	51.58	62.78
Iba1_RO1_1B_A-00	TIRB1_AON_I	28dbb9a6-f173-499f-9563-532ccca798d5	c0adfa8e-62de-416c-bcd8-1f4132fe35cb	Tissue 1	RO1_1B_Iba1_V2_test	2022-02-16 19:30:48	Gabriela Mercado	R01.Iba1_Update.V2.1	Object	06c51b2b-0c3b-4910-8f0f-9035aa2d5208	Soma 11		Soma	65.2668		104.907	45.9	2.36	2.29	145.7	50	13518.1	5234.24	13465.8	5256.16	13504.5	5211.78	13528	5232.25	13489.3	5276.63	31.1345	58.9052	3	37.05	50.13	61.2
Iba1_RO1_1B_A-00	TIRB1_AON_I	28dbb9a6-f173-499f-9563-532ccca798d5	c0adfa8e-62de-416c-bcd8-1f4132fe35cb	Tissue 1	RO1_1B_Iba1_V2_test	2022-02-16 19:30:48	Gabriela Mercado	R01.Iba1_Update.V2.1	Object	d1706275-e8a1-4251-a083-f0ae47a26058	Soma 110		Soma	88.0682		253.931	46.2	5.87	4.34	209.5	40	13532.2	5066.38	13511.9	5049.25	13550.2	5045.42	13553.3	5076.11	13515	5079.94	30.844	38.5054	3	38.02	53.07	64.13
Iba1_RO1_1B_A-00	TIRB1_AON_I	28dbb9a6-f173-499f-9563-532ccca798d5	c0adfa8e-62de-416c-bcd8-1f4132fe35cb	Tissue 1	RO1_1B_Iba1_V2_test	2022-02-16 19:30:48	Gabriela Mercado	R01.Iba1_Update.V2.1	Object	4446c5e9-b045-4c96-8c69-2e3483780db6	Soma 111		Soma	91.1326		47.3594	14	3.39	3.73	53.4	60	13420.2	5052.52	13405.4	5058.36	13443	5023.63	13453.9	5035.39	13416.3	5070.12	16.0042	51.2073	3	35.55	49.31	61.02
Iba1_RO1_1B_A-00	TIRB1_AON_I	28dbb9a6-f173-499f-9563-532ccca798d5	c0adfa8e-62de-416c-bcd8-1f4132fe35cb	Tissue 1	RO1_1B_Iba1_V2_test	2022-02-16 19:30:48	Gabriela Mercado	R01.Iba1_Update.V2.1	Object	0a0ba257-4ab4-440e-904c-8ee28c17c716	Soma 112		Soma	87.9841		149.145	37.3	3.05	2.44	119	40	13434.3	4744.52	13418.6	4740.3	13439.2	4738.15	13442.1	4766.49	13421.5	4768.63	20.6973	28.4891	3	33.11	47.49	59.73
Iba1_RO1_1B_A-00	TIRB1_AON_I	28dbb9a6-f173-499f-9563-532ccca798d5	c0adfa8e-62de-416c-bcd8-1f4132fe35cb	Tissue 1	RO1_1B_Iba1_V2_test	2022-02-16 19:30:48	Gabriela Mercado	R01.Iba1_Update.V2.1	Object	4b17e6ec-bcc0-43d0-be92-0061a3c23d4a	Soma 113		Soma	91.1305		299.717	68.1	3.67	2.22	260	60	13686.2	4646.62	13659.1	4629.95	13691	4621.72	13701.5	4662.29	13669.7	4670.53	32.8631	41.9107	3	40.35	54.79	65.43
Iba1_RO1_1B_A-00	TIRB1_AON_I	28dbb9a6-f173-499f-9563-532ccca798d5	c0adfa8e-62de-416c-bcd8-1f4132fe35cb	Tissue 1	RO1_1B_Iba1_V2_test	2022-02-16 19:30:48	Gabriela Mercado	R01.Iba1_Update.V2.1	Object	cbf95be6-3aa1-498e-a85a-c31424fc522b	Soma 114		Soma	87.8939		135.641	46	3.46	3.02	140.1	50	13420.2	5024.36	13411.6	4999.72	13430.1	4999.72	13430.1	5038.66	13411.6	5038.66	18.48	38.94	3	37.64	51.97	63.41
Iba1_RO1_1B_A-00	TIRB1_AON_I	28dbb9a6-f173-499f-9563-532ccca798d5	c0adfa8e-62de-416c-bcd8-1f4132fe35cb	Tissue 1	RO1_1B_Iba1_V2_test	2022-02-16 19:30:48	Gabriela Mercado	R01.Iba1_Update.V2.1	Object	66618879-e3b0-45fa-8370-dfea2f944ca9	Soma 115		Soma	90.64		306.759	51.4	4.13	3.33	257.8	60	13616.2	5556.1	13590.9	5567.13	13608	5532.1	13637.8	5546.63	13620.7	5581.66	33.1635	38.9717	3	42.59	55.71	65.96
Iba1_RO1_1B_A-00	TIRB1_AON_I	28dbb9a6-f173-499f-9563-532ccca798d5	c0adfa8e-62de-416c-bcd8-1f4132fe35cb	Tissue 1	RO1_1B_Iba1_V2_test	2022-02-16 19:30:48	Gabriela Mercado	R01.Iba1_Update.V2.1	Object	4016f989-e52a-41cb-a679-442950d66f2c	Soma 116		Soma	87.7385		155.34	42.1	4.73	2.99	115.8	60	13644.2	5486.14	13634.7	5499.12	13644.2	5464.25	13660.1	5468.58	13650.6	5503.45	16.4773	36.1402	3	40.6	55.14	65.77
Iba1_RO1_1B_A-00	TIRB1_AON_I	28dbb9a6-f173-499f-9563-532ccca798d5	c0adfa8e-62de-416c-bcd8-1f4132fe35cb	Tissue 1	RO1_1B_Iba1_V2_test	2022-02-16 19:30:48	Gabriela Mercado	R01.Iba1_Update.V2.1	Object	fc9dd556-b456-4dc5-834b-cdcf83d24b72	Soma 117		Soma	90.6292		164.802	26	4.64	3.4	115.9	60	13574.2	5402.1	13546.2	5408.91	13549	5391.6	13574.1	5395.73	13571.3	5413.05	17.5487	25.4258	3	39.58	52.69	63.68
Iba1_RO1_1B_A-00	TIRB1_AON_I	28dbb9a6-f173-499f-9563-532ccca798d5	c0adfa8e-62de-416c-bcd8-1f4132fe35cb	Tissue 1	RO1_1B_Iba1_V2_test	2022-02-16 19:30:48	Gabriela Mercado	R01.Iba1_Update.V2.1	Object	295d18fe-62a6-470b-ad71-7efbbc18abb5	Soma 118		Soma	87.7179		224.939	46.9	3.85	2.69	188.8	40	13434.3	4856.5	13416.4	4868.52	13427	4832.43	13451.3	4839.59	13440.7	4875.68	25.3772	37.6182	3	39.8	53.64	64.56
Iba1_RO1_1B_A-00	TIRB1_AON_I	28dbb9a6-f173-499f-9563-532ccca798d5	c0adfa8e-62de-416c-bcd8-1f4132fe35cb	Tissue 1	RO1_1B_Iba1_V2_test	2022-02-16 19:30:48	Gabriela Mercado	R01.Iba1_Update.V2.1	Object	51550011-48b1-4641-85b3-024a744f49cc	Soma 119		Soma	90.5875		406.342	74.8	3.39	1.88	312.5	60	13686.2	5024.36	13666.2	5032.43	13676.4	4980.83	13707.7	4987.01	13697.5	5038.61	31.8717	52.6028	3	40.14	54.15	65.15
Iba1_RO1_1B_A-00	TIRB1_AON_I	28dbb9a6-f173-499f-9563-532ccca798d5	c0adfa8e-62de-416c-bcd8-1f4132fe35cb	Tissue 1	RO1_1B_Iba1_V2_test	2022-02-16 19:30:48	Gabriela Mercado	R01.Iba1_Update.V2.1	Object	74fb31ab-1f64-4214-9372-0a6903729fc8	Soma 12		Soma	87.6348		152.944	38.8	3.91	2.55	112.4	60	13644.2	4716.58	13631.4	4720.93	13647.4	4693.17	13664.9	4703.24	13649	4731	20.2353	32.0077	3	32.03	45.86	58.57
Iba1_RO1_1B_A-00	TIRB1_AON_I	28dbb9a6-f173-499f-9563-532ccca798d5	c0adfa8e-62de-416c-bcd8-1f4132fe35cb	Tissue 1	RO1_1B_Iba1_V2_test	2022-02-16 19:30:48	Gabriela Mercado	R01.Iba1_Update.V2.1	Object	2ff9dfb9-efa4-42b4-ade3-80aa05ba7506	Soma 120		Soma	87.6908		355.353	57.2	4.01	3.41	313.1	60	13448.2	5108.4	13421.1	5089.92	13452.3	5089.92	13452.3	5135.68	13421.1	5135.68	31.24	45.76	3	42.39	55.82	66.71
Iba1_RO1_1B_A-00	TIRB1_AON_I	28dbb9a6-f173-499f-9563-532ccca798d5	c0adfa8e-62de-416c-bcd8-1f4132fe35cb	Tissue 1	RO1_1B_Iba1_V2_test	2022-02-16 19:30:48	Gabriela Mercado	R01.Iba1_Update.V2.1	Object	71cc46b1-0c7c-4990-95df-f7dc32b6dddc	Soma 121		Soma	94.1467		97.1388	30.1	2.53	2.61	85.5	30	13490.2	5246.56	13474.4	5241.33	13482.8	5227.01	13502.6	5238.59	13494.2	5252.91	16.6034	22.8996	3	39.09	52.28	63.38
Iba1_RO1_1B_A-00	TIRB1_AON_I	28dbb9a6-f173-499f-9563-532ccca798d5	c0adfa8e-62de-416c-bcd8-1f4132fe35cb	Tissue 1	RO1_1B_Iba1_V2_test	2022-02-16 19:30:48	Gabriela Mercado	R01.Iba1_Update.V2.1	Object	8d254734-21ba-47b0-9ff0-be1fe9278092	Soma 122		Soma	94.1328		270.12	50	3.38	2.16	222.4	60	13714.1	5150.42	13693.6	5131.25	13725	5122.63	13734.8	5158.23	13703.3	5166.84	32.5821	36.911	3	41.59	55.59	65.71
Iba1_RO1_1B_A-00	TIRB1_AON_I	28dbb9a6-f173-499f-9563-532ccca798d5	c0adfa8e-62de-416c-bcd8-1f4132fe35cb	Tissue 1	RO1_1B_Iba1_V2_test	2022-02-16 19:30:48	Gabriela Mercado	R01.Iba1_Update.V2.1	Object	aed0171f-9390-4ec6-9093-00fea99f02b5	Soma 123		Soma	93.5796		198.561	46.8	3.39	2.74	168.9	40	13476.3	5374.16	13457.8	5367.78	13472.7	5352.93	13497.8	5378.01	13482.9	5392.86	21.0011	35.4685	3	38.58	52.47	63.5
Iba1_RO1_1B_A-00	TIRB1_AON_I	28dbb9a6-f173-499f-9563-532ccca798d5	c0adfa8e-62de-416c-bcd8-1f4132fe35cb	Tissue 1	RO1_1B_Iba1_V2_test	2022-02-16 19:30:48	Gabriela Mercado	R01.Iba1_Update.V2.1	Object	e0c38236-55a2-48bd-90c6-23d9408f4061	Soma 124		Soma	93.2679		390.08	86.8	3.8	2.4	334.5	60	13644.2	5360.3	13625.1	5341.66	13659.1	5335.72	13666.6	5378.36	13632.6	5384.3	34.5153	43.2862	3	41.57	56.12	66.34
Iba1_RO1_1B_A-00	TIRB1_AON_I	28dbb9a6-f173-499f-9563-532ccca798d5	c0adfa8e-62de-416c-bcd8-1f4132fe35cb	Tissue 1	RO1_1B_Iba1_V2_test	2022-02-16 19:30:48	Gabriela Mercado	R01.Iba1_Update.V2.1	Object	63740aaf-637e-4c2a-b21b-397bfdea5ef9	Soma 125		Soma	99.9711		66.8404	18.5	2.08	1.57	49.3	40	13714.1	4730.66	13695.6	4722.74	13709.1	4717.81	13722.6	4754.67	13709.1	4759.6	14.3473	39.252	3	27.35	42.37	56.1
Iba1_RO1_1B_A-00	TIRB1_AON_I	28dbb9a6-f173-499f-9563-532ccca798d5	c0adfa8e-62de-416c-bcd8-1f4132fe35cb	Tissue 1	RO1_1B_Iba1_V2_test	2022-02-16 19:30:48	Gabriela Mercado	R01.Iba1_Update.V2.1	Object	4e94b564-01e6-4748-802b-82a51f969411	Soma 126		Soma	80.5955		256.326	61.4	2.92	1.94	269.2	60	13854.1	5248.32	13837.2	5235.04	13865.6	5229.51	13873.2	5268.74	13844.8	5274.27	28.9553	39.9635	3	38.59	52.3	63.17
Iba1_RO1_1B_A-00	TIRB1_AON_I	28dbb9a6-f173-499f-9563-532ccca798d5	c0adfa8e-62de-416c-bcd8-1f4132fe35cb	Tissue 1	RO1_1B_Iba1_V2_test	2022-02-16 19:30:48	Gabriela Mercado	R01.Iba1_Update.V2.1	Object	0d58cf31-815d-4575-bed2-c8ef7d76ca1d	Soma 127		Soma	90.4712		174.845	38.2	4.2	3.47	128.7	30	13658	5750.14	13644.2	5747.45	13665.5	5727.13	13679.8	5742.13	13658.5	5762.45	20.7398	29.4281	3	30.38	44.17	57.09
Iba1_RO1_1B_A-00	TIRB1_AON_I	28dbb9a6-f173-499f-9563-532ccca798d5	c0adfa8e-62de-416c-bcd8-1f4132fe35cb	Tissue 1	RO1_1B_Iba1_V2_test	2022-02-16 19:30:48	Gabriela Mercado	R01.Iba1_Update.V2.1	Object	8e942843-d685-4cdf-af53-af0ef94fefbf	Soma 128		Soma	90.4057		246.937	59.8	2.47	1.85	216.6	40	13728	5723.96	13717.1	5738.33	13719.4	5689.78	13741.8	5690.84	13739.5	5739.38	22.4149	48.5988	3	36.64	49	60.36
Iba1_RO1_1B_A-00	TIRB1_AON_I	28dbb9a6-f173-499f-9563-532ccca798d5	c0adfa8e-62de-416c-bcd8-1f4132fe35cb	Tissue 1	RO1_1B_Iba1_V2_test	2022-02-16 19:30:48	Gabriela Mercado	R01.Iba1_Update.V2.1	Object	488353c8-7d6a-43c1-858a-21adf6824456	Soma 129		Soma	99.6342		161.099	38.9	3.79	2.56	157.4	40	13756.2	5989.72	13734.9	5962.72	13752.9	5955.44	13767	5990.33	13749	5997.61	19.3798	37.6432	3	37.5	51.05	62.15
Iba1_RO1_1B_A-00	TIRB1_AON_I	28dbb9a6-f173-499f-9563-532ccca798d5	c0adfa8e-62de-416c-bcd8-1f4132fe35cb	Tissue 1	RO1_1B_Iba1_V2_test	2022-02-16 19:30:48	Gabriela Mercado	R01.Iba1_Update.V2.1	Object	bc243b38-c190-4780-9e4c-6643a9802077	Soma 13		Soma	83.2042		334.154	51.6	5.01	2.49	244.2	60	13462.2	4660.7	13432.5	4666.22	13449.5	4633.92	13476.5	4648.11	13459.5	4680.41	30.489	36.4938	3	41.53	54.74	65.29
Iba1_RO1_1B_A-00	TIRB1_AON_I	28dbb9a6-f173-499f-9563-532ccca798d5	c0adfa8e-62de-416c-bcd8-1f4132fe35cb	Tissue 1	RO1_1B_Iba1_V2_test	2022-02-16 19:30:48	Gabriela Mercado	R01.Iba1_Update.V2.1	Object	85328ba9-77dd-449e-afa2-dcf39676bbad	Soma 130		Soma	98.051		180.653	42.6	4.92	2.35	153.4	40	13686.2	4856.5	13669.1	4855.82	13689.2	4828.05	13706.1	4840.27	13686	4868.04	20.8199	34.305	3	37.06	51.13	62.28
Iba1_RO1_1B_A-00	TIRB1_AON_I	28dbb9a6-f173-499f-9563-532ccca798d5	c0adfa8e-62de-416c-bcd8-1f4132fe35cb	Tissue 1	RO1_1B_Iba1_V2_test	2022-02-16 19:30:48	Gabriela Mercado	R01.Iba1_Update.V2.1	Object	7a851659-47b3-4765-b900-3ac7d4940375	Soma 131		Soma	73.4252		65.7272	24.8	2.62	1.32	66.1	60	13867.9	5947.92	13849.5	5940.69	13852.5	5931.29	13872.2	5937.55	13869.2	5946.96	9.87253	20.6681	3	31.41	43.29	55.88
Iba1_RO1_1B_A-00	TIRB1_AON_I	28dbb9a6-f173-499f-9563-532ccca798d5	c0adfa8e-62de-416c-bcd8-1f4132fe35cb	Tissue 1	RO1_1B_Iba1_V2_test	2022-02-16 19:30:48	Gabriela Mercado	R01.Iba1_Update.V2.1	Object	fd42a9c5-d6a2-4390-8e55-b9b2cc0b4639	Soma 132		Soma	88.5186		175.498	56.9	3.09	2.14	144.8	40	13854.1	5094.32	13827.1	5084.85	13843.1	5071.06	13868.6	5100.67	13852.6	5114.46	21.135	39.0789	3	36.43	50.71	61.59
Iba1_RO1_1B_A-00	TIRB1_AON_I	28dbb9a6-f173-499f-9563-532ccca798d5	c0adfa8e-62de-416c-bcd8-1f4132fe35cb	Tissue 1	RO1_1B_Iba1_V2_test	2022-02-16 19:30:48	Gabriela Mercado	R01.Iba1_Update.V2.1	Object	ac3be3d0-90cd-4daa-a432-28ef06686f1a	Soma 133		Soma	58.9574		193.406	40.3	3.39	2.5	157.1	50	13867.9	5765.98	13862.3	5753.83	13884.9	5752.53	13886.9	5787.69	13864.3	5788.99	22.6578	35.2177	3	36.46	50.25	61.66
Iba1_RO1_1B_A-00	TIRB1_AON_I	28dbb9a6-f173-499f-9563-532ccca798d5	c0adfa8e-62de-416c-bcd8-1f4132fe35cb	Tissue 1	RO1_1B_Iba1_V2_test	2022-02-16 19:30:48	Gabriela Mercado	R01.Iba1_Update.V2.1	Object	fb59e653-0ff9-44b3-9b59-7bc323435f00	Soma 134		Soma	89.1182		168.311	45.5	3.79	2.64	137.8	40	13840	5584.04	13828.7	5602.21	13845.2	5565.26	13861.2	5572.44	13844.7	5609.39	17.6019	40.4663	3	37.47	50.64	62.41
Iba1_RO1_1B_A-00	TIRB1_AON_I	28dbb9a6-f173-499f-9563-532ccca798d5	c0adfa8e-62de-416c-bcd8-1f4132fe35cb	Tissue 1	RO1_1B_Iba1_V2_test	2022-02-16 19:30:48	Gabriela Mercado	R01.Iba1_Update.V2.1	Object	e0cfa57c-c597-4748-81e6-3a2592f9dc64	Soma 135		Soma	75.3188		354.264	65.8	3.51	2.07	314.6	40	13895.9	5681.94	13859.8	5698.14	13874.8	5651.89	13903.4	5661.13	13888.5	5707.38	30.0728	48.6059	3	36.56	51	62.5
Iba1_RO1_1B_A-00	TIRB1_AON_I	28dbb9a6-f173-499f-9563-532ccca798d5	c0adfa8e-62de-416c-bcd8-1f4132fe35cb	Tissue 1	RO1_1B_Iba1_V2_test	2022-02-16 19:30:48	Gabriela Mercado	R01.Iba1_Update.V2.1	Object	9904c08e-874c-49c2-9b75-2b901341e147	Soma 136		Soma	52.4908		177.434	43.2	3.72	2.86	153.8	50	13924	5346.22	13904.8	5323.35	13921.6	5315.63	13937.7	5350.62	13920.9	5358.33	18.4554	38.5112	3	36.66	50.6	62.06
Iba1_RO1_1B_A-00	TIRB1_AON_I	28dbb9a6-f173-499f-9563-532ccca798d5	c0adfa8e-62de-416c-bcd8-1f4132fe35cb	Tissue 1	RO1_1B_Iba1_V2_test	2022-02-16 19:30:48	Gabriela Mercado	R01.Iba1_Update.V2.1	Object	5f4b9217-7704-4e14-bbb9-b5da22608282	Soma 137		Soma	98.0121		136.367	40.4	3.62	1.53	120.7	40	13728	4758.6	13705.8	4762.59	13708.4	4737.86	13732	4740.4	13729.4	4765.13	23.7345	24.8659	3	33.23	46.69	58.91
Iba1_RO1_1B_A-00	TIRB1_AON_I	28dbb9a6-f173-499f-9563-532ccca798d5	c0adfa8e-62de-416c-bcd8-1f4132fe35cb	Tissue 1	RO1_1B_Iba1_V2_test	2022-02-16 19:30:48	Gabriela Mercado	R01.Iba1_Update.V2.1	Object	2fc7cac4-7f20-4641-819c-8113303232ff	Soma 138		Soma	85.9		183.63	38.5	6.32	2.51	148.8	40	13924	5556.1	13912.7	5566.85	13920	5535.64	13936.6	5539.53	13929.3	5570.73	17.0771	32.0443	3	33.12	46.5	58.62
Iba1_RO1_1B_A-00	TIRB1_AON_I	28dbb9a6-f173-499f-9563-532ccca798d5	c0adfa8e-62de-416c-bcd8-1f4132fe35cb	Tissue 1	RO1_1B_Iba1_V2_test	2022-02-16 19:30:48	Gabriela Mercado	R01.Iba1_Update.V2.1	Object	d457bfa6-8bff-48ff-ba53-f1efad4b83ae	Soma 139		Soma	82.988		260.9	62	4.37	2.8	210.5	40	13909.9	5038.44	13889.6	5016.46	13916.9	5013.53	13920.2	5044.88	13892.9	5047.81	27.469	31.5234	3	38.52	52.11	62.2
Iba1_RO1_1B_A-00	TIRB1_AON_I	28dbb9a6-f173-499f-9563-532ccca798d5	c0adfa8e-62de-416c-bcd8-1f4132fe35cb	Tissue 1	RO1_1B_Iba1_V2_test	2022-02-16 19:30:48	Gabriela Mercado	R01.Iba1_Update.V2.1	Object	479499a4-502a-4ce5-b1ca-568dc10d6c67	Soma 14		Soma	87.5812		157.106	47.4	3.31	3.27	151.3	40	13532.2	4604.82	13513.3	4606.67	13544.9	4598.51	13550.8	4621.31	13519.2	4629.46	23.5466	32.566	3	33.2	46.8	58.07
Iba1_RO1_1B_A-00	TIRB1_AON_I	28dbb9a6-f173-499f-9563-532ccca798d5	c0adfa8e-62de-416c-bcd8-1f4132fe35cb	Tissue 1	RO1_1B_Iba1_V2_test	2022-02-16 19:30:48	Gabriela Mercado	R01.Iba1_Update.V2.1	Object	8f5531c2-b083-46f9-b80d-57a305579397	Soma 140		Soma	50.82		124.945	36.2	2.63	2.35	107.8	40	13700.1	5052.52	13675.7	5035.27	13695.4	5030.66	13701.3	5055.92	13681.6	5060.54	20.2756	25.9458	3	43.1	56.36	66.36
Iba1_RO1_1B_A-00	TIRB1_AON_I	28dbb9a6-f173-499f-9563-532ccca798d5	c0adfa8e-62de-416c-bcd8-1f4132fe35cb	Tissue 1	RO1_1B_Iba1_V2_test	2022-02-16 19:30:48	Gabriela Mercado	R01.Iba1_Update.V2.1	Object	21adbf91-9813-4fb9-9946-a2951d514ac3	Soma 141		Soma	86.7108		230.36	59.6	2.77	2.01	231	60	13784.1	5668.08	13764.2	5681.91	13764.8	5647.4	13797.4	5647.94	13796.8	5682.45	32.6676	34.5078	3	34.78	47.79	59.56
Iba1_RO1_1B_A-00	TIRB1_AON_I	28dbb9a6-f173-499f-9563-532ccca798d5	c0adfa8e-62de-416c-bcd8-1f4132fe35cb	Tissue 1	RO1_1B_Iba1_V2_test	2022-02-16 19:30:48	Gabriela Mercado	R01.Iba1_Update.V2.1	Object	4d4c060b-2074-429c-93de-a956c234090b	Soma 142		Soma	96.2606		194.568	37.4	3.83	2.52	92.5	60	13728	5416.18	13714.4	5423.92	13717.3	5396.91	13732	5398.5	13729	5425.51	14.7323	27.1703	3	37.13	52.17	63.35
Iba1_RO1_1B_A-00	TIRB1_AON_I	28dbb9a6-f173-499f-9563-532ccca798d5	c0adfa8e-62de-416c-bcd8-1f4132fe35cb	Tissue 1	RO1_1B_Iba1_V2_test	2022-02-16 19:30:48	Gabriela Mercado	R01.Iba1_Update.V2.1	Object	aae989cb-c007-4e88-8aca-29d99eb47b67	Soma 143		Soma	50.7715		190.865	68.2	3.04	2.84	158.1	60	13924	5206.3	13915.8	5213.29	13927.8	5151.89	13939.3	5154.13	13927.3	5215.53	11.712	62.5605	3	28.77	42.75	55.02
Iba1_RO1_1B_A-00	TIRB1_AON_I	28dbb9a6-f173-499f-9563-532ccca798d5	c0adfa8e-62de-416c-bcd8-1f4132fe35cb	Tissue 1	RO1_1B_Iba1_V2_test	2022-02-16 19:30:48	Gabriela Mercado	R01.Iba1_Update.V2.1	Object	530d7b2e-bf33-411e-a55c-ada1ce110512	Soma 144		Soma	99.5938		185.929	47.5	3.94	2.75	138.1	40	13909.9	5430.26	13899.5	5433.76	13906.9	5393.43	13920.4	5395.91	13913	5436.25	13.7511	41.0102	3	37.25	50.4	62.45
Iba1_RO1_1B_A-00	TIRB1_AON_I	28dbb9a6-f173-499f-9563-532ccca798d5	c0adfa8e-62de-416c-bcd8-1f4132fe35cb	Tissue 1	RO1_1B_Iba1_V2_test	2022-02-16 19:30:48	Gabriela Mercado	R01.Iba1_Update.V2.1	Object	5c748745-380a-47e1-acf7-ebc0116a8244	Soma 145		Soma	52.378		124.751	32.5	2.65	2.11	118.1	40	13882	4968.48	13851.4	4945.55	13862.9	4937.24	13891.8	4977	13880.4	4985.32	14.1181	49.1957	3	37.19	51.34	62.09
Iba1_RO1_1B_A-00	TIRB1_AON_I	28dbb9a6-f173-499f-9563-532ccca798d5	c0adfa8e-62de-416c-bcd8-1f4132fe35cb	Tissue 1	RO1_1B_Iba1_V2_test	2022-02-16 19:30:48	Gabriela Mercado	R01.Iba1_Update.V2.1	Object	854d8437-6b94-494d-a096-c3f93693e691	Soma 146		Soma	85.8942		147.547	31	6.29	2.96	116	40	14007.8	5821.86	13993.7	5822.5	13996.7	5806.61	14021.9	5811.32	14018.9	5827.2	16.159	25.6199	3	34.47	49.95	61.66
Iba1_RO1_1B_A-00	TIRB1_AON_I	28dbb9a6-f173-499f-9563-532ccca798d5	c0adfa8e-62de-416c-bcd8-1f4132fe35cb	Tissue 1	RO1_1B_Iba1_V2_test	2022-02-16 19:30:48	Gabriela Mercado	R01.Iba1_Update.V2.1	Object	818d514f-c4bd-4f74-b5a7-8ca7939b40b3	Soma 147		Soma	84.4931		204.151	55.2	3.52	2.91	182.4	40	13672.1	5611.98	13640.5	5616.7	13649	5590.11	13687.5	5602.38	13679	5628.96	27.9014	40.4029	3	37.64	51.27	62.8
Iba1_RO1_1B_A-00	TIRB1_AON_I	28dbb9a6-f173-499f-9563-532ccca798d5	c0adfa8e-62de-416c-bcd8-1f4132fe35cb	Tissue 1	RO1_1B_Iba1_V2_test	2022-02-16 19:30:48	Gabriela Mercado	R01.Iba1_Update.V2.1	Object	75afad7c-5194-4fd6-acc6-e36ed15f0ed8	Soma 148		Soma	82.4888		197.496	37.1	5.38	4.66	165.8	50	13979.9	5639.92	13956.5	5621.48	13974.1	5607.96	13997.2	5638.03	13979.6	5651.55	22.1991	37.9094	3	32.88	47.68	59.23
Iba1_RO1_1B_A-00	TIRB1_AON_I	28dbb9a6-f173-499f-9563-532ccca798d5	c0adfa8e-62de-416c-bcd8-1f4132fe35cb	Tissue 1	RO1_1B_Iba1_V2_test	2022-02-16 19:30:48	Gabriela Mercado	R01.Iba1_Update.V2.1	Object	226d4815-c59a-40ea-ba08-d31222e97788	Soma 149		Soma	88.4816		298.459	56.2	4.98	4.92	211.5	60	13798	5709.88	13770.3	5691.72	13794.1	5683.46	13808.6	5725.42	13784.8	5733.68	25.2524	44.402	3	37.31	50.25	61.7
Iba1_RO1_1B_A-00	TIRB1_AON_I	28dbb9a6-f173-499f-9563-532ccca798d5	c0adfa8e-62de-416c-bcd8-1f4132fe35cb	Tissue 1	RO1_1B_Iba1_V2_test	2022-02-16 19:30:48	Gabriela Mercado	R01.Iba1_Update.V2.1	Object	803fd667-6e2d-4adc-a7ff-4c0feec0c357	Soma 15		Soma	64.2592		214.823	53.5	3.01	2.64	206.4	40	13630.1	5808	13603.9	5776.77	13633	5776.55	13633.2	5812.91	13604.2	5813.13	29.0511	36.3629	3	41.03	53.87	63.81
Iba1_RO1_1B_A-00	TIRB1_AON_I	28dbb9a6-f173-499f-9563-532ccca798d5	c0adfa8e-62de-416c-bcd8-1f4132fe35cb	Tissue 1	RO1_1B_Iba1_V2_test	2022-02-16 19:30:48	Gabriela Mercado	R01.Iba1_Update.V2.1	Object	9aff2bb7-a156-42f9-b4b1-6ada5b4a5ebc	Soma 150		Soma	82.4221		202.167	53.7	5.32	3.79	168.5	40	13784.1	4716.58	13766.4	4732.78	13771.1	4702.09	13794.1	4705.62	13789.4	4736.3	23.2956	31.0443	3	33.85	48.65	59.85
Iba1_RO1_1B_A-00	TIRB1_AON_I	28dbb9a6-f173-499f-9563-532ccca798d5	c0adfa8e-62de-416c-bcd8-1f4132fe35cb	Tissue 1	RO1_1B_Iba1_V2_test	2022-02-16 19:30:48	Gabriela Mercado	R01.Iba1_Update.V2.1	Object	794530c0-65d8-41e8-acaa-1ed55eca8acd	Soma 151		Soma	70.9431		233.845	46.2	4.35	2.46	185.8	60	13742.1	5318.28	13727.8	5322.15	13751.9	5296.16	13772.8	5315.55	13748.7	5341.53	28.5277	35.431	3	39.9	54.86	64.95
Iba1_RO1_1B_A-00	TIRB1_AON_I	28dbb9a6-f173-499f-9563-532ccca798d5	c0adfa8e-62de-416c-bcd8-1f4132fe35cb	Tissue 1	RO1_1B_Iba1_V2_test	2022-02-16 19:30:48	Gabriela Mercado	R01.Iba1_Update.V2.1	Object	b3579302-23ff-4584-9e03-6e5b0e79b991	Soma 152		Soma	92.4019		168.722	36.4	2.74	2.16	124.4	50	13784.1	5514.08	13774	5494.77	13790.9	5494.64	13791.1	5529.42	13774.2	5529.56	16.9044	34.7852	3	37.44	51.39	62.97
Iba1_RO1_1B_A-00	TIRB1_AON_I	28dbb9a6-f173-499f-9563-532ccca798d5	c0adfa8e-62de-416c-bcd8-1f4132fe35cb	Tissue 1	RO1_1B_Iba1_V2_test	2022-02-16 19:30:48	Gabriela Mercado	R01.Iba1_Update.V2.1	Object	7ce024e0-7202-4693-9ebc-75c16f68424d	Soma 153		Soma	88.8651		198.827	42.1	3.98	2.25	152.5	50	13686.2	4758.6	13667.6	4770.37	13675	4733.48	13692.2	4736.96	13684.8	4773.85	17.539	37.639	3	40.89	55.28	65.67
Iba1_RO1_1B_A-00	TIRB1_AON_I	28dbb9a6-f173-499f-9563-532ccca798d5	c0adfa8e-62de-416c-bcd8-1f4132fe35cb	Tissue 1	RO1_1B_Iba1_V2_test	2022-02-16 19:30:48	Gabriela Mercado	R01.Iba1_Update.V2.1	Object	ef4a1fb1-23ca-4d3e-96f0-9a2f5296d8b6	Soma 154		Soma	88.8611		358.717	86.2	3.02	2.27	316.6	60	13826.1	5206.3	13794	5193.33	13815.6	5168.72	13862.3	5209.61	13840.8	5234.22	32.6995	62.0877	3	32.72	46.78	58.95
Iba1_RO1_1B_A-00	TIRB1_AON_I	28dbb9a6-f173-499f-9563-532ccca798d5	c0adfa8e-62de-416c-bcd8-1f4132fe35cb	Tissue 1	RO1_1B_Iba1_V2_test	2022-02-16 19:30:48	Gabriela Mercado	R01.Iba1_Update.V2.1	Object	fbc6f977-3418-4129-bc1f-ad7942c9da77	Soma 155		Soma	50.7676		208.12	49.8	5.39	4.07	176.6	30	13952	5358.54	13939.9	5361.41	13958.7	5355.47	13973.2	5401.26	13954.5	5407.2	19.6608	48.0395	3	31.06	43.57	55.21
Iba1_RO1_1B_A-00	TIRB1_AON_I	28dbb9a6-f173-499f-9563-532ccca798d5	c0adfa8e-62de-416c-bcd8-1f4132fe35cb	Tissue 1	RO1_1B_Iba1_V2_test	2022-02-16 19:30:48	Gabriela Mercado	R01.Iba1_Update.V2.1	Object	e774ae6a-8b08-40f6-8d34-cc192933cc8a	Soma 156		Soma	91.5838		310.704	73.6	5	2.34	271	40	13658	5835.94	13642.4	5813.52	13670.4	5810.37	13675.8	5858.17	13647.7	5861.31	28.257	48.0981	3	38.28	51.77	63.43
Iba1_RO1_1B_A-00	TIRB1_AON_I	28dbb9a6-f173-499f-9563-532ccca798d5	c0adfa8e-62de-416c-bcd8-1f4132fe35cb	Tissue 1	RO1_1B_Iba1_V2_test	2022-02-16 19:30:48	Gabriela Mercado	R01.Iba1_Update.V2.1	Object	5f1b50ad-20a4-4ccb-a06f-382d17ad67b3	Soma 157		Soma	93.681		302.79	58	3.23	2	247.4	60	13909.9	5891.82	13880.1	5901.65	13902.5	5865.28	13928.6	5881.38	13906.2	5917.75	30.7138	42.7046	3	37.57	51.08	62.8
Iba1_RO1_1B_A-00	TIRB1_AON_I	28dbb9a6-f173-499f-9563-532ccca798d5	c0adfa8e-62de-416c-bcd8-1f4132fe35cb	Tissue 1	RO1_1B_Iba1_V2_test	2022-02-16 19:30:48	Gabriela Mercado	R01.Iba1_Update.V2.1	Object	1132f265-9595-4071-b820-89bead6e950f	Soma 158		Soma	77.1313		174.24	53.5	3.21	2.46	161.8	50	13700.1	5611.98	13684.1	5586.47	13698.8	5580.39	13713.8	5616.78	13699.1	5622.86	15.918	39.3721	3	43.94	56.65	65.95
Iba1_RO1_1B_A-00	TIRB1_AON_I	28dbb9a6-f173-499f-9563-532ccca798d5	c0adfa8e-62de-416c-bcd8-1f4132fe35cb	Tissue 1	RO1_1B_Iba1_V2_test	2022-02-16 19:30:48	Gabriela Mercado	R01.Iba1_Update.V2.1	Object	7efc3c8c-809e-4704-8846-79ad8bacd6fa	Soma 159		Soma	93.6598		302.403	56.9	4.05	2.89	244.9	60	13812	5332.14	13786.9	5310.87	13825	5308.75	13827.2	5348.57	13789.1	5350.68	38.1961	39.8805	3	36.66	50.93	62.13
Iba1_RO1_1B_A-00	TIRB1_AON_I	28dbb9a6-f173-499f-9563-532ccca798d5	c0adfa8e-62de-416c-bcd8-1f4132fe35cb	Tissue 1	RO1_1B_Iba1_V2_test	2022-02-16 19:30:48	Gabriela Mercado	R01.Iba1_Update.V2.1	Object	d680f48f-5d6b-4082-a14f-1c003db62900	Soma 16		Soma	87.5371		203.546	64.2	3.08	1.73	213.7	60	13532.2	4926.46	13504.8	4930.5	13526.1	4903.05	13550	4921.66	13528.7	4949.11	30.3124	34.7702	3	42.12	55.93	65.95
Iba1_RO1_1B_A-00	TIRB1_AON_I	28dbb9a6-f173-499f-9563-532ccca798d5	c0adfa8e-62de-416c-bcd8-1f4132fe35cb	Tissue 1	RO1_1B_Iba1_V2_test	2022-02-16 19:30:48	Gabriela Mercado	R01.Iba1_Update.V2.1	Object	1408ad6c-8c11-4d70-a19e-cedae186a988	Soma 160		Soma	78.326		228.908	49.2	4.79	2.95	180.1	40	13867.9	5863.88	13855	5868.27	13876.4	5843.25	13893.8	5858.17	13872.4	5883.19	22.9655	32.9088	3	33.19	47.96	60.9
Iba1_RO1_1B_A-00	TIRB1_AON_I	28dbb9a6-f173-499f-9563-532ccca798d5	c0adfa8e-62de-416c-bcd8-1f4132fe35cb	Tissue 1	RO1_1B_Iba1_V2_test	2022-02-16 19:30:48	Gabriela Mercado	R01.Iba1_Update.V2.1	Object	e3ecc976-0549-45f7-94a7-b7d4652c5c32	Soma 161		Soma	95.2119		393.71	63.8	3.97	2.69	317.5	40	13882	5696.02	13858.2	5698.05	13874.7	5652.1	13903.6	5662.47	13887.1	5708.43	30.7192	48.8247	3	37.63	51.88	63.16
Iba1_RO1_1B_A-00	TIRB1_AON_I	28dbb9a6-f173-499f-9563-532ccca798d5	c0adfa8e-62de-416c-bcd8-1f4132fe35cb	Tissue 1	RO1_1B_Iba1_V2_test	2022-02-16 19:30:48	Gabriela Mercado	R01.Iba1_Update.V2.1	Object	9f7e0933-377f-4183-bdd7-459ea9aca888	Soma 162		Soma	94.0094		342.115	54.1	5.45	2.46	261	30	13742.1	5260.64	13714.3	5255.12	13747.8	5229.81	13765.6	5253.44	13732.2	5278.74	29.6143	41.9574	3	40.43	54.23	64.68
Iba1_RO1_1B_A-00	TIRB1_AON_I	28dbb9a6-f173-499f-9563-532ccca798d5	c0adfa8e-62de-416c-bcd8-1f4132fe35cb	Tissue 1	RO1_1B_Iba1_V2_test	2022-02-16 19:30:48	Gabriela Mercado	R01.Iba1_Update.V2.1	Object	42d13d80-31fe-4bfe-85fc-914170db11e3	Soma 163		Soma	89.7307		207.757	55	3.17	2.93	183.6	40	13812	6017.88	13793.1	6000.79	13828.3	5999.4	13829.3	6024.24	13794.1	6025.63	24.858	35.231	3	34.55	47.99	59.83
Iba1_RO1_1B_A-00	TIRB1_AON_I	28dbb9a6-f173-499f-9563-532ccca798d5	c0adfa8e-62de-416c-bcd8-1f4132fe35cb	Tissue 1	RO1_1B_Iba1_V2_test	2022-02-16 19:30:48	Gabriela Mercado	R01.Iba1_Update.V2.1	Object	3888e7a9-248f-4efb-bbd6-1781e86512c2	Soma 164		Soma	77.1288		313.777	59.8	3.89	2.43	201.3	30	13602.2	5736.28	13585.2	5741.92	13596.4	5715.36	13629.8	5729.47	13618.6	5756.03	28.8267	36.2974	3	41.2	54.72	65.32
Iba1_RO1_1B_A-00	TIRB1_AON_I	28dbb9a6-f173-499f-9563-532ccca798d5	c0adfa8e-62de-416c-bcd8-1f4132fe35cb	Tissue 1	RO1_1B_Iba1_V2_test	2022-02-16 19:30:48	Gabriela Mercado	R01.Iba1_Update.V2.1	Object	09f57bc6-1756-4750-85da-be791be64155	Soma 165		Soma	89.9643		230.989	69	3.58	2.19	239.5	40	13979.9	5738.04	13955.4	5740.33	13978.5	5709.27	13999	5724.49	13976	5755.54	25.551	38.6478	3	36.13	50.17	61.2
Iba1_RO1_1B_A-00	TIRB1_AON_I	28dbb9a6-f173-499f-9563-532ccca798d5	c0adfa8e-62de-416c-bcd8-1f4132fe35cb	Tissue 1	RO1_1B_Iba1_V2_test	2022-02-16 19:30:48	Gabriela Mercado	R01.Iba1_Update.V2.1	Object	5e4b6dd0-d647-4974-b8ba-b24eb07d0671	Soma 166		Soma	87.9801		108.561	30.8	3.12	2.57	96.2	40	13937.9	5038.44	13930.6	5031.84	13941.8	5031.84	13941.8	5063.74	13930.6	5063.74	11.22	31.9	3	31.44	45.2	57.21
Iba1_RO1_1B_A-00	TIRB1_AON_I	28dbb9a6-f173-499f-9563-532ccca798d5	c0adfa8e-62de-416c-bcd8-1f4132fe35cb	Tissue 1	RO1_1B_Iba1_V2_test	2022-02-16 19:30:48	Gabriela Mercado	R01.Iba1_Update.V2.1	Object	a1ef6e18-67f8-4829-9d4e-04e64f6604cf	Soma 167		Soma	93.5773		82.1106	16.9	5.62	4.68	52.2	40	13714.1	5458.2	13701.5	5447.75	13714.6	5446.35	13716.1	5460.45	13703	5461.85	13.233	14.1828	3	33.78	48.79	61.56
Iba1_RO1_1B_A-00	TIRB1_AON_I	28dbb9a6-f173-499f-9563-532ccca798d5	c0adfa8e-62de-416c-bcd8-1f4132fe35cb	Tissue 1	RO1_1B_Iba1_V2_test	2022-02-16 19:30:48	Gabriela Mercado	R01.Iba1_Update.V2.1	Object	b20be050-57e8-4366-a5b6-b91d4f8f1f0c	Soma 168		Soma	58.5273		202.07	79.5	2.59	1.97	250	30	13728	5946.16	13688.1	5988.02	13695.3	5938.05	13732.2	5943.37	13725	5993.35	37.3196	50.4902	3	31.35	46.21	58.39
Iba1_RO1_1B_A-00	TIRB1_AON_I	28dbb9a6-f173-499f-9563-532ccca798d5	c0adfa8e-62de-416c-bcd8-1f4132fe35cb	Tissue 1	RO1_1B_Iba1_V2_test	2022-02-16 19:30:48	Gabriela Mercado	R01.Iba1_Update.V2.1	Object	8f124641-feed-4c1a-b331-f4bc81bf44fb	Soma 169		Soma	74.9008		244.493	41.6	4.93	3.66	168.4	50	13812	5793.92	13794.3	5790.52	13817.1	5773.22	13832.8	5793.86	13810	5811.16	25.9044	28.6173	3	36.14	50.57	62.05
Iba1_RO1_1B_A-00	TIRB1_AON_I	28dbb9a6-f173-499f-9563-532ccca798d5	c0adfa8e-62de-416c-bcd8-1f4132fe35cb	Tissue 1	RO1_1B_Iba1_V2_test	2022-02-16 19:30:48	Gabriela Mercado	R01.Iba1_Update.V2.1	Object	e264432b-7955-44ea-86bf-7ed392bfe4ad	Soma 17		Soma	90.2034		131.479	35.5	2.6	2.12	118.9	40	13630.1	4926.46	13613.6	4936.13	13618	4910.64	13643.6	4915.01	13639.2	4940.49	25.8551	25.9734	3	32.67	46.85	59.12
Iba1_RO1_1B_A-00	TIRB1_AON_I	28dbb9a6-f173-499f-9563-532ccca798d5	c0adfa8e-62de-416c-bcd8-1f4132fe35cb	Tissue 1	RO1_1B_Iba1_V2_test	2022-02-16 19:30:48	Gabriela Mercado	R01.Iba1_Update.V2.1	Object	40b49a16-b06c-42cd-b772-501fea7348f0	Soma 170		Soma	92.3137		237.305	44.2	4.12	3.15	217.6	60	13994	5472.06	13958.1	5471.99	13975.3	5451.9	14004.3	5476.72	13987.1	5496.81	26.463	38.1324	3	33.49	46.52	58.91
Iba1_RO1_1B_A-00	TIRB1_AON_I	28dbb9a6-f173-499f-9563-532ccca798d5	c0adfa8e-62de-416c-bcd8-1f4132fe35cb	Tissue 1	RO1_1B_Iba1_V2_test	2022-02-16 19:30:48	Gabriela Mercado	R01.Iba1_Update.V2.1	Object	2446c963-81e3-4000-9ccd-80b65f2a20bb	Soma 171		Soma	87.6589		190.89	32.1	4.82	4.23	157	40	13979.9	5262.18	13966.4	5274.01	13966.7	5247.46	13994.8	5247.77	13994.5	5274.32	26.5554	28.0981	3	34.36	48.37	59.92
Iba1_RO1_1B_A-00	TIRB1_AON_I	28dbb9a6-f173-499f-9563-532ccca798d5	c0adfa8e-62de-416c-bcd8-1f4132fe35cb	Tissue 1	RO1_1B_Iba1_V2_test	2022-02-16 19:30:48	Gabriela Mercado	R01.Iba1_Update.V2.1	Object	bdb2eb15-edee-4e1d-baae-e4a61209374d	Soma 172		Soma	85.8164		151.444	47.7	2	1.41	141.3	40	13770	6017.88	13746.4	6020.08	13758.4	5997.7	13780.3	6009.41	13768.3	6031.79	24.8268	25.3858	3	34.06	47.36	58.98
Iba1_RO1_1B_A-00	TIRB1_AON_I	28dbb9a6-f173-499f-9563-532ccca798d5	c0adfa8e-62de-416c-bcd8-1f4132fe35cb	Tissue 1	RO1_1B_Iba1_V2_test	2022-02-16 19:30:48	Gabriela Mercado	R01.Iba1_Update.V2.1	Object	5028a684-efe6-410b-8798-01089028bb76	Soma 173		Soma	88.4345		225.471	68.2	3.56	2.13	209.6	40	13728	5024.36	13717.1	5050.33	13719.9	5006.1	13742	5007.48	13739.2	5051.71	22.0946	44.3123	3	35.68	49.64	60.47
Iba1_RO1_1B_A-00	TIRB1_AON_I	28dbb9a6-f173-499f-9563-532ccca798d5	c0adfa8e-62de-416c-bcd8-1f4132fe35cb	Tissue 1	RO1_1B_Iba1_V2_test	2022-02-16 19:30:48	Gabriela Mercado	R01.Iba1_Update.V2.1	Object	63b60cea-f952-4055-a72e-dd39740fa291	Soma 174		Soma	50.3727		267.749	75.9	2.5	2.34	256.9	30	13952	5330.38	13914.7	5307.46	13937.1	5285.75	13974.8	5324.65	13952.4	5346.36	31.2023	54.169	3	33.42	46.78	58.35
Iba1_RO1_1B_A-00	TIRB1_AON_I	28dbb9a6-f173-499f-9563-532ccca798d5	c0adfa8e-62de-416c-bcd8-1f4132fe35cb	Tissue 1	RO1_1B_Iba1_V2_test	2022-02-16 19:30:48	Gabriela Mercado	R01.Iba1_Update.V2.1	Object	f6f60585-eea6-41a3-9fba-4b91390d4891	Soma 175		Soma	86.6975		237.402	46.7	4.64	2.49	180.1	40	13965.8	5696.02	13942.7	5688.88	13964.5	5678.61	13978.4	5708.04	13956.6	5718.32	24.0796	32.5493	3	36.05	50.39	61.58
Iba1_RO1_1B_A-00	TIRB1_AON_I	28dbb9a6-f173-499f-9563-532ccca798d5	c0adfa8e-62de-416c-bcd8-1f4132fe35cb	Tissue 1	RO1_1B_Iba1_V2_test	2022-02-16 19:30:48	Gabriela Mercado	R01.Iba1_Update.V2.1	Object	3acaf5f3-cb30-426b-9056-96abfd311285	Soma 176		Soma	76.9646		182.347	44.8	3.63	4.4	129.9	60	13854.1	5346.22	13840.6	5314.86	13853.9	5312.23	13861.5	5350.87	13848.2	5353.49	13.5343	39.3799	3	39.5	52.65	63.87
Iba1_RO1_1B_A-00	TIRB1_AON_I	28dbb9a6-f173-499f-9563-532ccca798d5	c0adfa8e-62de-416c-bcd8-1f4132fe35cb	Tissue 1	RO1_1B_Iba1_V2_test	2022-02-16 19:30:48	Gabriela Mercado	R01.Iba1_Update.V2.1	Object	bd24ced2-b074-4f30-8a16-8bf10736d4b0	Soma 177		Soma	79.9454		42.0838	37	1.74	1.74	96.6	30	13714.1	5904.14	13689.2	5894.96	13718.7	5885.85	13724.4	5904.42	13695	5913.53	19.4401	30.8131	3	43.34	55.92	64.71
Iba1_RO1_1B_A-00	TIRB1_AON_I	28dbb9a6-f173-499f-9563-532ccca798d5	c0adfa8e-62de-416c-bcd8-1f4132fe35cb	Tissue 1	RO1_1B_Iba1_V2_test	2022-02-16 19:30:48	Gabriela Mercado	R01.Iba1_Update.V2.1	Object	d18cc4ed-a413-4b39-a389-fa8ec10d9c4b	Soma 178		Soma	82.9796		267.047	40.9	4.6	3.32	175.5	40	13867.9	5416.18	13848.5	5396.25	13871	5394.81	13873	5426.86	13850.5	5428.3	22.558	32.1156	3	40.42	53.23	64.07
Iba1_RO1_1B_A-00	TIRB1_AON_I	28dbb9a6-f173-499f-9563-532ccca798d5	c0adfa8e-62de-416c-bcd8-1f4132fe35cb	Tissue 1	RO1_1B_Iba1_V2_test	2022-02-16 19:30:48	Gabriela Mercado	R01.Iba1_Update.V2.1	Object	64da0f2d-456b-4404-989c-914e57a93c05	Soma 179		Soma	99.423		277.889	51.5	3.74	2.72	170.5	40	13952	5206.3	13932.6	5230.43	13940	5186.74	13960.8	5190.28	13953.4	5233.97	21.1608	44.3162	3	33.3	47.57	59.09
Iba1_RO1_1B_A-00	TIRB1_AON_I	28dbb9a6-f173-499f-9563-532ccca798d5	c0adfa8e-62de-416c-bcd8-1f4132fe35cb	Tissue 1	RO1_1B_Iba1_V2_test	2022-02-16 19:30:48	Gabriela Mercado	R01.Iba1_Update.V2.1	Object	e688f6ed-0369-4133-a881-ea1b65c382a9	Soma 18		Soma	87.47		285.536	90.4	2.84	1.8	308.8	60	13588.1	5598.12	13557.1	5605.12	13586.4	5567.58	13619.1	5593.1	13589.8	5630.64	41.4753	47.6127	3	37.92	51.09	62.23
Iba1_RO1_1B_A-00	TIRB1_AON_I	28dbb9a6-f173-499f-9563-532ccca798d5	c0adfa8e-62de-416c-bcd8-1f4132fe35cb	Tissue 1	RO1_1B_Iba1_V2_test	2022-02-16 19:30:48	Gabriela Mercado	R01.Iba1_Update.V2.1	Object	9aefe3dd-e6d5-4a00-b8f9-626817f7137d	Soma 180		Soma	85.0044		338.001	69.3	4.68	3.07	251.5	40	13686.2	5668.08	13660.1	5648.21	13703.2	5639.76	13709.2	5670.69	13666.1	5679.13	31.5152	43.9318	3	39.02	52.47	63.14
Iba1_RO1_1B_A-00	TIRB1_AON_I	28dbb9a6-f173-499f-9563-532ccca798d5	c0adfa8e-62de-416c-bcd8-1f4132fe35cb	Tissue 1	RO1_1B_Iba1_V2_test	2022-02-16 19:30:48	Gabriela Mercado	R01.Iba1_Update.V2.1	Object	15689417-fbfb-4755-934a-121671649203	Soma 181		Soma	79.9119		139.779	38.8	2.98	2.8	112	50	14007.8	5933.84	13991.9	5941.82	14002.4	5903.22	14012.9	5906.08	14002.4	5944.68	10.915	40.0006	3	34.46	47.86	59.53
Iba1_RO1_1B_A-00	TIRB1_AON_I	28dbb9a6-f173-499f-9563-532ccca798d5	c0adfa8e-62de-416c-bcd8-1f4132fe35cb	Tissue 1	RO1_1B_Iba1_V2_test	2022-02-16 19:30:48	Gabriela Mercado	R01.Iba1_Update.V2.1	Object	469e00cc-cd8a-4a25-a653-118482de5cc9	Soma 182		Soma	78.294		142.949	53.5	2.76	2.93	142.5	40	13686.2	5108.4	13669.2	5105.76	13690.1	5083.23	13705.9	5097.88	13685	5120.41	21.5596	30.6954	3	33.72	47.73	59.35
Iba1_RO1_1B_A-00	TIRB1_AON_I	28dbb9a6-f173-499f-9563-532ccca798d5	c0adfa8e-62de-416c-bcd8-1f4132fe35cb	Tissue 1	RO1_1B_Iba1_V2_test	2022-02-16 19:30:48	Gabriela Mercado	R01.Iba1_Update.V2.1	Object	e2a280c8-7cc3-4b1c-9009-8f8e6d384c83	Soma 183		Soma	79.7732		339.26	76.3	2.69	2.46	326	40	13714.1	5975.86	13697.5	5939.42	13725.9	5939.2	13726.4	6000.28	13698	6000.5	28.3671	61.0811	3	36.47	51.22	62.49
Iba1_RO1_1B_A-00	TIRB1_AON_I	28dbb9a6-f173-499f-9563-532ccca798d5	c0adfa8e-62de-416c-bcd8-1f4132fe35cb	Tissue 1	RO1_1B_Iba1_V2_test	2022-02-16 19:30:48	Gabriela Mercado	R01.Iba1_Update.V2.1	Object	517d43a1-61c0-4ffb-bc34-617413d94d7d	Soma 184		Soma	56.3294		140.263	35.4	2.62	2.65	108.7	30	13672.1	5456.44	13657.8	5448.25	13678.7	5446.78	13680	5465.37	13659.1	5466.84	18.6344	21.0128	3	40.09	54.07	64.65
Iba1_RO1_1B_A-00	TIRB1_AON_I	28dbb9a6-f173-499f-9563-532ccca798d5	c0adfa8e-62de-416c-bcd8-1f4132fe35cb	Tissue 1	RO1_1B_Iba1_V2_test	2022-02-16 19:30:48	Gabriela Mercado	R01.Iba1_Update.V2.1	Object	73983272-8c9a-40aa-85c2-d515d598fae2	Soma 185		Soma	84.3098		181.548	35.2	7.23	6.28	122.2	60	13882	5723.96	13867.5	5705.43	13879.9	5697.03	13900.2	5726.97	13887.8	5735.37	14.9825	36.1641	3	33.61	48.13	60.05
Iba1_RO1_1B_A-00	TIRB1_AON_I	28dbb9a6-f173-499f-9563-532ccca798d5	c0adfa8e-62de-416c-bcd8-1f4132fe35cb	Tissue 1	RO1_1B_Iba1_V2_test	2022-02-16 19:30:48	Gabriela Mercado	R01.Iba1_Update.V2.1	Object	360fe4cd-b1d2-4ca2-8bfb-f552020b20b2	Soma 186		Soma	79.7476		275.638	61	2.8	2.65	180.2	40	13952	5584.04	13922.4	5595.47	13951	5554.02	13969.2	5566.6	13940.7	5608.05	22.1704	50.3441	3	35.13	48.13	60.47
Iba1_RO1_1B_A-00	TIRB1_AON_I	28dbb9a6-f173-499f-9563-532ccca798d5	c0adfa8e-62de-416c-bcd8-1f4132fe35cb	Tissue 1	RO1_1B_Iba1_V2_test	2022-02-16 19:30:48	Gabriela Mercado	R01.Iba1_Update.V2.1	Object	1c062b61-ff9e-46a6-bc65-d459c5c25ba1	Soma 187		Soma	87.0828		309.082	63.2	5.03	2.7	243.3	40	13840	4772.68	13809.3	4757.98	13834.4	4745.44	13855.1	4786.8	13830	4799.34	28.0403	46.2419	3	40.49	54.16	64.34
Iba1_RO1_1B_A-00	TIRB1_AON_I	28dbb9a6-f173-499f-9563-532ccca798d5	c0adfa8e-62de-416c-bcd8-1f4132fe35cb	Tissue 1	RO1_1B_Iba1_V2_test	2022-02-16 19:30:48	Gabriela Mercado	R01.Iba1_Update.V2.1	Object	f6560e6f-5da9-43fe-95da-53bcaa44c3d5	Soma 188		Soma	89.6057		320.529	57.2	3.76	1.62	225.8	40	13867.9	5556.1	13854.6	5545.19	13875.3	5535.92	13889.9	5568.49	13869.2	5577.76	22.6496	35.6925	3	40	53.25	64.49
Iba1_RO1_1B_A-00	TIRB1_AON_I	28dbb9a6-f173-499f-9563-532ccca798d5	c0adfa8e-62de-416c-bcd8-1f4132fe35cb	Tissue 1	RO1_1B_Iba1_V2_test	2022-02-16 19:30:48	Gabriela Mercado	R01.Iba1_Update.V2.1	Object	7662bc7e-9639-4798-b24b-1c50e051bd82	Soma 189		Soma	92.1315		111.877	23.2	4.9	3.98	76.3	30	13686.2	5344.46	13675	5356.84	13682.3	5333.08	13692.9	5336.32	13685.7	5360.08	11.1549	24.8351	3	38.96	53.9	64.1
Iba1_RO1_1B_A-00	TIRB1_AON_I	28dbb9a6-f173-499f-9563-532ccca798d5	c0adfa8e-62de-416c-bcd8-1f4132fe35cb	Tissue 1	RO1_1B_Iba1_V2_test	2022-02-16 19:30:48	Gabriela Mercado	R01.Iba1_Update.V2.1	Object	6898368c-d976-4530-9381-50db98497234	Soma 19		Soma	85.948		231.86	55.3	3.86	2.95	189.1	50	13588.1	5500.22	13569.6	5521.74	13581.6	5476.33	13608.8	5483.53	13596.8	5528.94	28.1397	46.9688	3	34.65	48.09	59.78
Iba1_RO1_1B_A-00	TIRB1_AON_I	28dbb9a6-f173-499f-9563-532ccca798d5	c0adfa8e-62de-416c-bcd8-1f4132fe35cb	Tissue 1	RO1_1B_Iba1_V2_test	2022-02-16 19:30:48	Gabriela Mercado	R01.Iba1_Update.V2.1	Object	5bf0f643-c7bb-4763-9f0a-b093d8cff447	Soma 190		Soma	70.2291		260.223	47.4	4.34	2.61	163.2	30	13854.1	4910.84	13836.6	4899.15	13852.5	4887.79	13873.2	4916.84	13857.3	4928.2	19.5394	35.7026	3	30.21	43.79	55.04
Iba1_RO1_1B_A-00	TIRB1_AON_I	28dbb9a6-f173-499f-9563-532ccca798d5	c0adfa8e-62de-416c-bcd8-1f4132fe35cb	Tissue 1	RO1_1B_Iba1_V2_test	2022-02-16 19:30:48	Gabriela Mercado	R01.Iba1_Update.V2.1	Object	acffed45-26ba-4a40-be1a-5090d44eaeb5	Soma 191		Soma	57.7585		184.67	53.8	2.51	2.37	178.1	30	13602.2	4840.88	13571	4846.51	13594.5	4819.9	13612.9	4836.16	13589.3	4862.77	24.5314	35.5457	3	44.21	56.82	66.43
Iba1_RO1_1B_A-00	TIRB1_AON_I	28dbb9a6-f173-499f-9563-532ccca798d5	c0adfa8e-62de-416c-bcd8-1f4132fe35cb	Tissue 1	RO1_1B_Iba1_V2_test	2022-02-16 19:30:48	Gabriela Mercado	R01.Iba1_Update.V2.1	Object	30425395-4733-41ec-9575-47de1336777a	Soma 192		Soma	76.443		255.891	53.2	5.29	2.57	230	40	13882	6045.82	13864.4	6054.71	13870.3	6014.79	13897.8	6018.87	13891.8	6058.78	27.7561	40.351	3	37.62	51.36	63.33
Iba1_RO1_1B_A-00	TIRB1_AON_I	28dbb9a6-f173-499f-9563-532ccca798d5	c0adfa8e-62de-416c-bcd8-1f4132fe35cb	Tissue 1	RO1_1B_Iba1_V2_test	2022-02-16 19:30:48	Gabriela Mercado	R01.Iba1_Update.V2.1	Object	72f44d3e-3115-4549-8faf-0d040655dc7b	Soma 193		Soma	95.9301		93.5088	28.1	1.9	1.59	78.8	40	13658	4842.64	13638.6	4841.68	13645.2	4830.44	13663.9	4841.53	13657.2	4852.78	13.0832	21.7057	3	38.06	50.76	61.7
Iba1_RO1_1B_A-00	TIRB1_AON_I	28dbb9a6-f173-499f-9563-532ccca798d5	c0adfa8e-62de-416c-bcd8-1f4132fe35cb	Tissue 1	RO1_1B_Iba1_V2_test	2022-02-16 19:30:48	Gabriela Mercado	R01.Iba1_Update.V2.1	Object	33edf450-4098-4efe-ab42-07a3db5a5dfd	Soma 194		Soma	84.1717		195.778	60	3.98	3.77	150	40	13812	5514.08	13799.8	5526.91	13804.1	5491.22	13820.5	5493.18	13816.2	5528.87	16.4436	35.9451	3	35.17	49.1	61.49
Iba1_RO1_1B_A-00	TIRB1_AON_I	28dbb9a6-f173-499f-9563-532ccca798d5	c0adfa8e-62de-416c-bcd8-1f4132fe35cb	Tissue 1	RO1_1B_Iba1_V2_test	2022-02-16 19:30:48	Gabriela Mercado	R01.Iba1_Update.V2.1	Object	d3f2741d-7d1b-4d52-bbfe-cb05da520d18	Soma 195		Soma	79.3679		150.935	32.3	4.72	4.65	108.2	30	13812	4756.84	13792	4746.94	13809.7	4739.35	13819.1	4761.44	13801.4	4769.03	19.2679	24.0341	3	37.8	51.46	61.98
Iba1_RO1_1B_A-00	TIRB1_AON_I	28dbb9a6-f173-499f-9563-532ccca798d5	c0adfa8e-62de-416c-bcd8-1f4132fe35cb	Tissue 1	RO1_1B_Iba1_V2_test	2022-02-16 19:30:48	Gabriela Mercado	R01.Iba1_Update.V2.1	Object	77d1ef45-e3f7-44a4-afb3-36afdffb7fad	Soma 196		Soma	61.4827		301.242	52.1	4.17	3.15	200.6	50	13770	5793.92	13757	5765.12	13783.8	5761.97	13787.9	5796.8	13761.1	5799.96	27.0286	35.0741	3	35.87	49.48	61.11
Iba1_RO1_1B_A-00	TIRB1_AON_I	28dbb9a6-f173-499f-9563-532ccca798d5	c0adfa8e-62de-416c-bcd8-1f4132fe35cb	Tissue 1	RO1_1B_Iba1_V2_test	2022-02-16 19:30:48	Gabriela Mercado	R01.Iba1_Update.V2.1	Object	a9a930fc-9af7-4230-9245-9315cb5b1e94	Soma 197		Soma	91.9586		270.604	50.3	4.91	2.95	231.1	40	13952	5654	13922.3	5649.18	13942.2	5629.48	13966.1	5653.64	13946.2	5673.35	28.0201	33.9796	3	37.74	51.77	62.97
Iba1_RO1_1B_A-00	TIRB1_AON_I	28dbb9a6-f173-499f-9563-532ccca798d5	c0adfa8e-62de-416c-bcd8-1f4132fe35cb	Tissue 1	RO1_1B_Iba1_V2_test	2022-02-16 19:30:48	Gabriela Mercado	R01.Iba1_Update.V2.1	Object	bb466ad9-6f1b-4f16-b125-ae2adae3f33f	Soma 198		Soma	67.9312		168.577	44.8	3.15	2.46	143.4	60	13840	5821.86	13819	5819.7	13831.5	5813.46	13846.7	5843.9	13834.2	5850.15	13.9702	34.0419	3	34.57	48.85	60.42
Iba1_RO1_1B_A-00	TIRB1_AON_I	28dbb9a6-f173-499f-9563-532ccca798d5	c0adfa8e-62de-416c-bcd8-1f4132fe35cb	Tissue 1	RO1_1B_Iba1_V2_test	2022-02-16 19:30:48	Gabriela Mercado	R01.Iba1_Update.V2.1	Object	c3e099df-f45c-447a-bbe0-32f635fd3489	Soma 199		Soma	64.2335		328.902	59.5	4.54	2.09	291.4	30	13616.2	5232.48	13601.9	5201.64	13629.6	5198.06	13636.3	5250.38	13608.7	5253.95	27.8884	52.7552	3	41.09	54.96	65.26
Iba1_RO1_1B_A-00	TIRB1_AON_I	28dbb9a6-f173-499f-9563-532ccca798d5	c0adfa8e-62de-416c-bcd8-1f4132fe35cb	Tissue 1	RO1_1B_Iba1_V2_test	2022-02-16 19:30:48	Gabriela Mercado	R01.Iba1_Update.V2.1	Object	e10730cb-6e25-4d62-882c-ba8ab6e0b039	Soma 2		Soma	86.5085		168.843	45.6	2.44	1.79	163.4	40	13574.2	5248.32	13553.5	5260.29	13573.1	5232.31	13595.2	5247.77	13575.5	5275.75	26.9295	34.1811	3	38.65	52.56	63.85
Iba1_RO1_1B_A-00	TIRB1_AON_I	28dbb9a6-f173-499f-9563-532ccca798d5	c0adfa8e-62de-416c-bcd8-1f4132fe35cb	Tissue 1	RO1_1B_Iba1_V2_test	2022-02-16 19:30:48	Gabriela Mercado	R01.Iba1_Update.V2.1	Object	10e71ff7-6dcf-4c74-b8ea-c90dd74f7cee	Soma 20		Soma	87.4163		346.859	70.8	6.56	5.87	240.5	40	13504.3	4688.64	13475.5	4702.05	13480.9	4660.66	13515.3	4665.13	13509.9	4706.52	34.6837	41.7397	3	36.71	50.91	61.96
Iba1_RO1_1B_A-00	TIRB1_AON_I	28dbb9a6-f173-499f-9563-532ccca798d5	c0adfa8e-62de-416c-bcd8-1f4132fe35cb	Tissue 1	RO1_1B_Iba1_V2_test	2022-02-16 19:30:48	Gabriela Mercado	R01.Iba1_Update.V2.1	Object	a0a7aa3f-6972-4b34-ae9c-14d610187097	Soma 200		Soma	99.3598		160.93	49.6	3.22	2.5	153.7	40	13812	5611.98	13787.2	5603.28	13813.5	5599.56	13816.8	5622.9	13790.5	5626.61	23.5676	26.5186	3	36.45	48.16	59.48
Iba1_RO1_1B_A-00	TIRB1_AON_I	28dbb9a6-f173-499f-9563-532ccca798d5	c0adfa8e-62de-416c-bcd8-1f4132fe35cb	Tissue 1	RO1_1B_Iba1_V2_test	2022-02-16 19:30:48	Gabriela Mercado	R01.Iba1_Update.V2.1	Object	9e97f197-f16b-47ac-a011-c6942e2cadeb	Soma 201		Soma	53.9556		24.805	14.6	2.6	2.48	40.8	40	13770	5234.24	13727.9	5246.69	13769.8	5230.18	13774.9	5243.07	13733	5259.58	13.8558	44.9758	3	37.52	50.97	63.07
Iba1_RO1_1B_A-00	TIRB1_AON_I	28dbb9a6-f173-499f-9563-532ccca798d5	c0adfa8e-62de-416c-bcd8-1f4132fe35cb	Tissue 1	RO1_1B_Iba1_V2_test	2022-02-16 19:30:48	Gabriela Mercado	R01.Iba1_Update.V2.1	Object	b960f0c1-7258-4aa8-90c2-cef624a261e0	Soma 202		Soma	79.2668		168.626	54.6	2.85	2.15	146.9	40	13756.2	5626.06	13744.5	5646.54	13756.4	5612.74	13774.5	5619.1	13762.6	5652.9	19.1534	35.8333	3	34.52	46.52	57.93
Iba1_RO1_1B_A-00	TIRB1_AON_I	28dbb9a6-f173-499f-9563-532ccca798d5	c0adfa8e-62de-416c-bcd8-1f4132fe35cb	Tissue 1	RO1_1B_Iba1_V2_test	2022-02-16 19:30:48	Gabriela Mercado	R01.Iba1_Update.V2.1	Object	661e5995-5776-4ce8-a7a5-e45799e6cf7d	Soma 203		Soma	51.4623		220.002	78.1	2.18	2.02	244.7	50	13909.9	5388.24	13874.1	5388.9	13902	5366.17	13934.4	5405.88	13906.5	5428.61	35.9516	51.2483	3	36.72	50.27	61.27
Iba1_RO1_1B_A-00	TIRB1_AON_I	28dbb9a6-f173-499f-9563-532ccca798d5	c0adfa8e-62de-416c-bcd8-1f4132fe35cb	Tissue 1	RO1_1B_Iba1_V2_test	2022-02-16 19:30:48	Gabriela Mercado	R01.Iba1_Update.V2.1	Object	4fced64d-a959-4123-b006-6bde2b2d0061	Soma 204		Soma	50.256		26.9104	14.6	1.65	1.76	36	30	13798	5862.12	13789.5	5858.99	13795.4	5858.04	13797.4	5870.76	13791.5	5871.7	5.99635	12.878	3	32.87	45.3	56.56
Iba1_RO1_1B_A-00	TIRB1_AON_I	28dbb9a6-f173-499f-9563-532ccca798d5	c0adfa8e-62de-416c-bcd8-1f4132fe35cb	Tissue 1	RO1_1B_Iba1_V2_test	2022-02-16 19:30:48	Gabriela Mercado	R01.Iba1_Update.V2.1	Object	6cf229ae-3b45-4fe6-9e9c-a54a9ef03c96	Soma 205		Soma	84.9844		250.18	51.3	3.4	2.69	221.9	40	13979.9	5556.1	13949.3	5546.16	13965.8	5526.33	13995.9	5551.35	13979.5	5571.17	25.7673	39.1617	3	36.3	49.08	59.85
Iba1_RO1_1B_A-00	TIRB1_AON_I	28dbb9a6-f173-499f-9563-532ccca798d5	c0adfa8e-62de-416c-bcd8-1f4132fe35cb	Tissue 1	RO1_1B_Iba1_V2_test	2022-02-16 19:30:48	Gabriela Mercado	R01.Iba1_Update.V2.1	Object	5e44e31d-f130-4c68-8d19-3967d01a46e9	Soma 206		Soma	99.297		150.04	47.3	2.91	2.55	124.9	40	13979.9	5192.22	13964.4	5207.57	13968	5173.7	13985.5	5175.56	13982	5209.42	17.6275	34.0546	3	28.73	42.29	54.7
Iba1_RO1_1B_A-00	TIRB1_AON_I	28dbb9a6-f173-499f-9563-532ccca798d5	c0adfa8e-62de-416c-bcd8-1f4132fe35cb	Tissue 1	RO1_1B_Iba1_V2_test	2022-02-16 19:30:48	Gabriela Mercado	R01.Iba1_Update.V2.1	Object	d832eb5d-719a-43ef-a331-a6b477985d30	Soma 207		Soma	51.4056		451.427	163.7	2.56	2.26	481.9	40	13644.2	5877.96	13600.8	5872.29	13626.9	5833.1	13707.2	5886.61	13681.1	5925.8	47.1044	96.4674	3	38.76	52.67	63.42
Iba1_RO1_1B_A-00	TIRB1_AON_I	28dbb9a6-f173-499f-9563-532ccca798d5	c0adfa8e-62de-416c-bcd8-1f4132fe35cb	Tissue 1	RO1_1B_Iba1_V2_test	2022-02-16 19:30:48	Gabriela Mercado	R01.Iba1_Update.V2.1	Object	230a12a8-9ab8-4b3c-83e9-cadfa32685a8	Soma 208		Soma	93.6976		258.504	62.7	4	3.43	208.1	40	13952	5905.9	13925.6	5911.79	13937.6	5877.18	13971.6	5888.9	13959.6	5923.52	35.9734	36.6115	3	35.09	48.93	60.57
Iba1_RO1_1B_A-00	TIRB1_AON_I	28dbb9a6-f173-499f-9563-532ccca798d5	c0adfa8e-62de-416c-bcd8-1f4132fe35cb	Tissue 1	RO1_1B_Iba1_V2_test	2022-02-16 19:30:48	Gabriela Mercado	R01.Iba1_Update.V2.1	Object	9cf43a75-2830-411d-8144-db8ff113df95	Soma 209		Soma	67.8944		208.023	42.4	3.06	2.95	126.2	30	13616.2	4882.68	13596.9	4863.52	13617.5	4853.74	13632.4	4885.08	13611.8	4894.86	22.7838	34.7021	3	40.11	54.68	64.7
Iba1_RO1_1B_A-00	TIRB1_AON_I	28dbb9a6-f173-499f-9563-532ccca798d5	c0adfa8e-62de-416c-bcd8-1f4132fe35cb	Tissue 1	RO1_1B_Iba1_V2_test	2022-02-16 19:30:48	Gabriela Mercado	R01.Iba1_Update.V2.1	Object	8501ea12-c9b8-4002-bb67-7cde18113e8c	Soma 21		Soma	82.2471		253.543	46.4	2.87	2.01	165.5	50	13630.1	4632.76	13604.6	4636.75	13618.6	4609.08	13648.6	4624.32	13634.5	4651.98	31.0333	33.6291	3	33.93	48.55	61.31
Iba1_RO1_1B_A-00	TIRB1_AON_I	28dbb9a6-f173-499f-9563-532ccca798d5	c0adfa8e-62de-416c-bcd8-1f4132fe35cb	Tissue 1	RO1_1B_Iba1_V2_test	2022-02-16 19:30:48	Gabriela Mercado	R01.Iba1_Update.V2.1	Object	aacd5fb4-63be-4fe4-8d94-5a8da26cabe7	Soma 210		Soma	51.3899		173.853	48.8	2.71	1.71	164.8	40	13854.1	5458.2	13837	5456.77	13856.7	5451.05	13865.7	5481.86	13846	5487.58	20.5028	32.0814	3	37.08	49.74	61.94
Iba1_RO1_1B_A-00	TIRB1_AON_I	28dbb9a6-f173-499f-9563-532ccca798d5	c0adfa8e-62de-416c-bcd8-1f4132fe35cb	Tissue 1	RO1_1B_Iba1_V2_test	2022-02-16 19:30:48	Gabriela Mercado	R01.Iba1_Update.V2.1	Object	df44dd3f-4c6c-4e47-9714-b2de77d71e66	Soma 211		Soma	85.3295		105.076	35	2.37	2.17	96.8	50	13826.1	4884.44	13816.3	4866.74	13829.6	4861.86	13840.1	4890.46	13826.8	4895.35	14.1839	30.4664	3	38.4	52.76	63.99
Iba1_RO1_1B_A-00	TIRB1_AON_I	28dbb9a6-f173-499f-9563-532ccca798d5	c0adfa8e-62de-416c-bcd8-1f4132fe35cb	Tissue 1	RO1_1B_Iba1_V2_test	2022-02-16 19:30:48	Gabriela Mercado	R01.Iba1_Update.V2.1	Object	8d538e8e-953d-49d0-b063-9664f66fe90f	Soma 212		Soma	85.2373		259.545	39.7	6.12	3.74	207.9	40	13937.9	5933.84	13922.9	5909.43	13949	5906.46	13952.6	5938.17	13926.5	5941.14	26.2914	31.9151	3	36.45	49.52	60.64
Iba1_RO1_1B_A-00	TIRB1_AON_I	28dbb9a6-f173-499f-9563-532ccca798d5	c0adfa8e-62de-416c-bcd8-1f4132fe35cb	Tissue 1	RO1_1B_Iba1_V2_test	2022-02-16 19:30:48	Gabriela Mercado	R01.Iba1_Update.V2.1	Object	25fbea71-d6eb-4fc0-a80b-67fe96fb86d0	Soma 213		Soma	72.9812		171.142	56.8	3.5	3.06	150.2	60	13770	5542.02	13743	5519.52	13772	5516.35	13775.1	5544.88	13746.1	5548.05	28.697	29.1579	3	37.58	51.5	62.95
Iba1_RO1_1B_A-00	TIRB1_AON_I	28dbb9a6-f173-499f-9563-532ccca798d5	c0adfa8e-62de-416c-bcd8-1f4132fe35cb	Tissue 1	RO1_1B_Iba1_V2_test	2022-02-16 19:30:48	Gabriela Mercado	R01.Iba1_Update.V2.1	Object	82256c70-fa76-46d9-9bcd-dbe65280b1ca	Soma 214		Soma	87.6216		156.55	43.4	2.87	1.89	136.9	40	13770	5877.96	13755.5	5858.8	13772.5	5854.51	13781.5	5890.06	13764.4	5894.35	17.5783	36.6581	3	36.06	48.6	59.4
Iba1_RO1_1B_A-00	TIRB1_AON_I	28dbb9a6-f173-499f-9563-532ccca798d5	c0adfa8e-62de-416c-bcd8-1f4132fe35cb	Tissue 1	RO1_1B_Iba1_V2_test	2022-02-16 19:30:48	Gabriela Mercado	R01.Iba1_Update.V2.1	Object	6a57be5c-a84d-43a4-a84d-cc3054c2304a	Soma 215		Soma	68.9088		254.753	64.6	4.37	3.48	236.1	60	13867.9	5304.2	13849.8	5285.47	13865.9	5279.1	13883.6	5323.71	13867.6	5330.09	17.2633	48.0132	3	38.82	52.82	63.75
Iba1_RO1_1B_A-00	TIRB1_AON_I	28dbb9a6-f173-499f-9563-532ccca798d5	c0adfa8e-62de-416c-bcd8-1f4132fe35cb	Tissue 1	RO1_1B_Iba1_V2_test	2022-02-16 19:30:48	Gabriela Mercado	R01.Iba1_Update.V2.1	Object	83b97b42-6044-40d9-9530-e85e9957ec24	Soma 216		Soma	91.8459		374.011	77.3	5.43	4.16	257.3	30	13965.8	5848.04	13941	5867.47	13958.8	5823.85	13992.8	5837.74	13974.9	5881.36	36.689	47.1289	3	36.1	49.48	60.2
Iba1_RO1_1B_A-00	TIRB1_AON_I	28dbb9a6-f173-499f-9563-532ccca798d5	c0adfa8e-62de-416c-bcd8-1f4132fe35cb	Tissue 1	RO1_1B_Iba1_V2_test	2022-02-16 19:30:48	Gabriela Mercado	R01.Iba1_Update.V2.1	Object	dea15dc3-309d-487b-b123-af5726938c63	Soma 217		Soma	88.1231		220.438	45.7	2.26	1.99	177.3	40	13742.1	4730.66	13724.6	4719.22	13746.7	4710.77	13758.8	4742.38	13736.6	4750.82	23.7114	33.8239	3	35.52	50.48	62.67
Iba1_RO1_1B_A-00	TIRB1_AON_I	28dbb9a6-f173-499f-9563-532ccca798d5	c0adfa8e-62de-416c-bcd8-1f4132fe35cb	Tissue 1	RO1_1B_Iba1_V2_test	2022-02-16 19:30:48	Gabriela Mercado	R01.Iba1_Update.V2.1	Object	5efdc9e2-ae72-44d6-8fc6-fcfac268a258	Soma 218		Soma	57.3105		222.592	113.5	2.33	1.85	304.8	30	13937.9	5274.5	13907.8	5239.26	13949.5	5218.44	13972.4	5264.29	13930.8	5285.1	46.5378	51.2596	3	36.21	50.04	61.35
Iba1_RO1_1B_A-00	TIRB1_AON_I	28dbb9a6-f173-499f-9563-532ccca798d5	c0adfa8e-62de-416c-bcd8-1f4132fe35cb	Tissue 1	RO1_1B_Iba1_V2_test	2022-02-16 19:30:48	Gabriela Mercado	R01.Iba1_Update.V2.1	Object	ce567751-96dc-4250-bfee-95fee03b02d7	Soma 219		Soma	88.8803		193.939	33.7	3.7	2.4	116.9	40	13979.9	5304.2	13966.3	5318.88	13968.1	5294.56	13988.6	5296.08	13986.8	5320.39	20.5506	24.3775	3	31.82	45.96	58.13
Iba1_RO1_1B_A-00	TIRB1_AON_I	28dbb9a6-f173-499f-9563-532ccca798d5	c0adfa8e-62de-416c-bcd8-1f4132fe35cb	Tissue 1	RO1_1B_Iba1_V2_test	2022-02-16 19:30:48	Gabriela Mercado	R01.Iba1_Update.V2.1	Object	af910576-1b98-48ab-ae98-13e88d8a6c93	Soma 22		Soma	63.5774		125.622	49.3	2.46	1.98	149.2	50	13574.2	5304.2	13552.4	5306.47	13565.1	5286.4	13592.9	5303.94	13580.2	5324	23.7307	32.8348	3	40.15	53.08	63.9
Iba1_RO1_1B_A-00	TIRB1_AON_I	28dbb9a6-f173-499f-9563-532ccca798d5	c0adfa8e-62de-416c-bcd8-1f4132fe35cb	Tissue 1	RO1_1B_Iba1_V2_test	2022-02-16 19:30:48	Gabriela Mercado	R01.Iba1_Update.V2.1	Object	6fdaff36-173b-4138-8007-26aabaa8d906	Soma 220		Soma	88.123		477.224	83.8	2.94	2.29	427.4	40	13756.2	4954.4	13724.3	4972.68	13728.7	4928.57	13772.7	4933.01	13768.2	4977.12	44.1582	44.3361	3	43.94	57.44	66.97
Iba1_RO1_1B_A-00	TIRB1_AON_I	28dbb9a6-f173-499f-9563-532ccca798d5	c0adfa8e-62de-416c-bcd8-1f4132fe35cb	Tissue 1	RO1_1B_Iba1_V2_test	2022-02-16 19:30:48	Gabriela Mercado	R01.Iba1_Update.V2.1	Object	517c47cc-3a1f-4094-ad92-cb79d20e2e93	Soma 221		Soma	84.0341		278.711	61.2	4.54	3.63	226.1	40	13952	5248.32	13932.3	5248.42	13955.3	5229.25	13976.1	5254.25	13953	5273.42	29.9921	32.5045	3	35.48	49.43	61.08
Iba1_RO1_1B_A-00	TIRB1_AON_I	28dbb9a6-f173-499f-9563-532ccca798d5	c0adfa8e-62de-416c-bcd8-1f4132fe35cb	Tissue 1	RO1_1B_Iba1_V2_test	2022-02-16 19:30:48	Gabriela Mercado	R01.Iba1_Update.V2.1	Object	601da62a-de7d-4734-b1aa-564c5ad0a71f	Soma 222		Soma	99.9979		132.35	43.4	3.05	2.46	122.7	40	13952	5835.94	13929.1	5813.41	13944.3	5803.61	13986.5	5869.07	13971.3	5878.87	18.0875	77.882	3	27.85	42.17	54.71
Iba1_RO1_1B_A-00	TIRB1_AON_I	28dbb9a6-f173-499f-9563-532ccca798d5	c0adfa8e-62de-416c-bcd8-1f4132fe35cb	Tissue 1	RO1_1B_Iba1_V2_test	2022-02-16 19:30:48	Gabriela Mercado	R01.Iba1_Update.V2.1	Object	faf206ae-74ef-4416-907d-8ab80b4ec4f4	Soma 223		Soma	81.9278		223.56	53	5.48	3.21	161.7	60	13784.1	4828.56	13772.8	4798.57	13788.7	4796.58	13794.3	4841.67	13778.4	4843.66	16.0447	45.4337	3	40.16	54.3	64.3
Iba1_RO1_1B_A-00	TIRB1_AON_I	28dbb9a6-f173-499f-9563-532ccca798d5	c0adfa8e-62de-416c-bcd8-1f4132fe35cb	Tissue 1	RO1_1B_Iba1_V2_test	2022-02-16 19:30:48	Gabriela Mercado	R01.Iba1_Update.V2.1	Object	66daad7a-5682-4d27-b653-49d8283736eb	Soma 224		Soma	84.0043		172.135	47.7	3.48	2.15	122.7	30	13630.1	5148.66	13612.7	5126.06	13628.8	5123.58	13633.6	5154.44	13617.5	5156.93	16.2171	31.2332	3	35.89	50.6	61.29
Iba1_RO1_1B_A-00	TIRB1_AON_I	28dbb9a6-f173-499f-9563-532ccca798d5	c0adfa8e-62de-416c-bcd8-1f4132fe35cb	Tissue 1	RO1_1B_Iba1_V2_test	2022-02-16 19:30:48	Gabriela Mercado	R01.Iba1_Update.V2.1	Object	47078e91-8174-4796-8e61-0f930940ae66	Soma 225		Soma	89.5388		186.364	48.9	5.18	2.03	167.8	40	13952	5779.84	13931.5	5773.7	13947.1	5757.03	13966	5774.73	13950.3	5791.4	22.8646	25.8662	3	36.56	50.28	60.96
Iba1_RO1_1B_A-00	TIRB1_AON_I	28dbb9a6-f173-499f-9563-532ccca798d5	c0adfa8e-62de-416c-bcd8-1f4132fe35cb	Tissue 1	RO1_1B_Iba1_V2_test	2022-02-16 19:30:48	Gabriela Mercado	R01.Iba1_Update.V2.1	Object	846dfe27-4b0b-48d7-93d9-6c2591d2e1ea	Soma 226		Soma	81.8494		373.648	56.5	5.27	3.51	266.1	40	13867.9	4870.58	13857.2	4847.89	13878.6	4844.66	13886.4	4896.57	13865	4899.8	21.6709	52.4927	3	38.65	52.86	63.52
Iba1_RO1_1B_A-00	TIRB1_AON_I	28dbb9a6-f173-499f-9563-532ccca798d5	c0adfa8e-62de-416c-bcd8-1f4132fe35cb	Tissue 1	RO1_1B_Iba1_V2_test	2022-02-16 19:30:48	Gabriela Mercado	R01.Iba1_Update.V2.1	Object	65359549-2af1-4c0a-94ba-3717ef67dd9c	Soma 227		Soma	64.5734		83.0786	30.4	3.62	2	89.3	30	13770	5064.62	13765.8	5067.86	13768.1	5049.37	13783.4	5051.27	13781	5069.77	15.3362	18.6377	3	34.19	48.44	59.78
Iba1_RO1_1B_A-00	TIRB1_AON_I	28dbb9a6-f173-499f-9563-532ccca798d5	c0adfa8e-62de-416c-bcd8-1f4132fe35cb	Tissue 1	RO1_1B_Iba1_V2_test	2022-02-16 19:30:48	Gabriela Mercado	R01.Iba1_Update.V2.1	Object	b97fb4de-ae55-4c58-b617-31d4f5f33a6e	Soma 228		Soma	77.7982		224.939	51.3	5.21	2.3	209.1	50	13952	5961.78	13938.6	5981.76	13942.8	5953.75	13969.1	5957.69	13964.8	5985.7	26.5303	28.3257	3	35.54	50.11	61.41
Iba1_RO1_1B_A-00	TIRB1_AON_I	28dbb9a6-f173-499f-9563-532ccca798d5	c0adfa8e-62de-416c-bcd8-1f4132fe35cb	Tissue 1	RO1_1B_Iba1_V2_test	2022-02-16 19:30:48	Gabriela Mercado	R01.Iba1_Update.V2.1	Object	93d97725-21ac-4a9c-bb1e-ac8e78b6af67	Soma 229		Soma	87.1293		444.53	79.3	4.47	3.37	407.7	60	13909.9	5961.78	13877.9	5947.16	13922.3	5934.36	13937.1	5985.71	13892.7	5998.51	46.2142	53.4415	3	42.62	55.46	65.52
Iba1_RO1_1B_A-00	TIRB1_AON_I	28dbb9a6-f173-499f-9563-532ccca798d5	c0adfa8e-62de-416c-bcd8-1f4132fe35cb	Tissue 1	RO1_1B_Iba1_V2_test	2022-02-16 19:30:48	Gabriela Mercado	R01.Iba1_Update.V2.1	Object	420908ad-6d90-4c03-b9f3-ec92fabdbd87	Soma 23		Soma	80.7893		118.435	35.4	3.96	2.65	119.3	50	13448.2	5164.28	13441.5	5150.22	13455.3	5149.86	13456.1	5180.01	13442.3	5180.36	13.782	30.1525	3	39.12	52.54	62.99
Iba1_RO1_1B_A-00	TIRB1_AON_I	28dbb9a6-f173-499f-9563-532ccca798d5	c0adfa8e-62de-416c-bcd8-1f4132fe35cb	Tissue 1	RO1_1B_Iba1_V2_test	2022-02-16 19:30:48	Gabriela Mercado	R01.Iba1_Update.V2.1	Object	8f342f92-1cb7-44a1-89f9-d1e1bb3df374	Soma 230		Soma	87.5064		164.028	51.3	2.51	2.11	125.4	60	13895.9	5472.06	13886.7	5485.5	13889.3	5443.17	13904.1	5444.07	13901.6	5486.41	14.9134	42.4157	3	37.08	50.59	62.83
Iba1_RO1_1B_A-00	TIRB1_AON_I	28dbb9a6-f173-499f-9563-532ccca798d5	c0adfa8e-62de-416c-bcd8-1f4132fe35cb	Tissue 1	RO1_1B_Iba1_V2_test	2022-02-16 19:30:48	Gabriela Mercado	R01.Iba1_Update.V2.1	Object	93ab6444-78eb-432c-8cc5-61f6bd917b0f	Soma 231		Soma	99.9933		280.454	45.1	4.07	2.03	159.5	40	13952	5738.04	13926.1	5744.78	13942.6	5712.68	13966.3	5724.85	13949.8	5756.94	26.5962	36.0934	3	35.76	49.84	61.61
Iba1_RO1_1B_A-00	TIRB1_AON_I	28dbb9a6-f173-499f-9563-532ccca798d5	c0adfa8e-62de-416c-bcd8-1f4132fe35cb	Tissue 1	RO1_1B_Iba1_V2_test	2022-02-16 19:30:48	Gabriela Mercado	R01.Iba1_Update.V2.1	Object	b05c22cd-f9f2-4f2d-82a9-acc5a385f4da	Soma 232		Soma	67.0941		20.1586	9.75	2.18	2.03	22.9	40	13798	5416.18	13793.2	5412.03	13797	5411.09	13799.1	5419.58	13795.4	5420.52	3.84093	8.7511	3	34.26	48.49	61.34
Iba1_RO1_1B_A-00	TIRB1_AON_I	28dbb9a6-f173-499f-9563-532ccca798d5	c0adfa8e-62de-416c-bcd8-1f4132fe35cb	Tissue 1	RO1_1B_Iba1_V2_test	2022-02-16 19:30:48	Gabriela Mercado	R01.Iba1_Update.V2.1	Object	7a61b637-c1f8-4e2a-b35e-9496833bb469	Soma 233		Soma	90.8395		178.233	34.7	3.29	2.31	99.8	40	13882	5374.16	13865.6	5371.08	13874.3	5352.08	13892.2	5360.26	13883.4	5379.26	19.6114	20.9019	3	31.93	45.52	57.8
Iba1_RO1_1B_A-00	TIRB1_AON_I	28dbb9a6-f173-499f-9563-532ccca798d5	c0adfa8e-62de-416c-bcd8-1f4132fe35cb	Tissue 1	RO1_1B_Iba1_V2_test	2022-02-16 19:30:48	Gabriela Mercado	R01.Iba1_Update.V2.1	Object	7fd8e9e0-7794-4b83-97b7-0a6212fcb7d9	Soma 234		Soma	87.5933		88.2574	30	2.96	3.41	102.8	40	13672.1	5388.24	13641.2	5367.56	13650.9	5359.51	13675.3	5388.85	13665.6	5396.9	12.6029	38.1364	3	36.93	52.21	63.84
Iba1_RO1_1B_A-00	TIRB1_AON_I	28dbb9a6-f173-499f-9563-532ccca798d5	c0adfa8e-62de-416c-bcd8-1f4132fe35cb	Tissue 1	RO1_1B_Iba1_V2_test	2022-02-16 19:30:48	Gabriela Mercado	R01.Iba1_Update.V2.1	Object	6bc692bb-1f61-4969-8b88-b9324ea8036a	Soma 235		Soma	98.9491		216.324	46.9	5.88	3.2	171.7	40	13909.9	5779.84	13890.1	5776.44	13898.7	5740.49	13920.9	5745.8	13912.2	5781.75	22.8022	36.9742	3	32.35	45.94	58.08
Iba1_RO1_1B_A-00	TIRB1_AON_I	28dbb9a6-f173-499f-9563-532ccca798d5	c0adfa8e-62de-416c-bcd8-1f4132fe35cb	Tissue 1	RO1_1B_Iba1_V2_test	2022-02-16 19:30:48	Gabriela Mercado	R01.Iba1_Update.V2.1	Object	db68d7d5-df02-4f91-946d-9d764f5bac5f	Soma 236		Soma	97.5813		68.8974	42.1	2.23	1.6	107.2	50	13756.2	5808	13740.2	5808.35	13747.1	5791.7	13795.6	5811.91	13788.7	5828.56	18.0399	52.5467	3	38.11	51.81	62.59
Iba1_RO1_1B_A-00	TIRB1_AON_I	28dbb9a6-f173-499f-9563-532ccca798d5	c0adfa8e-62de-416c-bcd8-1f4132fe35cb	Tissue 1	RO1_1B_Iba1_V2_test	2022-02-16 19:30:48	Gabriela Mercado	R01.Iba1_Update.V2.1	Object	68805d4c-3943-4fc5-9010-4111310b1ea9	Soma 237		Soma	84.7552		170.392	38.3	4.4	2.88	157.7	30	13686.2	5190.68	13662.8	5176.02	13680.1	5165.8	13694.3	5189.91	13677.1	5200.13	20.0346	28.0255	3	37.94	52.57	63.66
Iba1_RO1_1B_A-00	TIRB1_AON_I	28dbb9a6-f173-499f-9563-532ccca798d5	c0adfa8e-62de-416c-bcd8-1f4132fe35cb	Tissue 1	RO1_1B_Iba1_V2_test	2022-02-16 19:30:48	Gabriela Mercado	R01.Iba1_Update.V2.1	Object	b0258f67-c7b3-4a14-9db6-34aca3773752	Soma 238		Soma	88.285		228.158	50.4	3.76	2.47	193.5	40	13924	5318.28	13908.9	5320.37	13911.8	5293.89	13945.9	5297.63	13943	5324.11	26.6361	34.3448	3	34.63	47.91	59.2
Iba1_RO1_1B_A-00	TIRB1_AON_I	28dbb9a6-f173-499f-9563-532ccca798d5	c0adfa8e-62de-416c-bcd8-1f4132fe35cb	Tissue 1	RO1_1B_Iba1_V2_test	2022-02-16 19:30:48	Gabriela Mercado	R01.Iba1_Update.V2.1	Object	e7990abe-b89a-42e4-8f72-3b0f756336ce	Soma 239		Soma	67.0487		168.142	36.1	4.23	2.59	117.7	30	13854.1	5974.1	13839.1	5974.54	13843	5954.5	13866.9	5959.17	13863	5979.21	20.4222	24.3367	3	32.49	46.12	59.57
Iba1_RO1_1B_A-00	TIRB1_AON_I	28dbb9a6-f173-499f-9563-532ccca798d5	c0adfa8e-62de-416c-bcd8-1f4132fe35cb	Tissue 1	RO1_1B_Iba1_V2_test	2022-02-16 19:30:48	Gabriela Mercado	R01.Iba1_Update.V2.1	Object	900190d4-f402-4bfd-9c84-aa9f0ae6f27b	Soma 24		Soma	88.8806		222.592	36.2	4.07	2.18	193.8	40	13616.2	4716.58	13581.3	4721.61	13607.8	4697.2	13624.8	4715.61	13598.3	4740.01	25.0352	35.9987	3	35.89	50.59	61.88
Iba1_RO1_1B_A-00	TIRB1_AON_I	28dbb9a6-f173-499f-9563-532ccca798d5	c0adfa8e-62de-416c-bcd8-1f4132fe35cb	Tissue 1	RO1_1B_Iba1_V2_test	2022-02-16 19:30:48	Gabriela Mercado	R01.Iba1_Update.V2.1	Object	d7df91bc-be96-4a36-9f1e-ae67a54828a8	Soma 240		Soma	88.2696		229.634	48.6	4.89	5.55	158.5	40	13812	6045.82	13780.8	6051.55	13785	6028.18	13819	6034.26	13814.8	6057.64	23.7436	34.5195	3	37.95	51.72	63.3
Iba1_RO1_1B_A-00	TIRB1_AON_I	28dbb9a6-f173-499f-9563-532ccca798d5	c0adfa8e-62de-416c-bcd8-1f4132fe35cb	Tissue 1	RO1_1B_Iba1_V2_test	2022-02-16 19:30:48	Gabriela Mercado	R01.Iba1_Update.V2.1	Object	7db96eeb-a25e-4b7f-b591-7a118e437031	Soma 241		Soma	78.5184		108.852	27.1	3.68	2.95	90.7	40	13756.2	5066.38	13741.2	5060	13752.1	5049.11	13766.4	5063.41	13755.5	5074.3	15.4008	20.2233	3	29.77	43.77	56.04
Iba1_RO1_1B_A-00	TIRB1_AON_I	28dbb9a6-f173-499f-9563-532ccca798d5	c0adfa8e-62de-416c-bcd8-1f4132fe35cb	Tissue 1	RO1_1B_Iba1_V2_test	2022-02-16 19:30:48	Gabriela Mercado	R01.Iba1_Update.V2.1	Object	5e41c76a-6727-4c4f-8305-f05204287768	Soma 242		Soma	97.1528		237.765	49.3	4.45	3.81	216.1	40	13965.8	6031.74	13943.2	6028.91	13957	6000.21	13987.9	6015.13	13974	6043.83	31.8817	34.2709	3	35.81	50.07	61.61
Iba1_RO1_1B_A-00	TIRB1_AON_I	28dbb9a6-f173-499f-9563-532ccca798d5	c0adfa8e-62de-416c-bcd8-1f4132fe35cb	Tissue 1	RO1_1B_Iba1_V2_test	2022-02-16 19:30:48	Gabriela Mercado	R01.Iba1_Update.V2.1	Object	f564af0b-2224-4390-a812-060a5c768a48	Soma 243		Soma	78.4405		130.244	38	4.44	3.15	128.5	40	13756.2	5360.3	13738.6	5362.94	13745.6	5345.72	13771.3	5356.21	13764.3	5373.43	18.6021	27.7644	3	24.46	37.58	50.19
Iba1_RO1_1B_A-00	TIRB1_AON_I	28dbb9a6-f173-499f-9563-532ccca798d5	c0adfa8e-62de-416c-bcd8-1f4132fe35cb	Tissue 1	RO1_1B_Iba1_V2_test	2022-02-16 19:30:48	Gabriela Mercado	R01.Iba1_Update.V2.1	Object	37e7e56c-3c4e-445f-a540-6754b5df8ed3	Soma 244		Soma	96.8772		323.869	52.2	5.18	3.15	172.9	50	13854.1	5751.9	13825.5	5729.24	13863.3	5729.24	13863.3	5759.16	13825.5	5759.16	29.92	37.84	3	40.35	53.62	64.36
Iba1_RO1_1B_A-00	TIRB1_AON_I	28dbb9a6-f173-499f-9563-532ccca798d5	c0adfa8e-62de-416c-bcd8-1f4132fe35cb	Tissue 1	RO1_1B_Iba1_V2_test	2022-02-16 19:30:48	Gabriela Mercado	R01.Iba1_Update.V2.1	Object	da27f8eb-3bab-4720-a54d-aa23f9cd8895	Soma 245		Soma	89.4111		165.528	49.2	2.88	1.84	170.2	40	13979.9	5681.94	13965	5664.25	13981.9	5659.46	13991.4	5692.8	13974.4	5697.58	17.583	34.6472	3	36.15	48.53	59.77
Iba1_RO1_1B_A-00	TIRB1_AON_I	28dbb9a6-f173-499f-9563-532ccca798d5	c0adfa8e-62de-416c-bcd8-1f4132fe35cb	Tissue 1	RO1_1B_Iba1_V2_test	2022-02-16 19:30:48	Gabriela Mercado	R01.Iba1_Update.V2.1	Object	8e9c7a1a-559c-44c9-846e-a27efa2e4bb6	Soma 246		Soma	74.3076		221.406	50.4	3.2	1.94	185.8	50	13979.9	5416.18	13955.7	5412.94	13982.7	5395.39	13998.5	5419.65	13971.4	5437.2	28.9224	32.2338	3	37.28	51.46	62.07
Iba1_RO1_1B_A-00	TIRB1_AON_I	28dbb9a6-f173-499f-9563-532ccca798d5	c0adfa8e-62de-416c-bcd8-1f4132fe35cb	Tissue 1	RO1_1B_Iba1_V2_test	2022-02-16 19:30:48	Gabriela Mercado	R01.Iba1_Update.V2.1	Object	163b4986-e542-41b0-ad4d-e619eee9105e	Soma 247		Soma	89.4067		226.004	33.2	3.83	2.71	131.7	40	13644.2	5192.22	13626	5192.19	13635.7	5169.4	13658.1	5178.96	13648.4	5201.75	24.3727	24.7738	3	38.11	52.36	63.66
Iba1_RO1_1B_A-00	TIRB1_AON_I	28dbb9a6-f173-499f-9563-532ccca798d5	c0adfa8e-62de-416c-bcd8-1f4132fe35cb	Tissue 1	RO1_1B_Iba1_V2_test	2022-02-16 19:30:48	Gabriela Mercado	R01.Iba1_Update.V2.1	Object	2545ed01-efc8-4ffc-a696-40c74e5fdaa3	Soma 248		Soma	90.5982		130.486	63.3	1.92	1.72	178.7	40	13826.1	4982.56	13813.4	4991.82	13825.1	4929.61	13855.5	4935.33	13843.7	4997.54	30.9011	63.302	3	30.01	43.36	55.33
Iba1_RO1_1B_A-00	TIRB1_AON_I	28dbb9a6-f173-499f-9563-532ccca798d5	c0adfa8e-62de-416c-bcd8-1f4132fe35cb	Tissue 1	RO1_1B_Iba1_V2_test	2022-02-16 19:30:48	Gabriela Mercado	R01.Iba1_Update.V2.1	Object	df82be4e-96da-4112-931e-ece4eecdc0c8	Soma 249		Soma	93.0003		78.9404	49.4	1.79	1.71	125.3	60	13812	5262.18	13779.8	5284.07	13809.5	5254.37	13831.7	5276.59	13802	5306.29	31.4238	42.0021	3	40.49	54.89	65.09
Iba1_RO1_1B_A-00	TIRB1_AON_I	28dbb9a6-f173-499f-9563-532ccca798d5	c0adfa8e-62de-416c-bcd8-1f4132fe35cb	Tissue 1	RO1_1B_Iba1_V2_test	2022-02-16 19:30:48	Gabriela Mercado	R01.Iba1_Update.V2.1	Object	3ebab2dd-7f16-4c6b-91a4-919f33b335b5	Soma 25		Soma	80.6554		264.869	53.1	4.04	2.92	246.2	50	13518.1	4870.58	13498.2	4868.61	13541.7	4861.69	13545.4	4885.14	13502	4892.07	23.7501	43.9934	3	39.82	53.38	63.76
Iba1_RO1_1B_A-00	TIRB1_AON_I	28dbb9a6-f173-499f-9563-532ccca798d5	c0adfa8e-62de-416c-bcd8-1f4132fe35cb	Tissue 1	RO1_1B_Iba1_V2_test	2022-02-16 19:30:48	Gabriela Mercado	R01.Iba1_Update.V2.1	Object	025262d3-1b41-4879-8547-aeca6821be32	Soma 250		Soma	82.6924		169.11	43.6	4.61	3.55	112.2	60	13909.9	5626.06	13898.9	5602.52	13908.9	5599.59	13920.6	5639.49	13910.7	5642.42	10.3675	41.5943	3	30.67	43.08	55.69
Iba1_RO1_1B_A-00	TIRB1_AON_I	28dbb9a6-f173-499f-9563-532ccca798d5	c0adfa8e-62de-416c-bcd8-1f4132fe35cb	Tissue 1	RO1_1B_Iba1_V2_test	2022-02-16 19:30:48	Gabriela Mercado	R01.Iba1_Update.V2.1	Object	c7a44ad9-2986-4941-bb01-9b66f9bf87ad	Soma 251		Soma	62.418		126.106	35.8	1.48	1.34	112.6	40	13658	4800.62	13650.1	4810.92	13654.4	4782.16	13668.7	4784.33	13664.3	4813.09	14.4011	29.0916	3	35.48	49.34	60.43
Iba1_RO1_1B_A-00	TIRB1_AON_I	28dbb9a6-f173-499f-9563-532ccca798d5	c0adfa8e-62de-416c-bcd8-1f4132fe35cb	Tissue 1	RO1_1B_Iba1_V2_test	2022-02-16 19:30:48	Gabriela Mercado	R01.Iba1_Update.V2.1	Object	6134e683-0bd2-4dee-ae9a-bfdeb2dc80a3	Soma 252		Soma	96.4616		226.996	56.1	2.92	1.98	232.7	60	13770	5584.04	13743.7	5559.05	13776.7	5555.16	13780.6	5588.22	13747.6	5592.11	33.1602	33.2917	3	40.55	53.52	63.81
Iba1_RO1_1B_A-00	TIRB1_AON_I	28dbb9a6-f173-499f-9563-532ccca798d5	c0adfa8e-62de-416c-bcd8-1f4132fe35cb	Tissue 1	RO1_1B_Iba1_V2_test	2022-02-16 19:30:48	Gabriela Mercado	R01.Iba1_Update.V2.1	Object	dc671662-4a39-4d78-bcb5-f43277411354	Soma 253		Soma	96.4135		186.098	28.1	5.03	2.78	171.7	60	13854.1	6031.74	13837.7	6023.81	13854.5	6015.47	13867.6	6041.93	13850.8	6050.28	18.8105	29.5294	3	38.34	51.79	63.57
Iba1_RO1_1B_A-00	TIRB1_AON_I	28dbb9a6-f173-499f-9563-532ccca798d5	c0adfa8e-62de-416c-bcd8-1f4132fe35cb	Tissue 1	RO1_1B_Iba1_V2_test	2022-02-16 19:30:48	Gabriela Mercado	R01.Iba1_Update.V2.1	Object	c4dfd02e-346f-40a5-abf0-5dc879a1e14f	Soma 254		Soma	73.6085		287.835	66	3.35	3.06	262.3	60	13728	5206.3	13700.7	5175.52	13734.4	5168.84	13744.2	5218.5	13710.5	5225.19	34.3564	50.6305	3	37.93	52.09	62.84
Iba1_RO1_1B_A-00	TIRB1_AON_I	28dbb9a6-f173-499f-9563-532ccca798d5	c0adfa8e-62de-416c-bcd8-1f4132fe35cb	Tissue 1	RO1_1B_Iba1_V2_test	2022-02-16 19:30:48	Gabriela Mercado	R01.Iba1_Update.V2.1	Object	c6c2783f-66e4-437c-85f1-4c504187161e	Soma 255		Soma	56.2308		146.023	30.8	4.34	4.2	91.2	40	14007.8	5779.84	13989.5	5764.22	14006	5762	14009.5	5787.68	13993	5789.9	16.5997	25.909	3	29.81	44.55	57.92
Iba1_RO1_1B_A-00	TIRB1_AON_I	28dbb9a6-f173-499f-9563-532ccca798d5	c0adfa8e-62de-416c-bcd8-1f4132fe35cb	Tissue 1	RO1_1B_Iba1_V2_test	2022-02-16 19:30:48	Gabriela Mercado	R01.Iba1_Update.V2.1	Object	0afcc58e-4794-411e-b8ac-06fde72415d7	Soma 256		Soma	77.6023		297.37	51.8	4.66	3.15	225.8	60	13798	5290.34	13777.5	5283.4	13809.9	5261.67	13826.2	5285.9	13793.7	5307.63	29.161	39.0453	3	37.4	51.48	62.68
Iba1_RO1_1B_A-00	TIRB1_AON_I	28dbb9a6-f173-499f-9563-532ccca798d5	c0adfa8e-62de-416c-bcd8-1f4132fe35cb	Tissue 1	RO1_1B_Iba1_V2_test	2022-02-16 19:30:48	Gabriela Mercado	R01.Iba1_Update.V2.1	Object	873d27bb-96df-4b8c-96e3-35fc88cf6092	Soma 257		Soma	89.2538		316.294	56.2	3.55	2.75	262.8	40	13798	5010.5	13751.7	4995.19	13791.9	4986.13	13799.2	5018.65	13759	5027.71	33.3322	41.1911	3	37.96	51.85	62.62
Iba1_RO1_1B_A-00	TIRB1_AON_I	28dbb9a6-f173-499f-9563-532ccca798d5	c0adfa8e-62de-416c-bcd8-1f4132fe35cb	Tissue 1	RO1_1B_Iba1_V2_test	2022-02-16 19:30:48	Gabriela Mercado	R01.Iba1_Update.V2.1	Object	7dbae411-2bc8-4429-bf06-568c601300ab	Soma 258		Soma	66.2593		39.083	16.3	2.07	1.89	41.5	50	13867.9	5626.06	13864.7	5632.68	13868.9	5619.94	13875.2	5622.03	13871	5634.77	6.60916	13.4265	3	35.4	49.39	59.83
Iba1_RO1_1B_A-00	TIRB1_AON_I	28dbb9a6-f173-499f-9563-532ccca798d5	c0adfa8e-62de-416c-bcd8-1f4132fe35cb	Tissue 1	RO1_1B_Iba1_V2_test	2022-02-16 19:30:48	Gabriela Mercado	R01.Iba1_Update.V2.1	Object	d4c192c9-8f3c-4843-b99e-1ee187f275f9	Soma 259		Soma	87.4613		304.654	60.7	5.63	3.51	224.6	40	13840	5038.44	13810.6	5020.8	13845.5	5020.17	13846.2	5059.49	13811.3	5060.12	34.85	39.3298	3	40.8	55.23	65.41
Iba1_RO1_1B_A-00	TIRB1_AON_I	28dbb9a6-f173-499f-9563-532ccca798d5	c0adfa8e-62de-416c-bcd8-1f4132fe35cb	Tissue 1	RO1_1B_Iba1_V2_test	2022-02-16 19:30:48	Gabriela Mercado	R01.Iba1_Update.V2.1	Object	f8fce08d-f315-4540-a35f-19e38f9baae2	Soma 26		Soma	90.1935		234.159	86.5	2.8	2	247.5	40	13504.3	4632.76	13470.4	4625.31	13509.3	4603.47	13526.2	4633.54	13487.3	4655.38	34.4907	44.6063	3	37.61	49.72	60.29
Iba1_RO1_1B_A-00	TIRB1_AON_I	28dbb9a6-f173-499f-9563-532ccca798d5	c0adfa8e-62de-416c-bcd8-1f4132fe35cb	Tissue 1	RO1_1B_Iba1_V2_test	2022-02-16 19:30:48	Gabriela Mercado	R01.Iba1_Update.V2.1	Object	8308e52e-581b-49c6-acda-b10f1b3bfa3e	Soma 260		Soma	89.2162		249.139	49.1	4.35	3.3	187.5	60	13756.2	5738.04	13740.6	5741.47	13757.6	5701.72	13779	5710.88	13762	5750.63	23.2545	43.2442	3	36.33	48.63	60.45
Iba1_RO1_1B_A-00	TIRB1_AON_I	28dbb9a6-f173-499f-9563-532ccca798d5	c0adfa8e-62de-416c-bcd8-1f4132fe35cb	Tissue 1	RO1_1B_Iba1_V2_test	2022-02-16 19:30:48	Gabriela Mercado	R01.Iba1_Update.V2.1	Object	0a8c499e-27fd-436d-ab5c-055915609bb0	Soma 261		Soma	65.8715		269.322	60.9	4.37	3.19	198.8	60	13742.1	4786.54	13723.7	4780.98	13744.3	4749.81	13766.3	4764.35	13745.7	4795.52	26.3724	37.362	3	37.24	51.93	63.42
Iba1_RO1_1B_A-00	TIRB1_AON_I	28dbb9a6-f173-499f-9563-532ccca798d5	c0adfa8e-62de-416c-bcd8-1f4132fe35cb	Tissue 1	RO1_1B_Iba1_V2_test	2022-02-16 19:30:48	Gabriela Mercado	R01.Iba1_Update.V2.1	Object	854765af-8490-45aa-9e3f-fdbb3988339e	Soma 262		Soma	92.7486		600.136	79.9	4.38	3.49	386.5	60	13812	5919.76	13781.8	5890.87	13839.3	5885.46	13843.4	5928.79	13785.9	5934.2	43.5204	57.7394	3	38.67	52.54	63.9
Iba1_RO1_1B_A-00	TIRB1_AON_I	28dbb9a6-f173-499f-9563-532ccca798d5	c0adfa8e-62de-416c-bcd8-1f4132fe35cb	Tissue 1	RO1_1B_Iba1_V2_test	2022-02-16 19:30:48	Gabriela Mercado	R01.Iba1_Update.V2.1	Object	743c3ead-55cd-4cdd-8d03-0d625c87ba76	Soma 263		Soma	77.508		88.8382	13.4	4.2	2.91	62.5	40	13700.1	5472.06	13691.5	5467.85	13711.1	5463.99	13713.4	5475.69	13693.9	5479.55	11.9237	19.8917	3	28.94	42.46	55.96
Iba1_RO1_1B_A-00	TIRB1_AON_I	28dbb9a6-f173-499f-9563-532ccca798d5	c0adfa8e-62de-416c-bcd8-1f4132fe35cb	Tissue 1	RO1_1B_Iba1_V2_test	2022-02-16 19:30:48	Gabriela Mercado	R01.Iba1_Update.V2.1	Object	b5fc51d8-6a79-48f1-8dd5-369a2f51d072	Soma 264		Soma	92.5683		173.32	50.4	3.09	2.22	152.4	60	13937.9	5108.4	13924.1	5099.44	13939.5	5093.28	13953	5127.04	13937.6	5133.2	16.5863	36.3596	3	31	44.29	56.39
Iba1_RO1_1B_A-00	TIRB1_AON_I	28dbb9a6-f173-499f-9563-532ccca798d5	c0adfa8e-62de-416c-bcd8-1f4132fe35cb	Tissue 1	RO1_1B_Iba1_V2_test	2022-02-16 19:30:48	Gabriela Mercado	R01.Iba1_Update.V2.1	Object	298d555a-eedc-47be-9a5b-49f029db22f3	Soma 265		Soma	92.5641		247.372	58.2	4.44	2.6	209.6	50	13867.9	4828.56	13850.3	4805.97	13871.2	4802.49	13879.1	4849.79	13858.2	4853.28	21.1935	47.9585	3	37.02	50.64	61.31
Iba1_RO1_1B_A-00	TIRB1_AON_I	28dbb9a6-f173-499f-9563-532ccca798d5	c0adfa8e-62de-416c-bcd8-1f4132fe35cb	Tissue 1	RO1_1B_Iba1_V2_test	2022-02-16 19:30:48	Gabriela Mercado	R01.Iba1_Update.V2.1	Object	2e7eaa51-2f56-4d8b-970f-78e9e2600284	Soma 266		Soma	92.5604		114.127	24	4.05	4.12	85.8	40	13979.9	5779.84	13969.7	5772.72	13983.7	5766.72	13993.3	5789.13	13979.4	5795.13	15.2232	24.3813	3	33.09	47.43	60.03
Iba1_RO1_1B_A-00	TIRB1_AON_I	28dbb9a6-f173-499f-9563-532ccca798d5	c0adfa8e-62de-416c-bcd8-1f4132fe35cb	Tissue 1	RO1_1B_Iba1_V2_test	2022-02-16 19:30:48	Gabriela Mercado	R01.Iba1_Update.V2.1	Object	d6925c01-2599-4ae4-9e59-e64504650b03	Soma 267		Soma	99.7823		56.386	44.6	1.57	1.58	123.4	40	13840	5975.86	13800.4	5994.28	13804.3	5968.22	13843.7	5974.03	13839.9	6000.1	26.3425	39.9126	3	38.4	51.98	63.39
Iba1_RO1_1B_A-00	TIRB1_AON_I	28dbb9a6-f173-499f-9563-532ccca798d5	c0adfa8e-62de-416c-bcd8-1f4132fe35cb	Tissue 1	RO1_1B_Iba1_V2_test	2022-02-16 19:30:48	Gabriela Mercado	R01.Iba1_Update.V2.1	Object	ceb7591c-393f-4291-854c-8fb469054b15	Soma 268		Soma	92.4863		233.845	58.8	3	2.17	208.8	40	13867.9	5821.86	13842.6	5797.73	13869.8	5794.26	13874.9	5834.31	13847.7	5837.78	27.3628	40.3728	3	36.19	48.75	60.19
Iba1_RO1_1B_A-00	TIRB1_AON_I	28dbb9a6-f173-499f-9563-532ccca798d5	c0adfa8e-62de-416c-bcd8-1f4132fe35cb	Tissue 1	RO1_1B_Iba1_V2_test	2022-02-16 19:30:48	Gabriela Mercado	R01.Iba1_Update.V2.1	Object	9793e4a8-33e0-4444-8e68-1f1b8b7f1a13	Soma 269		Soma	65.7366		212.67	54.6	3.29	3.3	190	40	13994	5360.3	13977.6	5375.76	13991.2	5337.87	14013.2	5345.78	13999.6	5383.66	23.422	40.2464	3	30.51	43.73	55.89
Iba1_RO1_1B_A-00	TIRB1_AON_I	28dbb9a6-f173-499f-9563-532ccca798d5	c0adfa8e-62de-416c-bcd8-1f4132fe35cb	Tissue 1	RO1_1B_Iba1_V2_test	2022-02-16 19:30:48	Gabriela Mercado	R01.Iba1_Update.V2.1	Object	e607190a-959e-4c21-8f14-77c72b2b296a	Soma 27		Soma	88.7643		239.048	44.7	4.02	3.04	202.2	40	13602.2	5458.2	13576.9	5453.11	13599.4	5425.3	13625.5	5446.37	13603	5474.18	33.5019	35.772	3	38.06	52.24	63.86
Iba1_RO1_1B_A-00	TIRB1_AON_I	28dbb9a6-f173-499f-9563-532ccca798d5	c0adfa8e-62de-416c-bcd8-1f4132fe35cb	Tissue 1	RO1_1B_Iba1_V2_test	2022-02-16 19:30:48	Gabriela Mercado	R01.Iba1_Update.V2.1	Object	d1f5e83b-3fb8-4476-abd1-a46b811f2bcf	Soma 270		Soma	84.5253		295.264	61.7	2.83	2.58	272.3	40	13784.1	5961.78	13763.5	5979.21	13768.1	5936.15	13793.5	5938.85	13788.9	5981.91	25.5119	43.3062	3	38.09	52.12	63.32
Iba1_RO1_1B_A-00	TIRB1_AON_I	28dbb9a6-f173-499f-9563-532ccca798d5	c0adfa8e-62de-416c-bcd8-1f4132fe35cb	Tissue 1	RO1_1B_Iba1_V2_test	2022-02-16 19:30:48	Gabriela Mercado	R01.Iba1_Update.V2.1	Object	87fdea75-2186-4ed0-b226-84ed78670778	Soma 271		Soma	89.1758		269.298	58.5	3.38	1.93	231	60	13756.2	5486.14	13732.2	5500.99	13741	5452.87	13764.1	5457.08	13755.3	5505.2	23.433	48.9146	3	36.66	50.24	61.5
Iba1_RO1_1B_A-00	TIRB1_AON_I	28dbb9a6-f173-499f-9563-532ccca798d5	c0adfa8e-62de-416c-bcd8-1f4132fe35cb	Tissue 1	RO1_1B_Iba1_V2_test	2022-02-16 19:30:48	Gabriela Mercado	R01.Iba1_Update.V2.1	Object	f979001a-b549-44a9-a48c-adbf61ea86e4	Soma 272		Soma	87.3919		137.48	40.7	4.22	4.77	128.8	60	13882	5150.42	13869.2	5123.72	13881.6	5121.18	13888.7	5156.01	13876.3	5158.55	12.6915	35.5448	3	35.49	48.46	59.87
Iba1_RO1_1B_A-00	TIRB1_AON_I	28dbb9a6-f173-499f-9563-532ccca798d5	c0adfa8e-62de-416c-bcd8-1f4132fe35cb	Tissue 1	RO1_1B_Iba1_V2_test	2022-02-16 19:30:48	Gabriela Mercado	R01.Iba1_Update.V2.1	Object	33d8d4ee-f78e-4ba9-9cd3-d0de69c78672	Soma 273		Soma	99.6616		218.744	60.4	2.78	2.15	209.8	40	13742.1	5611.98	13717.1	5587.86	13747.4	5581.79	13755.3	5621.56	13725	5627.63	30.935	40.557	3	37.29	50.15	61.08
Iba1_RO1_1B_A-00	TIRB1_AON_I	28dbb9a6-f173-499f-9563-532ccca798d5	c0adfa8e-62de-416c-bcd8-1f4132fe35cb	Tissue 1	RO1_1B_Iba1_V2_test	2022-02-16 19:30:48	Gabriela Mercado	R01.Iba1_Update.V2.1	Object	facb5b76-c61f-4c66-8a12-2b4e7be05f0e	Soma 274		Soma	63.728		279.244	117.2	2.52	2.44	309.9	40	13937.9	5178.36	13923.8	5206.3	13926.7	5145.88	13963	5147.65	13960	5208.07	36.2745	60.4888	3	27.04	41.89	54.77
Iba1_RO1_1B_A-00	TIRB1_AON_I	28dbb9a6-f173-499f-9563-532ccca798d5	c0adfa8e-62de-416c-bcd8-1f4132fe35cb	Tissue 1	RO1_1B_Iba1_V2_test	2022-02-16 19:30:48	Gabriela Mercado	R01.Iba1_Update.V2.1	Object	9b9f2581-8495-44e0-b5c5-f5a271ac2e95	Soma 275		Soma	88.7457		118.314	39.2	2.98	3.4	102.7	40	13994	5598.12	13979.7	5587.54	14001.3	5586.68	14002	5603.26	13980.4	5604.13	16.6009	21.622	3	24.63	38.74	52.75
Iba1_RO1_1B_A-00	TIRB1_AON_I	28dbb9a6-f173-499f-9563-532ccca798d5	c0adfa8e-62de-416c-bcd8-1f4132fe35cb	Tissue 1	RO1_1B_Iba1_V2_test	2022-02-16 19:30:48	Gabriela Mercado	R01.Iba1_Update.V2.1	Object	3f8b3494-c53c-4067-a1da-61075aa41339	Soma 276		Soma	83.7305		187.163	52.5	3.39	2.05	188.1	40	13840	4954.4	13820.9	4939.17	13839.1	4929.68	13856.4	4962.86	13838.2	4972.35	20.5221	37.4241	3	34.77	48.91	60.22
Iba1_RO1_1B_A-00	TIRB1_AON_I	28dbb9a6-f173-499f-9563-532ccca798d5	c0adfa8e-62de-416c-bcd8-1f4132fe35cb	Tissue 1	RO1_1B_Iba1_V2_test	2022-02-16 19:30:48	Gabriela Mercado	R01.Iba1_Update.V2.1	Object	130ad406-d8ad-4526-b9da-f9534d599b0f	Soma 277		Soma	83.6727		226.802	47.4	3.56	2.14	170.4	50	13742.1	5668.08	13721	5649.94	13743.8	5645.95	13751	5686.94	13728.3	5690.94	23.082	41.6234	3	35.3	48.9	60.93
Iba1_RO1_1B_A-00	TIRB1_AON_I	28dbb9a6-f173-499f-9563-532ccca798d5	c0adfa8e-62de-416c-bcd8-1f4132fe35cb	Tissue 1	RO1_1B_Iba1_V2_test	2022-02-16 19:30:48	Gabriela Mercado	R01.Iba1_Update.V2.1	Object	88703dc1-c42c-4ae0-b89d-33d61529343f	Soma 278		Soma	91.1387		122.162	22.1	6.56	5.18	71.8	30	13770	5372.4	13756.2	5372.34	13758	5356.86	13771.9	5358.44	13770.1	5373.92	13.9751	15.5848	3	29.72	43.74	55.7
Iba1_RO1_1B_A-00	TIRB1_AON_I	28dbb9a6-f173-499f-9563-532ccca798d5	c0adfa8e-62de-416c-bcd8-1f4132fe35cb	Tissue 1	RO1_1B_Iba1_V2_test	2022-02-16 19:30:48	Gabriela Mercado	R01.Iba1_Update.V2.1	Object	54638ad9-5834-4828-9c98-75ed61870a10	Soma 279		Soma	98.5924		152.097	40.1	5.79	4.76	111.9	40	13909.9	5808	13889.2	5809.43	13912.6	5786	13922.4	5795.79	13898.9	5819.22	13.8452	33.135	3	31.55	46.37	58.56
Iba1_RO1_1B_A-00	TIRB1_AON_I	28dbb9a6-f173-499f-9563-532ccca798d5	c0adfa8e-62de-416c-bcd8-1f4132fe35cb	Tissue 1	RO1_1B_Iba1_V2_test	2022-02-16 19:30:48	Gabriela Mercado	R01.Iba1_Update.V2.1	Object	5e87bad9-6de0-4a24-9b60-01a5da664c34	Soma 28		Soma	88.6785		281.349	60.2	4.38	2.35	232.8	60	13700.1	5528.16	13683.2	5508.46	13708.4	5503.35	13716.7	5544.44	13691.5	5549.55	25.715	41.9311	3	43.03	55.96	65.94
Iba1_RO1_1B_A-00	TIRB1_AON_I	28dbb9a6-f173-499f-9563-532ccca798d5	c0adfa8e-62de-416c-bcd8-1f4132fe35cb	Tissue 1	RO1_1B_Iba1_V2_test	2022-02-16 19:30:48	Gabriela Mercado	R01.Iba1_Update.V2.1	Object	a5b3aaf3-d11a-49d0-bae8-d99d8ad103be	Soma 280		Soma	88.6877		331.467	59.5	4.5	2.3	262.1	60	13770	4884.44	13759.9	4894.33	13760.4	4848.26	13797.3	4848.68	13796.7	4894.75	36.854	46.0757	3	40.32	54.77	65.2
Iba1_RO1_1B_A-00	TIRB1_AON_I	28dbb9a6-f173-499f-9563-532ccca798d5	c0adfa8e-62de-416c-bcd8-1f4132fe35cb	Tissue 1	RO1_1B_Iba1_V2_test	2022-02-16 19:30:48	Gabriela Mercado	R01.Iba1_Update.V2.1	Object	5ef98d9b-6468-4fec-9a50-b9088248dc35	Soma 281		Soma	83.461		154.59	49.1	2.94	2.84	142.7	40	13798	5570.18	13784.6	5552.04	13798.4	5546.43	13813.6	5584.03	13799.7	5589.63	14.9829	40.5425	3	39.76	52.39	63.85
Iba1_RO1_1B_A-00	TIRB1_AON_I	28dbb9a6-f173-499f-9563-532ccca798d5	c0adfa8e-62de-416c-bcd8-1f4132fe35cb	Tissue 1	RO1_1B_Iba1_V2_test	2022-02-16 19:30:48	Gabriela Mercado	R01.Iba1_Update.V2.1	Object	3aa73c69-9bf9-4e12-9c3f-1ec274db1017	Soma 282		Soma	75.5676		196.77	42.2	4.89	3.45	153.9	40	13882	5234.24	13873.1	5245.68	13875.7	5210.38	13890.9	5211.53	13888.2	5246.83	15.2097	35.3983	3	37.84	52.59	63.42
Iba1_RO1_1B_A-00	TIRB1_AON_I	28dbb9a6-f173-499f-9563-532ccca798d5	c0adfa8e-62de-416c-bcd8-1f4132fe35cb	Tissue 1	RO1_1B_Iba1_V2_test	2022-02-16 19:30:48	Gabriela Mercado	R01.Iba1_Update.V2.1	Object	bda521af-e10f-44db-a089-bc306db4f34b	Soma 283		Soma	75.4867		265.74	59.5	4.01	3.39	210.2	40	13798	4912.6	13777.4	4905.63	13814.1	4899.21	13818.5	4924.35	13781.8	4930.77	25.5223	37.274	3	40.5	54.26	64.8
Iba1_RO1_1B_A-00	TIRB1_AON_I	28dbb9a6-f173-499f-9563-532ccca798d5	c0adfa8e-62de-416c-bcd8-1f4132fe35cb	Tissue 1	RO1_1B_Iba1_V2_test	2022-02-16 19:30:48	Gabriela Mercado	R01.Iba1_Update.V2.1	Object	fc889c02-5fe7-4120-9e6a-229612172485	Soma 284		Soma	86.963		213.371	40.5	7.24	5.51	120.2	40	13937.9	5444.12	13915.2	5437.69	13929.3	5424.05	13950.1	5445.6	13936	5459.24	19.6314	29.9561	3	30.57	44.77	57.46
Iba1_RO1_1B_A-00	TIRB1_AON_I	28dbb9a6-f173-499f-9563-532ccca798d5	c0adfa8e-62de-416c-bcd8-1f4132fe35cb	Tissue 1	RO1_1B_Iba1_V2_test	2022-02-16 19:30:48	Gabriela Mercado	R01.Iba1_Update.V2.1	Object	e33e5fe7-3375-44a5-ad20-3cbabf2c2472	Soma 285		Soma	86.9502		266.999	55.2	3.28	2.33	205	60	13826.1	5136.34	13797.3	5122.26	13821	5104.13	13844.8	5135.18	13821.1	5153.3	29.8158	39.0959	3	40.27	54.51	65.23
Iba1_RO1_1B_A-00	TIRB1_AON_I	28dbb9a6-f173-499f-9563-532ccca798d5	c0adfa8e-62de-416c-bcd8-1f4132fe35cb	Tissue 1	RO1_1B_Iba1_V2_test	2022-02-16 19:30:48	Gabriela Mercado	R01.Iba1_Update.V2.1	Object	1018545c-5175-4ee9-b5da-1b14b11e38ba	Soma 286		Soma	88.5951		372.099	54.7	3.56	2.86	284	40	13770	5178.36	13748.2	5150.33	13779.5	5145.29	13786.4	5187.87	13755.1	5192.91	31.7068	43.1237	3	41.07	55.53	65.49
Iba1_RO1_1B_A-00	TIRB1_AON_I	28dbb9a6-f173-499f-9563-532ccca798d5	c0adfa8e-62de-416c-bcd8-1f4132fe35cb	Tissue 1	RO1_1B_Iba1_V2_test	2022-02-16 19:30:48	Gabriela Mercado	R01.Iba1_Update.V2.1	Object	383b7a10-5294-4284-8ca5-623fc968bc44	Soma 287		Soma	88.5849		290.569	55.2	2.34	1.58	227.1	50	13714.1	4814.48	13686.5	4817.46	13701.9	4789.01	13738.8	4809	13723.4	4837.45	32.3549	41.995	3	39.44	53.9	64.64
Iba1_RO1_1B_A-00	TIRB1_AON_I	28dbb9a6-f173-499f-9563-532ccca798d5	c0adfa8e-62de-416c-bcd8-1f4132fe35cb	Tissue 1	RO1_1B_Iba1_V2_test	2022-02-16 19:30:48	Gabriela Mercado	R01.Iba1_Update.V2.1	Object	93b9423a-09af-4ced-ab00-8c19ff258635	Soma 288		Soma	53.7059		165.601	34	4.08	2.9	119.8	40	13798	4758.6	13791.5	4764.64	13796.9	4735.97	13813.4	4739.07	13808	4767.75	16.7463	29.1817	3	38	51.67	62.2
Iba1_RO1_1B_A-00	TIRB1_AON_I	28dbb9a6-f173-499f-9563-532ccca798d5	c0adfa8e-62de-416c-bcd8-1f4132fe35cb	Tissue 1	RO1_1B_Iba1_V2_test	2022-02-16 19:30:48	Gabriela Mercado	R01.Iba1_Update.V2.1	Object	3b8a1a81-3cd1-4bef-9a42-77a61ba3b767	Soma 289		Soma	63.4808		123.589	31.5	3.9	2.44	78.3	30	13742.1	5358.54	13733.7	5360.77	13748.1	5343.81	13757	5351.37	13742.6	5368.33	11.687	22.2313	3	34.37	48.29	60.74
Iba1_RO1_1B_A-00	TIRB1_AON_I	28dbb9a6-f173-499f-9563-532ccca798d5	c0adfa8e-62de-416c-bcd8-1f4132fe35cb	Tissue 1	RO1_1B_Iba1_V2_test	2022-02-16 19:30:48	Gabriela Mercado	R01.Iba1_Update.V2.1	Object	6e6920d2-ee10-4a4c-b2de-e4226586449b	Soma 29		Soma	90.0036		135.714	35.4	4.25	2.91	127.6	60	13560.1	4870.58	13546.6	4883.98	13563.9	4863.51	13578.9	4876.16	13561.6	4896.63	19.6291	26.7731	3	37.31	51.88	62.9
Iba1_RO1_1B_A-00	TIRB1_AON_I	28dbb9a6-f173-499f-9563-532ccca798d5	c0adfa8e-62de-416c-bcd8-1f4132fe35cb	Tissue 1	RO1_1B_Iba1_V2_test	2022-02-16 19:30:48	Gabriela Mercado	R01.Iba1_Update.V2.1	Object	5b336cf8-436f-4865-8867-1e7de0bb03d9	Soma 290		Soma	86.7499		204.635	42.9	3.23	2.21	121.9	50	13728	5500.22	13717.3	5523.59	13721.5	5484.41	13735.1	5485.86	13730.9	5525.04	13.6334	39.4056	3	37.48	51.89	63.28
Iba1_RO1_1B_A-00	TIRB1_AON_I	28dbb9a6-f173-499f-9563-532ccca798d5	c0adfa8e-62de-416c-bcd8-1f4132fe35cb	Tissue 1	RO1_1B_Iba1_V2_test	2022-02-16 19:30:48	Gabriela Mercado	R01.Iba1_Update.V2.1	Object	987c0650-349d-4814-afda-e35b6c39b85d	Soma 291		Soma	90.8437		221.091	52.9	5.11	2.59	190.5	40	13784.1	5472.06	13765.7	5482.37	13772	5450.18	13798.1	5455.29	13791.8	5487.48	26.5993	32.7948	3	41.8	55.86	65.87
Iba1_RO1_1B_A-00	TIRB1_AON_I	28dbb9a6-f173-499f-9563-532ccca798d5	c0adfa8e-62de-416c-bcd8-1f4132fe35cb	Tissue 1	RO1_1B_Iba1_V2_test	2022-02-16 19:30:48	Gabriela Mercado	R01.Iba1_Update.V2.1	Object	8ca75e35-cceb-4bf9-a4dd-efdfe461d01c	Soma 292		Soma	87.9132		189.704	49.2	4.25	2.58	172.3	40	13924	5681.94	13895.8	5689.99	13900.1	5667.94	13932.7	5674.26	13928.4	5696.32	22.4672	33.2214	3	35.64	49.21	60.32
Iba1_RO1_1B_A-00	TIRB1_AON_I	28dbb9a6-f173-499f-9563-532ccca798d5	c0adfa8e-62de-416c-bcd8-1f4132fe35cb	Tissue 1	RO1_1B_Iba1_V2_test	2022-02-16 19:30:48	Gabriela Mercado	R01.Iba1_Update.V2.1	Object	a6141d22-fada-4f52-a4e2-6364f5f10623	Soma 293		Soma	86.1498		335.533	76.3	4.72	3.22	263.4	40	13784.1	5821.86	13750.7	5820	13760.7	5797.17	13807.2	5817.5	13797.3	5840.32	24.9046	50.7748	3	35.6	49.42	60.76
Iba1_RO1_1B_A-00	TIRB1_AON_I	28dbb9a6-f173-499f-9563-532ccca798d5	c0adfa8e-62de-416c-bcd8-1f4132fe35cb	Tissue 1	RO1_1B_Iba1_V2_test	2022-02-16 19:30:48	Gabriela Mercado	R01.Iba1_Update.V2.1	Object	f7f768ee-2875-4f45-b001-cb8a432d062c	Soma 294		Soma	81.3611		196.698	65.1	2.42	1.94	192.8	30	13630.1	5862.12	13605.6	5853.35	13641.3	5851.32	13643.4	5887.34	13607.7	5889.37	35.7941	36.0824	3	38.36	52.45	63.64
Iba1_RO1_1B_A-00	TIRB1_AON_I	28dbb9a6-f173-499f-9563-532ccca798d5	c0adfa8e-62de-416c-bcd8-1f4132fe35cb	Tissue 1	RO1_1B_Iba1_V2_test	2022-02-16 19:30:48	Gabriela Mercado	R01.Iba1_Update.V2.1	Object	5ad04a78-b7e3-4e1f-a546-334944752f3c	Soma 295		Soma	81.2905		165.455	42.5	2.73	2.17	120.1	40	13867.9	5514.08	13852.4	5495.03	13862.2	5490.41	13877.3	5522.52	13867.5	5527.13	10.8426	35.4801	3	37.56	49.85	61.71
Iba1_RO1_1B_A-00	TIRB1_AON_I	28dbb9a6-f173-499f-9563-532ccca798d5	c0adfa8e-62de-416c-bcd8-1f4132fe35cb	Tissue 1	RO1_1B_Iba1_V2_test	2022-02-16 19:30:48	Gabriela Mercado	R01.Iba1_Update.V2.1	Object	3c14a14f-1590-44a7-8576-3f52fe550719	Soma 296		Soma	89.816		237.668	57	2.49	2.09	205.7	40	13658	5709.88	13625.5	5709.32	13638.3	5681.58	13662.8	5692.82	13650.1	5720.56	26.9743	30.5159	3	36.05	50.03	61.49
Iba1_RO1_1B_A-00	TIRB1_AON_I	28dbb9a6-f173-499f-9563-532ccca798d5	c0adfa8e-62de-416c-bcd8-1f4132fe35cb	Tissue 1	RO1_1B_Iba1_V2_test	2022-02-16 19:30:48	Gabriela Mercado	R01.Iba1_Update.V2.1	Object	00d5844a-e0ef-426d-9950-69ba3e354796	Soma 297		Soma	89.8148		229.271	52.4	4.19	2.64	196.4	40	13840	5556.1	13807.9	5542.98	13834.6	5532.29	13847.4	5564.35	13820.7	5575.03	28.7611	34.5209	3	36.35	50.76	62.64
Iba1_RO1_1B_A-00	TIRB1_AON_I	28dbb9a6-f173-499f-9563-532ccca798d5	c0adfa8e-62de-416c-bcd8-1f4132fe35cb	Tissue 1	RO1_1B_Iba1_V2_test	2022-02-16 19:30:48	Gabriela Mercado	R01.Iba1_Update.V2.1	Object	876c1e6f-4336-46e2-81b8-50b161908aa4	Soma 298		Soma	87.8607		373.358	81.6	4.21	3.01	318.1	40	13728	4856.5	13714.3	4880.22	13717	4834.28	13753.8	4836.45	13751.1	4882.39	36.9085	46.0173	3	39.86	53.3	64.16
Iba1_RO1_1B_A-00	TIRB1_AON_I	28dbb9a6-f173-499f-9563-532ccca798d5	c0adfa8e-62de-416c-bcd8-1f4132fe35cb	Tissue 1	RO1_1B_Iba1_V2_test	2022-02-16 19:30:48	Gabriela Mercado	R01.Iba1_Update.V2.1	Object	52a0b124-d3b9-40d3-896a-d93386afaec0	Soma 299		Soma	94.8181		200.957	39.5	2.83	2.57	179	60	13924	6031.74	13893.9	6018.76	13917.3	6006.09	13929.8	6029.24	13906.4	6041.9	26.3001	26.6592	3	34.59	47.49	59.84
Iba1_RO1_1B_A-00	TIRB1_AON_I	28dbb9a6-f173-499f-9563-532ccca798d5	c0adfa8e-62de-416c-bcd8-1f4132fe35cb	Tissue 1	RO1_1B_Iba1_V2_test	2022-02-16 19:30:48	Gabriela Mercado	R01.Iba1_Update.V2.1	Object	e6118b52-54c4-449d-b251-a9befcf8ae49	Soma 3		Soma	66.2489		272.661	54.8	3.65	2.54	212.2	50	13448.2	5052.52	13415.7	5051.63	13440.4	5021.02	13462.3	5038.66	13437.6	5069.27	28.0868	39.3319	3	40.84	54.44	65.36
Iba1_RO1_1B_A-00	TIRB1_AON_I	28dbb9a6-f173-499f-9563-532ccca798d5	c0adfa8e-62de-416c-bcd8-1f4132fe35cb	Tissue 1	RO1_1B_Iba1_V2_test	2022-02-16 19:30:48	Gabriela Mercado	R01.Iba1_Update.V2.1	Object	c20512a2-1a69-4d30-8821-fe2e26e3f6d8	Soma 30		Soma	63.1559		52.393	15.4	3.17	2.37	51.1	60	13714.1	4954.4	13702.2	4945.47	13707.5	4941.2	13716.9	4952.87	13711.5	4957.14	6.83675	14.9453	3	31.98	48.01	60.88
Iba1_RO1_1B_A-00	TIRB1_AON_I	28dbb9a6-f173-499f-9563-532ccca798d5	c0adfa8e-62de-416c-bcd8-1f4132fe35cb	Tissue 1	RO1_1B_Iba1_V2_test	2022-02-16 19:30:48	Gabriela Mercado	R01.Iba1_Update.V2.1	Object	fd2ff513-063d-4fab-9640-715da49c7b30	Soma 300		Soma	81.1838		96.8968	20.9	3.7	3.29	56.2	40	13882	5598.12	13869.4	5600.48	13872.2	5588.89	13888	5592.69	13885.2	5604.28	11.9193	16.2757	3	29.52	43.1	56.24
Iba1_RO1_1B_A-00	TIRB1_AON_I	28dbb9a6-f173-499f-9563-532ccca798d5	c0adfa8e-62de-416c-bcd8-1f4132fe35cb	Tissue 1	RO1_1B_Iba1_V2_test	2022-02-16 19:30:48	Gabriela Mercado	R01.Iba1_Update.V2.1	Object	14b3e6c9-4420-46f1-93c1-0151936900a9	Soma 301		Soma	87.7796		268.233	43	9.16	7.98	135.1	40	13840	5639.92	13809.5	5625.91	13844.3	5614.58	13850.4	5633.29	13815.6	5644.62	19.6855	36.5678	3	24.35	37.24	50.05
Iba1_RO1_1B_A-00	TIRB1_AON_I	28dbb9a6-f173-499f-9563-532ccca798d5	c0adfa8e-62de-416c-bcd8-1f4132fe35cb	Tissue 1	RO1_1B_Iba1_V2_test	2022-02-16 19:30:48	Gabriela Mercado	R01.Iba1_Update.V2.1	Object	5fd6d50a-5eba-49ce-b01d-f57ffb8824ac	Soma 302		Soma	71.7256		289.601	50.6	3.69	2.66	220.5	60	13840	5514.08	13814.6	5501.11	13837.8	5493.31	13850.4	5530.59	13827.1	5538.39	24.4798	39.3295	3	38.28	51.98	63.23
Iba1_RO1_1B_A-00	TIRB1_AON_I	28dbb9a6-f173-499f-9563-532ccca798d5	c0adfa8e-62de-416c-bcd8-1f4132fe35cb	Tissue 1	RO1_1B_Iba1_V2_test	2022-02-16 19:30:48	Gabriela Mercado	R01.Iba1_Update.V2.1	Object	3a898765-49cd-46d4-8c70-f0962b48679c	Soma 303		Soma	94.4551		146.531	42.8	2.69	2.54	126.5	40	13882	5080.46	13873.6	5070.39	13884.1	5066.09	13903.3	5113.12	13892.8	5117.42	11.3584	50.8128	3	31.77	44.66	56.72
Iba1_RO1_1B_A-00	TIRB1_AON_I	28dbb9a6-f173-499f-9563-532ccca798d5	c0adfa8e-62de-416c-bcd8-1f4132fe35cb	Tissue 1	RO1_1B_Iba1_V2_test	2022-02-16 19:30:48	Gabriela Mercado	R01.Iba1_Update.V2.1	Object	aa015a38-72b9-406c-8754-0f7976196aab	Soma 304		Soma	71.5707		145.345	39.7	3.51	3.03	125.6	60	14007.8	5514.08	13981.5	5523.74	13982.6	5502.82	14010.6	5504.22	14009.5	5525.14	20.9511	28.0368	3	31.81	45.19	57.69
Iba1_RO1_1B_A-00	TIRB1_AON_I	28dbb9a6-f173-499f-9563-532ccca798d5	c0adfa8e-62de-416c-bcd8-1f4132fe35cb	Tissue 1	RO1_1B_Iba1_V2_test	2022-02-16 19:30:48	Gabriela Mercado	R01.Iba1_Update.V2.1	Object	f42f4ae9-302e-43d9-a811-6a6a83e95a6d	Soma 305		Soma	94.3362		318.085	87.7	2.65	2.08	297.6	30	13658	5288.58	13636.7	5275.73	13669.1	5271.76	13675	5319.35	13642.5	5323.32	32.6837	47.9477	3	39.91	53.8	64.07
Iba1_RO1_1B_A-00	TIRB1_AON_I	28dbb9a6-f173-499f-9563-532ccca798d5	c0adfa8e-62de-416c-bcd8-1f4132fe35cb	Tissue 1	RO1_1B_Iba1_V2_test	2022-02-16 19:30:48	Gabriela Mercado	R01.Iba1_Update.V2.1	Object	976cfd7d-c87f-4a4f-9135-458fbcd2712a	Soma 306		Soma	94.3212		151.952	42.1	3.13	2.46	119.6	30	13644.2	4798.86	13626.3	4809.08	13646.2	4779.09	13661.4	4789.19	13641.5	4819.18	18.2565	35.9996	3	33.87	47.92	60.05
Iba1_RO1_1B_A-00	TIRB1_AON_I	28dbb9a6-f173-499f-9563-532ccca798d5	c0adfa8e-62de-416c-bcd8-1f4132fe35cb	Tissue 1	RO1_1B_Iba1_V2_test	2022-02-16 19:30:48	Gabriela Mercado	R01.Iba1_Update.V2.1	Object	c4bbd891-4e9b-4f0d-96e9-d44ee3844cc1	Soma 307		Soma	80.8615		194.834	41.8	4.16	3.29	150.8	40	13895.9	5528.16	13879.6	5520.96	13896.3	5506.66	13914.8	5528.2	13898.1	5542.49	21.9379	28.3849	3	34.93	48.26	60.34
Iba1_RO1_1B_A-00	TIRB1_AON_I	28dbb9a6-f173-499f-9563-532ccca798d5	c0adfa8e-62de-416c-bcd8-1f4132fe35cb	Tissue 1	RO1_1B_Iba1_V2_test	2022-02-16 19:30:48	Gabriela Mercado	R01.Iba1_Update.V2.1	Object	c8d436c9-1742-4981-a35e-2e8cd615153f	Soma 308		Soma	59.0556		34.2672	21.1	2.26	2.26	52.3	30	13909.9	4938.78	13904.5	4931.68	13908.6	4930.35	13916.3	4954.14	13912.2	4955.47	4.34101	24.99	3	39.4	51.81	62.68
Iba1_RO1_1B_A-00	TIRB1_AON_I	28dbb9a6-f173-499f-9563-532ccca798d5	c0adfa8e-62de-416c-bcd8-1f4132fe35cb	Tissue 1	RO1_1B_Iba1_V2_test	2022-02-16 19:30:48	Gabriela Mercado	R01.Iba1_Update.V2.1	Object	74cbd2f8-7d0d-45fd-9fa3-26aaebe553b3	Soma 309		Soma	71.3805		22.1188	8.31	2.83	3.27	22.4	30	13798	4952.64	13794.2	4950.59	13799.5	4947.53	13802.5	4952.61	13797.2	4955.67	5.87195	6.11296	3	37.14	51.53	64.14
Iba1_RO1_1B_A-00	TIRB1_AON_I	28dbb9a6-f173-499f-9563-532ccca798d5	c0adfa8e-62de-416c-bcd8-1f4132fe35cb	Tissue 1	RO1_1B_Iba1_V2_test	2022-02-16 19:30:48	Gabriela Mercado	R01.Iba1_Update.V2.1	Object	f8fc12b6-f21e-4ffc-82bf-9128b2a145d5	Soma 31		Soma	79.9709		213.952	36	4.74	3.42	154.3	60	13672.1	5150.42	13657.9	5152.97	13666.1	5128.6	13687.8	5135.96	13679.5	5160.32	22.8675	25.7291	3	37.03	52.23	63.69
Iba1_RO1_1B_A-00	TIRB1_AON_I	28dbb9a6-f173-499f-9563-532ccca798d5	c0adfa8e-62de-416c-bcd8-1f4132fe35cb	Tissue 1	RO1_1B_Iba1_V2_test	2022-02-16 19:30:48	Gabriela Mercado	R01.Iba1_Update.V2.1	Object	b7f50d2a-3d31-4134-8eae-340e79c4edef	Soma 310		Soma	72.9071		341.68	70.5	5.07	3.49	280.5	50	13812	4814.48	13796.4	4785.77	13822.7	4782.09	13830.3	4836.72	13804.1	4840.41	26.4946	55.1724	3	43.73	57.5	66.72
Iba1_RO1_1B_A-00	TIRB1_AON_I	28dbb9a6-f173-499f-9563-532ccca798d5	c0adfa8e-62de-416c-bcd8-1f4132fe35cb	Tissue 1	RO1_1B_Iba1_V2_test	2022-02-16 19:30:48	Gabriela Mercado	R01.Iba1_Update.V2.1	Object	13a4b4f0-c131-4f97-942e-eddfdd1f49a5	Soma 311		Soma	88.0528		192.898	47.7	3.1	2.43	156.6	60	13784.1	5108.4	13771.6	5113.1	13774.9	5086.21	13804.6	5089.86	13801.3	5116.75	27.0941	29.9064	3	38.04	52.65	63.96
Iba1_RO1_1B_A-00	TIRB1_AON_I	28dbb9a6-f173-499f-9563-532ccca798d5	c0adfa8e-62de-416c-bcd8-1f4132fe35cb	Tissue 1	RO1_1B_Iba1_V2_test	2022-02-16 19:30:48	Gabriela Mercado	R01.Iba1_Update.V2.1	Object	f444603b-bd8c-4a84-ac92-6a0666fd6bf7	Soma 312		Soma	88.0505		406.27	79	3.95	2.59	326.7	40	13714.1	5835.94	13683.8	5854.7	13711	5798.48	13741.4	5813.2	13714.2	5869.42	33.7532	62.4714	3	38.83	51.68	62.67
Iba1_RO1_1B_A-00	TIRB1_AON_I	28dbb9a6-f173-499f-9563-532ccca798d5	c0adfa8e-62de-416c-bcd8-1f4132fe35cb	Tissue 1	RO1_1B_Iba1_V2_test	2022-02-16 19:30:48	Gabriela Mercado	R01.Iba1_Update.V2.1	Object	bf8c90ec-2d2d-48eb-ac76-d6311043ce8b	Soma 313		Soma	72.7498		138.497	35.6	4.65	4.5	135.7	30	13658	5778.08	13644.3	5782.6	13658.7	5766.14	13679	5783.93	13664.7	5800.4	21.8644	27.0505	3	42.23	54.22	63.86
Iba1_RO1_1B_A-00	TIRB1_AON_I	28dbb9a6-f173-499f-9563-532ccca798d5	c0adfa8e-62de-416c-bcd8-1f4132fe35cb	Tissue 1	RO1_1B_Iba1_V2_test	2022-02-16 19:30:48	Gabriela Mercado	R01.Iba1_Update.V2.1	Object	ec3c188f-da9d-4c06-a172-e93b332cc194	Soma 314		Soma	95.2667		173.901	42	2.55	2.03	151.9	50	13700.1	5738.04	13677.3	5723.02	13697.5	5711.3	13714.3	5740.32	13694	5752.05	23.4197	33.5311	3	36.63	50.54	62.21
Iba1_RO1_1B_A-00	TIRB1_AON_I	28dbb9a6-f173-499f-9563-532ccca798d5	c0adfa8e-62de-416c-bcd8-1f4132fe35cb	Tissue 1	RO1_1B_Iba1_V2_test	2022-02-16 19:30:48	Gabriela Mercado	R01.Iba1_Update.V2.1	Object	0e716292-55cf-4a80-ab9b-c593520a657a	Soma 315		Soma	81.7304		217.727	42.7	6.12	2.9	151.6	40	13965.8	5388.24	13945.6	5376.08	13965.8	5370.51	13974.8	5403.13	13954.6	5408.71	20.9658	33.845	3	32.07	44.77	56.17
Iba1_RO1_1B_A-00	TIRB1_AON_I	28dbb9a6-f173-499f-9563-532ccca798d5	c0adfa8e-62de-416c-bcd8-1f4132fe35cb	Tissue 1	RO1_1B_Iba1_V2_test	2022-02-16 19:30:48	Gabriela Mercado	R01.Iba1_Update.V2.1	Object	b22b710e-0e35-4c6a-9ae0-f3e13b8d32ba	Soma 316		Soma	95.2596		255.915	77.9	2.76	2.09	210	50	13867.9	5066.38	13854.6	5075.58	13868.6	5014.41	13883	5017.72	13869.1	5078.89	14.8538	62.7479	3	35.95	49.58	60.65
Iba1_RO1_1B_A-00	TIRB1_AON_I	28dbb9a6-f173-499f-9563-532ccca798d5	c0adfa8e-62de-416c-bcd8-1f4132fe35cb	Tissue 1	RO1_1B_Iba1_V2_test	2022-02-16 19:30:48	Gabriela Mercado	R01.Iba1_Update.V2.1	Object	b4c1c625-2b51-4d92-a2e3-5656c5e83a0b	Soma 317		Soma	90.0663		182.468	52.6	2.8	2.65	183.8	40	13952	5150.42	13923.4	5204.45	13939.4	5128.67	13964.4	5133.93	13948.4	5209.71	25.5191	77.4461	3	31.03	45.59	57.45
Iba1_RO1_1B_A-00	TIRB1_AON_I	28dbb9a6-f173-499f-9563-532ccca798d5	c0adfa8e-62de-416c-bcd8-1f4132fe35cb	Tissue 1	RO1_1B_Iba1_V2_test	2022-02-16 19:30:48	Gabriela Mercado	R01.Iba1_Update.V2.1	Object	8a832803-5538-4cf7-ae6a-6db2bb43db21	Soma 318		Soma	51.9438		226.56	40	3.33	2.88	189.3	40	13840	5430.26	13818.3	5403.17	13836.4	5395.97	13853.9	5439.95	13835.9	5447.15	19.4345	47.3489	3	38.4	52.12	63.17
Iba1_RO1_1B_A-00	TIRB1_AON_I	28dbb9a6-f173-499f-9563-532ccca798d5	c0adfa8e-62de-416c-bcd8-1f4132fe35cb	Tissue 1	RO1_1B_Iba1_V2_test	2022-02-16 19:30:48	Gabriela Mercado	R01.Iba1_Update.V2.1	Object	5b1fa36b-4a69-4e15-b145-f623a982fec5	Soma 32		Soma	99.9998		217.897	45.7	3.44	3.67	216.5	40	13490.2	5192.22	13456.3	5196.98	13469.7	5168.03	13498.2	5181.18	13484.8	5210.13	31.3915	31.8837	3	40.69	54.21	64.02
Iba1_RO1_1B_A-00	TIRB1_AON_I	28dbb9a6-f173-499f-9563-532ccca798d5	c0adfa8e-62de-416c-bcd8-1f4132fe35cb	Tissue 1	RO1_1B_Iba1_V2_test	2022-02-16 19:30:48	Gabriela Mercado	R01.Iba1_Update.V2.1	Object	4917c8d0-f227-40e9-843b-e5a4ee2c213d	Soma 33		Soma	99.9995		109.094	31.5	3.48	3.29	86.4	40	13616.2	4996.42	13601.2	5007.59	13613.8	4983.7	13624.1	4989.12	13611.5	5013.01	11.6049	27.0171	3	33.93	46.45	58.03
Iba1_RO1_1B_A-00	TIRB1_AON_I	28dbb9a6-f173-499f-9563-532ccca798d5	c0adfa8e-62de-416c-bcd8-1f4132fe35cb	Tissue 1	RO1_1B_Iba1_V2_test	2022-02-16 19:30:48	Gabriela Mercado	R01.Iba1_Update.V2.1	Object	c1aa56fb-452c-4641-b7a2-f94dd4d654ed	Soma 34		Soma	56.5261		64.7592	41.5	1.34	1.23	112.2	60	13546.3	4730.66	13518.5	4720.99	13549.9	4715.52	13552.5	4730.45	13521.1	4735.92	15.1533	31.9183	3	38.25	52.96	63.2
Iba1_RO1_1B_A-00	TIRB1_AON_I	28dbb9a6-f173-499f-9563-532ccca798d5	c0adfa8e-62de-416c-bcd8-1f4132fe35cb	Tissue 1	RO1_1B_Iba1_V2_test	2022-02-16 19:30:48	Gabriela Mercado	R01.Iba1_Update.V2.1	Object	0e0d85ce-02b7-4129-84cf-6d7cee0c8ba0	Soma 35		Soma	85.3055		235.635	49.3	6.02	3.46	176	60	13658	5430.26	13624.6	5417.21	13649.1	5404.65	13663.9	5433.52	13639.4	5446.07	27.5034	32.4426	3	41.21	55.63	66.46
Iba1_RO1_1B_A-00	TIRB1_AON_I	28dbb9a6-f173-499f-9563-532ccca798d5	c0adfa8e-62de-416c-bcd8-1f4132fe35cb	Tissue 1	RO1_1B_Iba1_V2_test	2022-02-16 19:30:48	Gabriela Mercado	R01.Iba1_Update.V2.1	Object	6069dc2c-5fad-4787-bc09-87129ede51ba	Soma 36		Soma	99.1004		21.2234	18.4	1.11	1.1	48.5	40	13490.2	5528.16	13478.7	5534.98	13484.2	5516.14	13495.6	5519.46	13490.1	5538.3	11.845	19.6242	3	40.75	54.77	65.02
Iba1_RO1_1B_A-00	TIRB1_AON_I	28dbb9a6-f173-499f-9563-532ccca798d5	c0adfa8e-62de-416c-bcd8-1f4132fe35cb	Tissue 1	RO1_1B_Iba1_V2_test	2022-02-16 19:30:48	Gabriela Mercado	R01.Iba1_Update.V2.1	Object	5a57301c-e81a-4375-a09a-a00f6aaf0972	Soma 37		Soma	54.4819		125.985	42.2	2.44	1.44	153.5	40	13588.1	5262.18	13556.8	5259.98	13573	5233.6	13597	5248.3	13580.8	5274.68	28.1122	30.9434	3	35.97	50.3	62.1
Iba1_RO1_1B_A-00	TIRB1_AON_I	28dbb9a6-f173-499f-9563-532ccca798d5	c0adfa8e-62de-416c-bcd8-1f4132fe35cb	Tissue 1	RO1_1B_Iba1_V2_test	2022-02-16 19:30:48	Gabriela Mercado	R01.Iba1_Update.V2.1	Object	dca2b917-5b64-45e5-a0d9-1087c76d1c50	Soma 38		Soma	89.9537		98.3004	27.1	3.25	2.25	92.7	40	13434.3	5206.3	13425.7	5199.7	13441.1	5199.7	13441.1	5222.8	13425.7	5222.8	15.4	23.1	3	32.55	46.42	58.77
Iba1_RO1_1B_A-00	TIRB1_AON_I	28dbb9a6-f173-499f-9563-532ccca798d5	c0adfa8e-62de-416c-bcd8-1f4132fe35cb	Tissue 1	RO1_1B_Iba1_V2_test	2022-02-16 19:30:48	Gabriela Mercado	R01.Iba1_Update.V2.1	Object	b459296f-79e1-4381-a51c-eedc52da4e48	Soma 39		Soma	85.298		198.803	53.4	2.44	1.7	169.4	60	13602.2	5360.3	13587.1	5365.26	13592.6	5336.42	13625.2	5342.59	13619.7	5371.43	29.3515	33.1551	3	41.3	55.51	66.04
Iba1_RO1_1B_A-00	TIRB1_AON_I	28dbb9a6-f173-499f-9563-532ccca798d5	c0adfa8e-62de-416c-bcd8-1f4132fe35cb	Tissue 1	RO1_1B_Iba1_V2_test	2022-02-16 19:30:48	Gabriela Mercado	R01.Iba1_Update.V2.1	Object	85463a84-4bfc-44bd-9e1d-7b5f0a575545	Soma 4		Soma	86.3859		117.418	27.1	4.23	3.5	97.9	40	13630.1	5318.28	13621.1	5322.01	13629.8	5302.08	13641.8	5307.31	13633.1	5327.24	13.0802	21.7439	3	33.55	47.94	59.98
Iba1_RO1_1B_A-00	TIRB1_AON_I	28dbb9a6-f173-499f-9563-532ccca798d5	c0adfa8e-62de-416c-bcd8-1f4132fe35cb	Tissue 1	RO1_1B_Iba1_V2_test	2022-02-16 19:30:48	Gabriela Mercado	R01.Iba1_Update.V2.1	Object	fdd21084-6542-436c-809e-89eea393161f	Soma 40		Soma	88.6631		220.922	44.8	3.37	2.51	152.4	60	13686.2	5989.72	13663.7	5973.89	13685.4	5966.1	13698.1	6001.56	13676.3	6009.34	23.1454	37.6484	3	34.59	49.85	61.55
Iba1_RO1_1B_A-00	TIRB1_AON_I	28dbb9a6-f173-499f-9563-532ccca798d5	c0adfa8e-62de-416c-bcd8-1f4132fe35cb	Tissue 1	RO1_1B_Iba1_V2_test	2022-02-16 19:30:48	Gabriela Mercado	R01.Iba1_Update.V2.1	Object	4b9661df-a393-4d70-8346-917988ec7ded	Soma 41		Soma	88.6225		246.985	51.8	4.92	4.66	150.9	40	13504.3	5206.3	13490.1	5208.57	13523.1	5173.54	13537.5	5187.12	13504.5	5222.15	19.8185	48.1088	3	36.65	51.06	62.86
Iba1_RO1_1B_A-00	TIRB1_AON_I	28dbb9a6-f173-499f-9563-532ccca798d5	c0adfa8e-62de-416c-bcd8-1f4132fe35cb	Tissue 1	RO1_1B_Iba1_V2_test	2022-02-16 19:30:48	Gabriela Mercado	R01.Iba1_Update.V2.1	Object	88af38ea-578d-4f42-9b4f-62e2367ad0c4	Soma 42		Soma	85.1719		512.725	87.3	2.93	2.66	409.2	50	13672.1	4898.52	13633.4	4909.31	13646.5	4862.17	13683.6	4872.48	13670.5	4919.61	38.5092	48.919	3	43.98	57.03	66.51
Iba1_RO1_1B_A-00	TIRB1_AON_I	28dbb9a6-f173-499f-9563-532ccca798d5	c0adfa8e-62de-416c-bcd8-1f4132fe35cb	Tissue 1	RO1_1B_Iba1_V2_test	2022-02-16 19:30:48	Gabriela Mercado	R01.Iba1_Update.V2.1	Object	43609b8d-e8db-4d8e-92f3-708c6f13d8ac	Soma 43		Soma	88.5704		109.795	38.7	3.18	2.89	112	60	13630.1	5681.94	13614.5	5684.59	13621.8	5655.45	13638.6	5659.66	13631.4	5688.8	17.3409	30.04	3	34.08	46.63	58.92
Iba1_RO1_1B_A-00	TIRB1_AON_I	28dbb9a6-f173-499f-9563-532ccca798d5	c0adfa8e-62de-416c-bcd8-1f4132fe35cb	Tissue 1	RO1_1B_Iba1_V2_test	2022-02-16 19:30:48	Gabriela Mercado	R01.Iba1_Update.V2.1	Object	91da0884-eb95-46ed-9a6c-712736cc6064	Soma 44		Soma	53.5426		186.727	36.2	5.45	4.91	109.7	50	13658	5528.16	13640.2	5532.58	13656.7	5511.29	13670.1	5521.7	13653.7	5542.99	17.0025	26.9188	3	34.98	49.92	62.25
Iba1_RO1_1B_A-00	TIRB1_AON_I	28dbb9a6-f173-499f-9563-532ccca798d5	c0adfa8e-62de-416c-bcd8-1f4132fe35cb	Tissue 1	RO1_1B_Iba1_V2_test	2022-02-16 19:30:48	Gabriela Mercado	R01.Iba1_Update.V2.1	Object	54bcae74-9a2f-45fe-a6da-a915c0299cf1	Soma 45		Soma	87.2009		131.987	32.1	3.53	3.4	102.5	60	13560.1	5723.96	13550.6	5712.66	13567.8	5708.94	13573	5733.17	13555.9	5736.89	17.5624	24.7953	3	32.65	45.55	58.34
Iba1_RO1_1B_A-00	TIRB1_AON_I	28dbb9a6-f173-499f-9563-532ccca798d5	c0adfa8e-62de-416c-bcd8-1f4132fe35cb	Tissue 1	RO1_1B_Iba1_V2_test	2022-02-16 19:30:48	Gabriela Mercado	R01.Iba1_Update.V2.1	Object	f564601c-8b63-495c-ae41-801f855e55d4	Soma 46		Soma	98.6684		177.846	40.5	3.85	2.08	156.2	50	13476.3	5094.32	13455.6	5074.77	13483.4	5062.83	13496	5092.32	13468.2	5104.26	30.2588	32.0947	3	42.9	55.61	65.78
Iba1_RO1_1B_A-00	TIRB1_AON_I	28dbb9a6-f173-499f-9563-532ccca798d5	c0adfa8e-62de-416c-bcd8-1f4132fe35cb	Tissue 1	RO1_1B_Iba1_V2_test	2022-02-16 19:30:48	Gabriela Mercado	R01.Iba1_Update.V2.1	Object	318aa29d-c3ec-4b22-a8de-221769cca501	Soma 47		Soma	87.1958		251.704	77.8	2.83	2.06	251.6	60	13434.3	4898.52	13414.2	4906.54	13445.6	4876.76	13466.2	4898.48	13434.7	4928.25	29.8841	43.3297	3	39.04	52.19	62.96
Iba1_RO1_1B_A-00	TIRB1_AON_I	28dbb9a6-f173-499f-9563-532ccca798d5	c0adfa8e-62de-416c-bcd8-1f4132fe35cb	Tissue 1	RO1_1B_Iba1_V2_test	2022-02-16 19:30:48	Gabriela Mercado	R01.Iba1_Update.V2.1	Object	de8fc57c-be6e-4126-809f-e1382896b465	Soma 48		Soma	98.2823		210.467	37.9	5.64	4.01	164.7	60	13686.2	4940.54	13665.4	4933.27	13688.4	4919.17	13702.5	4942.17	13679.5	4956.27	26.9686	27.0172	3	37.87	52.56	64.16
Iba1_RO1_1B_A-00	TIRB1_AON_I	28dbb9a6-f173-499f-9563-532ccca798d5	c0adfa8e-62de-416c-bcd8-1f4132fe35cb	Tissue 1	RO1_1B_Iba1_V2_test	2022-02-16 19:30:48	Gabriela Mercado	R01.Iba1_Update.V2.1	Object	4e993762-e3b5-4f97-b1e8-44e13a3bd683	Soma 49		Soma	87.0727		162.188	44.2	3.73	2.4	132.5	40	13602.2	4968.48	13583.3	4955.3	13595.4	4939.78	13622.8	4961.18	13610.8	4976.7	19.6706	34.8288	3	34.47	49.91	61.58
Iba1_RO1_1B_A-00	TIRB1_AON_I	28dbb9a6-f173-499f-9563-532ccca798d5	c0adfa8e-62de-416c-bcd8-1f4132fe35cb	Tissue 1	RO1_1B_Iba1_V2_test	2022-02-16 19:30:48	Gabriela Mercado	R01.Iba1_Update.V2.1	Object	047c082f-ea29-4f3f-a9d1-a6843dc66526	Soma 5		Soma	93.1933		343.616	54.9	6.5	4.1	195.3	60	13588.1	4912.6	13560.5	4928.03	13561.1	4891.13	13594.1	4891.66	13593.5	4928.55	33.0608	36.9001	3	40.17	54.08	64.58
Iba1_RO1_1B_A-00	TIRB1_AON_I	28dbb9a6-f173-499f-9563-532ccca798d5	c0adfa8e-62de-416c-bcd8-1f4132fe35cb	Tissue 1	RO1_1B_Iba1_V2_test	2022-02-16 19:30:48	Gabriela Mercado	R01.Iba1_Update.V2.1	Object	674aec57-a941-423c-ba8c-6898d7727bd7	Soma 50		Soma	89.9529		257.077	58.9	3.82	2.14	225.7	40	13448.2	4702.72	13422.3	4710.9	13425	4675.05	13453.3	4677.12	13450.7	4712.97	28.4541	35.9464	3	39.42	53.57	64.43
Iba1_RO1_1B_A-00	TIRB1_AON_I	28dbb9a6-f173-499f-9563-532ccca798d5	c0adfa8e-62de-416c-bcd8-1f4132fe35cb	Tissue 1	RO1_1B_Iba1_V2_test	2022-02-16 19:30:48	Gabriela Mercado	R01.Iba1_Update.V2.1	Object	780f9bbf-88b7-4d5a-bd71-521eb3aa7f9d	Soma 51		Soma	52.4822		282.099	53.8	3.16	2.73	252.2	50	13574.2	5052.52	13563.8	5040.41	13595.5	5039.58	13596.6	5079.46	13564.9	5080.3	31.703	39.8991	3	42.07	55.31	65.22
Iba1_RO1_1B_A-00	TIRB1_AON_I	28dbb9a6-f173-499f-9563-532ccca798d5	c0adfa8e-62de-416c-bcd8-1f4132fe35cb	Tissue 1	RO1_1B_Iba1_V2_test	2022-02-16 19:30:48	Gabriela Mercado	R01.Iba1_Update.V2.1	Object	1f8894d8-6b6d-4623-b3c5-e2dc4a3357a9	Soma 52		Soma	89.7536		429.647	81.2	4.05	2.98	351.8	60	13490.2	5318.28	13453.7	5295.84	13485	5275.92	13510.9	5316.67	13479.6	5336.58	37.121	48.2815	3	44.44	57.33	67.18
Iba1_RO1_1B_A-00	TIRB1_AON_I	28dbb9a6-f173-499f-9563-532ccca798d5	c0adfa8e-62de-416c-bcd8-1f4132fe35cb	Tissue 1	RO1_1B_Iba1_V2_test	2022-02-16 19:30:48	Gabriela Mercado	R01.Iba1_Update.V2.1	Object	adc08f34-b72b-4d42-bb36-38f8cbca13fc	Soma 53		Soma	98.1387		190.696	45.8	4.08	2.25	209.6	30	13448.2	5246.56	13434.8	5257.03	13436.4	5220.41	13459	5221.41	13457.3	5258.04	22.5602	36.6601	3	39.25	52.02	62.45
Iba1_RO1_1B_A-00	TIRB1_AON_I	28dbb9a6-f173-499f-9563-532ccca798d5	c0adfa8e-62de-416c-bcd8-1f4132fe35cb	Tissue 1	RO1_1B_Iba1_V2_test	2022-02-16 19:30:48	Gabriela Mercado	R01.Iba1_Update.V2.1	Object	0bde5a3e-5e81-4b91-aba6-7181d792eac7	Soma 54		Soma	92.9388		163.277	58.4	3.14	1.75	187.5	40	13560.1	4982.56	13534.4	4971	13554.2	4963.2	13569.6	5002.26	13549.7	5010.06	21.2997	41.9799	3	34.2	47.86	59.45
Iba1_RO1_1B_A-00	TIRB1_AON_I	28dbb9a6-f173-499f-9563-532ccca798d5	c0adfa8e-62de-416c-bcd8-1f4132fe35cb	Tissue 1	RO1_1B_Iba1_V2_test	2022-02-16 19:30:48	Gabriela Mercado	R01.Iba1_Update.V2.1	Object	c912545c-7942-4d29-8a05-527d11e32c12	Soma 55		Soma	89.5438		266.103	34.6	6.51	4.24	203.3	40	13630.1	4674.78	13595.8	4682.49	13618.4	4655.01	13637.9	4671.06	13615.4	4698.54	25.2873	35.5609	3	33.56	48.58	60.78
Iba1_RO1_1B_A-00	TIRB1_AON_I	28dbb9a6-f173-499f-9563-532ccca798d5	c0adfa8e-62de-416c-bcd8-1f4132fe35cb	Tissue 1	RO1_1B_Iba1_V2_test	2022-02-16 19:30:48	Gabriela Mercado	R01.Iba1_Update.V2.1	Object	8bf0a3d0-6440-433c-8856-ab77b1736c4c	Soma 56		Soma	50.7574		23.6434	12.5	1.87	1.79	30.8	40	13490.2	5486.14	13483.3	5498.08	13484.2	5479.58	13492.4	5479.99	13491.5	5498.49	8.16074	18.5235	3	42.32	54.05	64.9
Iba1_RO1_1B_A-00	TIRB1_AON_I	28dbb9a6-f173-499f-9563-532ccca798d5	c0adfa8e-62de-416c-bcd8-1f4132fe35cb	Tissue 1	RO1_1B_Iba1_V2_test	2022-02-16 19:30:48	Gabriela Mercado	R01.Iba1_Update.V2.1	Object	2dbd604d-d801-4cc5-bb2e-d666023124ef	Soma 57		Soma	78.5418		357.482	74.5	3.98	2.01	262.3	60	13532.2	5598.12	13499.1	5598.27	13535.5	5566.93	13553.7	5588.04	13517.3	5619.38	27.8544	48.0309	3	38.72	52.65	63.68
Iba1_RO1_1B_A-00	TIRB1_AON_I	28dbb9a6-f173-499f-9563-532ccca798d5	c0adfa8e-62de-416c-bcd8-1f4132fe35cb	Tissue 1	RO1_1B_Iba1_V2_test	2022-02-16 19:30:48	Gabriela Mercado	R01.Iba1_Update.V2.1	Object	17ced12f-5adc-4e0f-a6c5-2ca3a74a9e01	Soma 58		Soma	85.126		138.061	25.1	5.81	4.15	103.4	60	13532.2	5150.42	13518.6	5150.1	13530.3	5131.3	13546.2	5141.25	13534.5	5160.04	18.8103	22.1407	3	37.62	50.83	62.23
Iba1_RO1_1B_A-00	TIRB1_AON_I	28dbb9a6-f173-499f-9563-532ccca798d5	c0adfa8e-62de-416c-bcd8-1f4132fe35cb	Tissue 1	RO1_1B_Iba1_V2_test	2022-02-16 19:30:48	Gabriela Mercado	R01.Iba1_Update.V2.1	Object	5541b0f7-ffb6-4cbc-913d-587c840f7deb	Soma 59		Soma	89.5002		328.757	69.1	3.22	2.41	280.2	40	13490.2	4996.42	13458.1	5006.54	13495.9	4964.37	13516.1	4982.5	13478.3	5024.67	27.136	56.6734	3	45.76	58.34	67.48
Iba1_RO1_1B_A-00	TIRB1_AON_I	28dbb9a6-f173-499f-9563-532ccca798d5	c0adfa8e-62de-416c-bcd8-1f4132fe35cb	Tissue 1	RO1_1B_Iba1_V2_test	2022-02-16 19:30:48	Gabriela Mercado	R01.Iba1_Update.V2.1	Object	0a1494af-fcd4-475d-9065-25d047fe7cce	Soma 6		Soma	65.566		73.6164	30.2	2.75	1.35	102.1	30	13476.3	5442.36	13469.1	5425.64	13485.8	5425.64	13485.8	5445.22	13469.1	5445.22	16.72	19.58	3	39.15	51.47	62.72
Iba1_RO1_1B_A-00	TIRB1_AON_I	28dbb9a6-f173-499f-9563-532ccca798d5	c0adfa8e-62de-416c-bcd8-1f4132fe35cb	Tissue 1	RO1_1B_Iba1_V2_test	2022-02-16 19:30:48	Gabriela Mercado	R01.Iba1_Update.V2.1	Object	a6e80ba7-3f10-4d77-9a9b-97b6c5df58bf	Soma 60		Soma	50.6878		223.414	75.9	2.55	2.61	214	40	13490.2	4926.46	13470.8	4964.19	13490.7	4910.91	13513.4	4919.43	13493.5	4972.71	24.2558	56.9052	3	46.95	59.6	68.05
Iba1_RO1_1B_A-00	TIRB1_AON_I	28dbb9a6-f173-499f-9563-532ccca798d5	c0adfa8e-62de-416c-bcd8-1f4132fe35cb	Tissue 1	RO1_1B_Iba1_V2_test	2022-02-16 19:30:48	Gabriela Mercado	R01.Iba1_Update.V2.1	Object	16320f9e-194a-4fb0-863c-1ce9b0f0c055	Soma 61		Soma	76.1572		553.26	96.8	4.62	3.53	439.5	60	13672.1	5905.9	13645	5920.34	13662.2	5860.91	13700.9	5872.13	13683.7	5931.56	40.3004	61.8767	3	41.94	55.69	66.13
Iba1_RO1_1B_A-00	TIRB1_AON_I	28dbb9a6-f173-499f-9563-532ccca798d5	c0adfa8e-62de-416c-bcd8-1f4132fe35cb	Tissue 1	RO1_1B_Iba1_V2_test	2022-02-16 19:30:48	Gabriela Mercado	R01.Iba1_Update.V2.1	Object	31ad7ee9-9381-45f2-917d-20de12196927	Soma 62		Soma	84.952		185.832	46.8	5.17	3.51	153.9	50	13672.1	5947.92	13649.8	5941.33	13682.5	5929.83	13689.8	5950.62	13657.1	5962.12	22.0371	34.6538	3	35.72	50.88	62.87
Iba1_RO1_1B_A-00	TIRB1_AON_I	28dbb9a6-f173-499f-9563-532ccca798d5	c0adfa8e-62de-416c-bcd8-1f4132fe35cb	Tissue 1	RO1_1B_Iba1_V2_test	2022-02-16 19:30:48	Gabriela Mercado	R01.Iba1_Update.V2.1	Object	a4558647-489d-497c-b660-bab993cea165	Soma 63		Soma	50.0145		286.189	113.1	2.96	2.07	333.8	30	13504.3	4603.06	13467.5	4614.95	13508.8	4596.37	13527.1	4637.08	13485.9	4655.66	44.6524	45.2182	3	38.78	51.25	61.56
Iba1_RO1_1B_A-00	TIRB1_AON_I	28dbb9a6-f173-499f-9563-532ccca798d5	c0adfa8e-62de-416c-bcd8-1f4132fe35cb	Tissue 1	RO1_1B_Iba1_V2_test	2022-02-16 19:30:48	Gabriela Mercado	R01.Iba1_Update.V2.1	Object	7d516755-7337-4c92-907d-9e6aac64ca1e	Soma 64		Soma	89.461		160.736	47.6	3.26	2.96	136.3	40	13602.2	5416.18	13586.1	5424.31	13590.8	5396.98	13612.4	5400.66	13607.7	5427.98	21.8615	27.7208	3	29.34	43.38	54.94
Iba1_RO1_1B_A-00	TIRB1_AON_I	28dbb9a6-f173-499f-9563-532ccca798d5	c0adfa8e-62de-416c-bcd8-1f4132fe35cb	Tissue 1	RO1_1B_Iba1_V2_test	2022-02-16 19:30:48	Gabriela Mercado	R01.Iba1_Update.V2.1	Object	a2e0d7d2-8d32-49a0-a24f-2b68634a20ae	Soma 65		Soma	92.7951		313.245	73.1	3.29	2.67	288	60	13574.2	4758.6	13542.6	4761.15	13574.4	4731.25	13598.5	4756.85	13566.7	4786.76	35.1586	43.6437	3	41.15	54.94	65.08
Iba1_RO1_1B_A-00	TIRB1_AON_I	28dbb9a6-f173-499f-9563-532ccca798d5	c0adfa8e-62de-416c-bcd8-1f4132fe35cb	Tissue 1	RO1_1B_Iba1_V2_test	2022-02-16 19:30:48	Gabriela Mercado	R01.Iba1_Update.V2.1	Object	458d7828-405d-431d-b5a3-758d166bba90	Soma 66		Soma	89.078		149.217	40.5	2.78	2.54	133.1	60	13434.3	4618.68	13418.2	4623.63	13435.6	4603.11	13449.5	4614.92	13432.2	4635.43	18.2876	26.8596	3	39.09	52.65	64.52
Iba1_RO1_1B_A-00	TIRB1_AON_I	28dbb9a6-f173-499f-9563-532ccca798d5	c0adfa8e-62de-416c-bcd8-1f4132fe35cb	Tissue 1	RO1_1B_Iba1_V2_test	2022-02-16 19:30:48	Gabriela Mercado	R01.Iba1_Update.V2.1	Object	4710bb31-5b79-4cd1-ad70-a04670f6ef6f	Soma 67		Soma	88.4259		80.949	15.1	5.09	5.04	75.5	40	13574.2	5835.94	13562.1	5828.68	13574.6	5825.35	13578.8	5841.18	13566.3	5844.51	12.939	16.382	3	32.92	46.88	58.86
Iba1_RO1_1B_A-00	TIRB1_AON_I	28dbb9a6-f173-499f-9563-532ccca798d5	c0adfa8e-62de-416c-bcd8-1f4132fe35cb	Tissue 1	RO1_1B_Iba1_V2_test	2022-02-16 19:30:48	Gabriela Mercado	R01.Iba1_Update.V2.1	Object	c7fb6327-20b1-4b7c-a946-4d1f27605b9d	Soma 68		Soma	92.4158		274.985	52.6	4.01	3.48	191.8	60	13630.1	5626.06	13604.2	5630.4	13617.9	5607.63	13651.8	5628.08	13638	5650.85	26.5945	39.5694	3	33.66	46.86	59.78
Iba1_RO1_1B_A-00	TIRB1_AON_I	28dbb9a6-f173-499f-9563-532ccca798d5	c0adfa8e-62de-416c-bcd8-1f4132fe35cb	Tissue 1	RO1_1B_Iba1_V2_test	2022-02-16 19:30:48	Gabriela Mercado	R01.Iba1_Update.V2.1	Object	168d8c00-43d6-4af0-a49e-4a0e09b4c8ec	Soma 69		Soma	89.0551		124.678	40.5	3.84	1.8	110.8	40	13490.2	5052.52	13466.5	5045.99	13478.1	5036.22	13495.6	5056.9	13484	5066.67	15.1279	27.0906	3	38.33	50.95	61.72
Iba1_RO1_1B_A-00	TIRB1_AON_I	28dbb9a6-f173-499f-9563-532ccca798d5	c0adfa8e-62de-416c-bcd8-1f4132fe35cb	Tissue 1	RO1_1B_Iba1_V2_test	2022-02-16 19:30:48	Gabriela Mercado	R01.Iba1_Update.V2.1	Object	d867f473-0a68-4671-b3c5-2768984ed571	Soma 7		Soma	86.1482		200.449	50.6	2.43	2.1	191.7	40	13616.2	5793.92	13604.4	5777.42	13633.2	5777.42	13633.2	5810.42	13604.4	5810.42	28.82	33	3	40.52	53.47	63.5
Iba1_RO1_1B_A-00	TIRB1_AON_I	28dbb9a6-f173-499f-9563-532ccca798d5	c0adfa8e-62de-416c-bcd8-1f4132fe35cb	Tissue 1	RO1_1B_Iba1_V2_test	2022-02-16 19:30:48	Gabriela Mercado	R01.Iba1_Update.V2.1	Object	9b5b21da-0011-45f6-bb46-f01ff40ee2e5	Soma 70		Soma	88.4179		198.634	41.2	4.4	4.52	148.3	60	13672.1	5248.32	13652.5	5250.73	13669.4	5220.56	13689.1	5231.63	13672.2	5261.8	22.6264	34.5994	3	38.8	53.15	64.06
Iba1_RO1_1B_A-00	TIRB1_AON_I	28dbb9a6-f173-499f-9563-532ccca798d5	c0adfa8e-62de-416c-bcd8-1f4132fe35cb	Tissue 1	RO1_1B_Iba1_V2_test	2022-02-16 19:30:48	Gabriela Mercado	R01.Iba1_Update.V2.1	Object	34ff8b3d-35dd-44fc-ac7c-3a2bc3e7bbe0	Soma 71		Soma	92.3964		167.585	46.5	4.4	3.11	139.8	60	13630.1	4758.6	13620	4767.09	13621.7	4733.94	13639.6	4734.87	13637.9	4768.03	17.9149	33.1991	3	35.42	50.55	61.77
Iba1_RO1_1B_A-00	TIRB1_AON_I	28dbb9a6-f173-499f-9563-532ccca798d5	c0adfa8e-62de-416c-bcd8-1f4132fe35cb	Tissue 1	RO1_1B_Iba1_V2_test	2022-02-16 19:30:48	Gabriela Mercado	R01.Iba1_Update.V2.1	Object	e5e337a4-0c5d-4c83-af64-92c148b41a76	Soma 72		Soma	89.0408		183.581	44.7	3.31	2.59	132.7	40	13504.3	5542.02	13489.8	5551	13492.8	5531.37	13526.2	5536.53	13523.2	5556.15	19.8592	33.7705	3	35.17	49.76	60.91
Iba1_RO1_1B_A-00	TIRB1_AON_I	28dbb9a6-f173-499f-9563-532ccca798d5	c0adfa8e-62de-416c-bcd8-1f4132fe35cb	Tissue 1	RO1_1B_Iba1_V2_test	2022-02-16 19:30:48	Gabriela Mercado	R01.Iba1_Update.V2.1	Object	3d0fda48-e4ce-4f1a-9e13-93d26f41efd2	Soma 73		Soma	88.3591		192.801	65	3.15	2.18	179.9	60	13448.2	4800.62	13413.1	4812.08	13443.7	4779.17	13459	4793.35	13428.3	4826.26	20.8108	44.9677	3	36.35	50.48	62.63
Iba1_RO1_1B_A-00	TIRB1_AON_I	28dbb9a6-f173-499f-9563-532ccca798d5	c0adfa8e-62de-416c-bcd8-1f4132fe35cb	Tissue 1	RO1_1B_Iba1_V2_test	2022-02-16 19:30:48	Gabriela Mercado	R01.Iba1_Update.V2.1	Object	a9e20b44-42e1-41d6-a31c-59e357ddb7a1	Soma 74		Soma	84.6691		299.935	58.2	3.48	3.02	223.1	40	13574.2	5164.28	13556.8	5166.19	13568.2	5136.04	13597.9	5147.27	13586.5	5177.42	31.8105	32.2266	3	43.39	56.72	66.65
Iba1_RO1_1B_A-00	TIRB1_AON_I	28dbb9a6-f173-499f-9563-532ccca798d5	c0adfa8e-62de-416c-bcd8-1f4132fe35cb	Tissue 1	RO1_1B_Iba1_V2_test	2022-02-16 19:30:48	Gabriela Mercado	R01.Iba1_Update.V2.1	Object	d4cb2639-e56e-40d5-81ad-5e766e3e0de8	Soma 75		Soma	87.0632		340.131	67.5	2.28	1.75	314.9	50	13588.1	5066.38	13563.4	5037.34	13599.3	5037.34	13599.3	5085.08	13563.4	5085.08	35.86	47.74	3	43.51	56.77	66.34
Iba1_RO1_1B_A-00	TIRB1_AON_I	28dbb9a6-f173-499f-9563-532ccca798d5	c0adfa8e-62de-416c-bcd8-1f4132fe35cb	Tissue 1	RO1_1B_Iba1_V2_test	2022-02-16 19:30:48	Gabriela Mercado	R01.Iba1_Update.V2.1	Object	1ba52a89-252e-4b1b-a297-79aed1389fb4	Soma 76		Soma	75.6127		183.46	46.1	3.54	2.47	189.4	50	13560.1	5681.94	13542.5	5673.76	13564.3	5664.94	13574.6	5690.36	13552.8	5699.18	23.5057	27.4281	3	44.6	57.21	67.51
Iba1_RO1_1B_A-00	TIRB1_AON_I	28dbb9a6-f173-499f-9563-532ccca798d5	c0adfa8e-62de-416c-bcd8-1f4132fe35cb	Tissue 1	RO1_1B_Iba1_V2_test	2022-02-16 19:30:48	Gabriela Mercado	R01.Iba1_Update.V2.1	Object	83315629-3b06-4c3a-896e-1bd093f1397f	Soma 77		Soma	84.453		140.263	35.8	5.1	3.74	115.5	40	13588.1	5808	13573.9	5799.25	13583.3	5792.87	13603.5	5822.59	13594.1	5828.97	11.3591	35.9273	3	32	45.41	58.11
Iba1_RO1_1B_A-00	TIRB1_AON_I	28dbb9a6-f173-499f-9563-532ccca798d5	c0adfa8e-62de-416c-bcd8-1f4132fe35cb	Tissue 1	RO1_1B_Iba1_V2_test	2022-02-16 19:30:48	Gabriela Mercado	R01.Iba1_Update.V2.1	Object	3fa3e5f4-2d02-4cc0-9ae1-641addb454a2	Soma 78		Soma	87.0224		312.543	56.6	4.73	4.47	193.8	40	13518.1	5192.22	13496.1	5214.17	13504.3	5171.31	13531.9	5176.61	13523.6	5219.47	28.0528	43.6406	3	39.65	53.5	64.56
Iba1_RO1_1B_A-00	TIRB1_AON_I	28dbb9a6-f173-499f-9563-532ccca798d5	c0adfa8e-62de-416c-bcd8-1f4132fe35cb	Tissue 1	RO1_1B_Iba1_V2_test	2022-02-16 19:30:48	Gabriela Mercado	R01.Iba1_Update.V2.1	Object	92939202-0cb9-4db2-a3fc-b77829c2c95c	Soma 79		Soma	84.2879		230.432	44.9	3.78	2.34	156.4	60	13588.1	4604.82	13568.5	4595.48	13600.8	4586.07	13606.1	4604.33	13573.8	4613.74	19.0164	33.607	3	38.49	52.6	63.8
Iba1_RO1_1B_A-00	TIRB1_AON_I	28dbb9a6-f173-499f-9563-532ccca798d5	c0adfa8e-62de-416c-bcd8-1f4132fe35cb	Tissue 1	RO1_1B_Iba1_V2_test	2022-02-16 19:30:48	Gabriela Mercado	R01.Iba1_Update.V2.1	Object	dd24caca-9ff9-4d61-8d79-08d79c6f29a7	Soma 8		Soma	90.2327		307.316	78.1	3.33	2.51	297.4	60	13700.1	5765.98	13673.2	5776.32	13702.4	5744.4	13722.3	5762.57	13693	5794.49	26.9137	43.2826	3	39.44	52.26	63.55
Iba1_RO1_1B_A-00	TIRB1_AON_I	28dbb9a6-f173-499f-9563-532ccca798d5	c0adfa8e-62de-416c-bcd8-1f4132fe35cb	Tissue 1	RO1_1B_Iba1_V2_test	2022-02-16 19:30:48	Gabriela Mercado	R01.Iba1_Update.V2.1	Object	70dbe3fa-d25c-4e60-9e80-f70cbc74f184	Soma 80		Soma	87.0009		162.188	32.5	7.13	5.32	99.9	40	13476.3	5402.1	13455.3	5406.58	13464.2	5391.41	13490.2	5406.73	13481.3	5421.9	17.6138	30.1841	3	35.99	49.99	62.07
Iba1_RO1_1B_A-00	TIRB1_AON_I	28dbb9a6-f173-499f-9563-532ccca798d5	c0adfa8e-62de-416c-bcd8-1f4132fe35cb	Tissue 1	RO1_1B_Iba1_V2_test	2022-02-16 19:30:48	Gabriela Mercado	R01.Iba1_Update.V2.1	Object	21cd5e2e-ab24-4217-9e42-0d723bc2da87	Soma 81		Soma	83.8765		151.661	55.1	2.05	2.08	159.3	60	13532.2	5374.16	13506.7	5374.94	13530.2	5355.68	13541.5	5369.45	13518	5388.71	17.8056	30.3653	3	42.99	55.62	65.22
Iba1_RO1_1B_A-00	TIRB1_AON_I	28dbb9a6-f173-499f-9563-532ccca798d5	c0adfa8e-62de-416c-bcd8-1f4132fe35cb	Tissue 1	RO1_1B_Iba1_V2_test	2022-02-16 19:30:48	Gabriela Mercado	R01.Iba1_Update.V2.1	Object	508578e0-df84-40bc-8df2-27710cb31be5	Soma 82		Soma	86.9202		101.398	30	2.84	2.09	84.4	40	13574.2	5192.22	13551	5188.55	13575.5	5186.14	13576.6	5197.75	13552.2	5200.16	11.6682	24.5556	3	38.69	51.8	63
Iba1_RO1_1B_A-00	TIRB1_AON_I	28dbb9a6-f173-499f-9563-532ccca798d5	c0adfa8e-62de-416c-bcd8-1f4132fe35cb	Tissue 1	RO1_1B_Iba1_V2_test	2022-02-16 19:30:48	Gabriela Mercado	R01.Iba1_Update.V2.1	Object	836cdce4-f1ff-4cb1-b5b8-f6694ae9dddc	Soma 83		Soma	83.5604		5.0578	4.98	1.4	1.4	13.6	50	13588.1	4674.78	13581.4	4676.19	13581.5	4674.19	13589	4674.59	13588.9	4676.58	2.0008	7.5282	3	46.15	56.24	64.86
Iba1_RO1_1B_A-00	TIRB1_AON_I	28dbb9a6-f173-499f-9563-532ccca798d5	c0adfa8e-62de-416c-bcd8-1f4132fe35cb	Tissue 1	RO1_1B_Iba1_V2_test	2022-02-16 19:30:48	Gabriela Mercado	R01.Iba1_Update.V2.1	Object	8063bdc0-ec1e-4dfb-9e97-bff51557e901	Soma 84		Soma	86.9083		217.026	45.2	4.75	1.96	180.5	60	13644.2	5108.4	13613.7	5103.44	13635.6	5081.1	13651.4	5096.55	13629.5	5118.89	22.0987	31.2502	3	38.76	52.64	63.6
Iba1_RO1_1B_A-00	TIRB1_AON_I	28dbb9a6-f173-499f-9563-532ccca798d5	c0adfa8e-62de-416c-bcd8-1f4132fe35cb	Tissue 1	RO1_1B_Iba1_V2_test	2022-02-16 19:30:48	Gabriela Mercado	R01.Iba1_Update.V2.1	Object	0abadd7c-c096-4d66-9a18-4553b56eb7c3	Soma 85		Soma	89.0203		166.69	42.2	3.89	3.29	140.4	60	13658	4954.4	13631.9	4944.32	13652.4	4939.03	13660.7	4971.18	13640.2	4976.47	21.1189	33.2088	3	36.73	50.49	61.78
Iba1_RO1_1B_A-00	TIRB1_AON_I	28dbb9a6-f173-499f-9563-532ccca798d5	c0adfa8e-62de-416c-bcd8-1f4132fe35cb	Tissue 1	RO1_1B_Iba1_V2_test	2022-02-16 19:30:48	Gabriela Mercado	R01.Iba1_Update.V2.1	Object	c3bf3d42-76a8-43bf-ad8e-261e76f1fafe	Soma 86		Soma	86.8937		215.719	60.9	3.04	2.25	156.7	40	13630.1	5947.92	13606.2	5937.35	13619.6	5918.63	13648.3	5939.21	13634.9	5957.93	23.0298	35.3263	3	36.16	50.64	61.71
Iba1_RO1_1B_A-00	TIRB1_AON_I	28dbb9a6-f173-499f-9563-532ccca798d5	c0adfa8e-62de-416c-bcd8-1f4132fe35cb	Tissue 1	RO1_1B_Iba1_V2_test	2022-02-16 19:30:48	Gabriela Mercado	R01.Iba1_Update.V2.1	Object	700569c0-d237-48a7-8d18-8740f963e296	Soma 87		Soma	86.5338		100.382	32.8	2.08	2.19	99.5	50	13546.3	5094.32	13531.3	5107.78	13539.6	5078.99	13552.3	5082.66	13543.9	5111.45	13.1599	29.9741	3	40.86	54.97	65.24
Iba1_RO1_1B_A-00	TIRB1_AON_I	28dbb9a6-f173-499f-9563-532ccca798d5	c0adfa8e-62de-416c-bcd8-1f4132fe35cb	Tissue 1	RO1_1B_Iba1_V2_test	2022-02-16 19:30:48	Gabriela Mercado	R01.Iba1_Update.V2.1	Object	0cd39009-3a86-4504-81a1-3540118971dc	Soma 88		Soma	89.0195		152.145	40.3	2.55	1.97	141.8	40	13602.2	4646.62	13580.4	4636.37	13608.4	4633.64	13610.2	4651.85	13582.2	4654.58	18.2914	28.1279	3	34.51	48.75	60.41
Iba1_RO1_1B_A-00	TIRB1_AON_I	28dbb9a6-f173-499f-9563-532ccca798d5	c0adfa8e-62de-416c-bcd8-1f4132fe35cb	Tissue 1	RO1_1B_Iba1_V2_test	2022-02-16 19:30:48	Gabriela Mercado	R01.Iba1_Update.V2.1	Object	ca40b34f-ba94-483c-830e-34e0ec2047b9	Soma 89		Soma	88.9707		181.137	45.9	3.85	2.17	178.8	40	13546.3	4688.64	13518.3	4696.33	13523.1	4668.25	13559.4	4674.49	13554.6	4702.57	28.4904	36.8927	3	36.57	50.24	60.87
Iba1_RO1_1B_A-00	TIRB1_AON_I	28dbb9a6-f173-499f-9563-532ccca798d5	c0adfa8e-62de-416c-bcd8-1f4132fe35cb	Tissue 1	RO1_1B_Iba1_V2_test	2022-02-16 19:30:48	Gabriela Mercado	R01.Iba1_Update.V2.1	Object	8d80d74a-3bdd-420e-b864-ee3bb42d7373	Soma 9		Soma	65.3898		260.537	58.5	4.1	2.84	240.6	60	13630.1	5052.52	13610.7	5059.27	13631.4	5020.62	13653.5	5032.47	13632.8	5071.12	25.0477	43.8637	3	40.35	53	63.85
Iba1_RO1_1B_A-00	TIRB1_AON_I	28dbb9a6-f173-499f-9563-532ccca798d5	c0adfa8e-62de-416c-bcd8-1f4132fe35cb	Tissue 1	RO1_1B_Iba1_V2_test	2022-02-16 19:30:48	Gabriela Mercado	R01.Iba1_Update.V2.1	Object	1da8d6af-31f6-4fd0-b977-9c94b798d53d	Soma 90		Soma	73.0765		146.071	25.5	3.45	1.6	90.6	60	13714.1	5374.16	13694.1	5374.64	13713.8	5363.26	13722.2	5377.73	13702.5	5389.11	16.7134	22.7418	3	35.86	50.78	61.72
Iba1_RO1_1B_A-00	TIRB1_AON_I	28dbb9a6-f173-499f-9563-532ccca798d5	c0adfa8e-62de-416c-bcd8-1f4132fe35cb	Tissue 1	RO1_1B_Iba1_V2_test	2022-02-16 19:30:48	Gabriela Mercado	R01.Iba1_Update.V2.1	Object	89095715-7a64-4b1b-9de4-141f12e8c1c3	Soma 91		Soma	72.1478		214.146	36.9	2.42	2.17	190.4	50	13462.2	4730.66	13453.8	4736.1	13457.5	4704.53	13482.2	4707.44	13478.5	4739.01	24.8948	31.7843	3	44.32	57.57	67.56
Iba1_RO1_1B_A-00	TIRB1_AON_I	28dbb9a6-f173-499f-9563-532ccca798d5	c0adfa8e-62de-416c-bcd8-1f4132fe35cb	Tissue 1	RO1_1B_Iba1_V2_test	2022-02-16 19:30:48	Gabriela Mercado	R01.Iba1_Update.V2.1	Object	93c40c16-a8f7-4eb7-9c6c-5150b11886db	Soma 92		Soma	70.5944		219.639	44.1	2.56	2.17	182.6	40	13490.2	4842.64	13478.6	4823.15	13510.3	4821.27	13512	4849.37	13480.3	4851.25	28.1493	31.7495	3	38.79	51.9	62.55
Iba1_RO1_1B_A-00	TIRB1_AON_I	28dbb9a6-f173-499f-9563-532ccca798d5	c0adfa8e-62de-416c-bcd8-1f4132fe35cb	Tissue 1	RO1_1B_Iba1_V2_test	2022-02-16 19:30:48	Gabriela Mercado	R01.Iba1_Update.V2.1	Object	8c346127-79e5-4f60-b387-1014fa3263eb	Soma 93		Soma	70.3664		255.939	35.7	5.44	3.66	192.9	40	13630.1	5010.5	13615.4	5015.27	13628.2	4980.98	13652.2	4989.93	13639.4	5024.22	25.593	36.6015	3	36.73	51.43	63.2
Iba1_RO1_1B_A-00	TIRB1_AON_I	28dbb9a6-f173-499f-9563-532ccca798d5	c0adfa8e-62de-416c-bcd8-1f4132fe35cb	Tissue 1	RO1_1B_Iba1_V2_test	2022-02-16 19:30:48	Gabriela Mercado	R01.Iba1_Update.V2.1	Object	4b6d7597-0637-45a1-9b55-de4d6428adb0	Soma 94		Soma	69.1884		179.274	60.1	4.06	2.38	174.4	30	13560.1	5274.5	13532.4	5288.71	13539.8	5256.87	13567.5	5263.3	13560	5295.14	28.3833	32.6927	3	42.8	55.9	66.1
Iba1_RO1_1B_A-00	TIRB1_AON_I	28dbb9a6-f173-499f-9563-532ccca798d5	c0adfa8e-62de-416c-bcd8-1f4132fe35cb	Tissue 1	RO1_1B_Iba1_V2_test	2022-02-16 19:30:48	Gabriela Mercado	R01.Iba1_Update.V2.1	Object	56c9647c-82b0-4e57-a5a7-a82e3119d5bc	Soma 95		Soma	68.3287		185.687	44.1	3.41	2.86	141.3	60	13672.1	4702.72	13654.6	4678.96	13677.1	4677.2	13678.9	4700.2	13656.4	4701.96	22.536	23.0678	3	37.28	51.12	62.78
Iba1_RO1_1B_A-00	TIRB1_AON_I	28dbb9a6-f173-499f-9563-532ccca798d5	c0adfa8e-62de-416c-bcd8-1f4132fe35cb	Tissue 1	RO1_1B_Iba1_V2_test	2022-02-16 19:30:48	Gabriela Mercado	R01.Iba1_Update.V2.1	Object	bac2062c-0c39-4733-acea-d1621d736b8c	Soma 96		Soma	67.2701		116.741	30.3	1.97	1.89	122.6	50	13504.3	4576.66	13490.8	4558.61	13509	4554.16	13514.9	4578.35	13496.7	4582.81	18.7676	24.9039	3	43.76	56.24	65.49
Iba1_RO1_1B_A-00	TIRB1_AON_I	28dbb9a6-f173-499f-9563-532ccca798d5	c0adfa8e-62de-416c-bcd8-1f4132fe35cb	Tissue 1	RO1_1B_Iba1_V2_test	2022-02-16 19:30:48	Gabriela Mercado	R01.Iba1_Update.V2.1	Object	9b2994c9-5b10-48a0-8bcc-671149a5633c	Soma 97		Soma	95.0572		235.345	60	3.51	2.3	218.9	60	13616.2	5290.34	13581.9	5283.47	13605.9	5265.91	13626.3	5293.84	13602.4	5311.4	29.6983	34.6303	3	38.31	52.46	63.34
Iba1_RO1_1B_A-00	TIRB1_AON_I	28dbb9a6-f173-499f-9563-532ccca798d5	c0adfa8e-62de-416c-bcd8-1f4132fe35cb	Tissue 1	RO1_1B_Iba1_V2_test	2022-02-16 19:30:48	Gabriela Mercado	R01.Iba1_Update.V2.1	Object	66a88dbd-6bed-4eb9-ad65-d4e6d3e94181	Soma 98		Soma	92.3945		280.43	60.3	2.73	2.29	269.3	60	13560.1	5486.14	13532.2	5468.92	13569.5	5455.34	13580.3	5485.05	13543	5498.63	31.6146	39.7339	3	42.79	55.32	65.28
Iba1_RO1_1B_A-00	TIRB1_AON_I	28dbb9a6-f173-499f-9563-532ccca798d5	c0adfa8e-62de-416c-bcd8-1f4132fe35cb	Tissue 1	RO1_1B_Iba1_V2_test	2022-02-16 19:30:48	Gabriela Mercado	R01.Iba1_Update.V2.1	Object	3367356d-8026-41dc-a1d5-ea3b9eddd00a	Soma 99		Soma	94.7853		177.943	40.4	4.57	2.34	152	60	13560.1	4632.76	13545.6	4642.55	13567.6	4616.78	13585.3	4631.85	13563.2	4657.62	23.1931	33.9043	3	32.12	46.02	57.92
Iba1_RO1_1B_A-00	TIRB1_AON_I	28dbb9a6-f173-499f-9563-532ccca798d5			RO1_1B_Iba1_V2_test	2022-02-16 19:30:48	Gabriela Mercado	R01.Iba1_Update.V2.1	Area	c0adfa8e-62de-416c-bcd8-1f4132fe35cb	Tissue 1		Tissue	99.5314		712802																		N/A
Iba1_RO1_1B_A-00	TIRB1_AON_I	3c1b3310-71a8-4d72-bc85-fce076d92c23	288d7643-ee03-4da7-8bce-e6957b1f863e	Tissue 1	RO1_1B_Iba1_V2_test	2022-02-16 19:34:09	Gabriela Mercado	R01.Iba1_Update.V2.1	Object	fc9ea09f-7cff-48b6-a2c7-ad2a48d0b8f4	Soma 1		Soma	95.4739		274.888	59.4	3.27	2.87	241.2	60	13574.2	11222.2	13538.8	11203.1	13585.2	11203.1	13585.2	11229.5	13538.8	11229.5	26.4	46.42	3	41.15	54.11	65.01
Iba1_RO1_1B_A-00	TIRB1_AON_I	3c1b3310-71a8-4d72-bc85-fce076d92c23	288d7643-ee03-4da7-8bce-e6957b1f863e	Tissue 1	RO1_1B_Iba1_V2_test	2022-02-16 19:34:09	Gabriela Mercado	R01.Iba1_Update.V2.1	Object	b11e08a9-7438-419b-9054-610648eee2f4	Soma 10		Soma	78.2458		337.348	45.4	5.84	3.96	157.5	40	13476.3	11781.7	13469.9	11754.6	13496.1	11754.6	13496.1	11785.8	13469.9	11785.8	26.18	31.24	3	38.09	53.51	64.43
Iba1_RO1_1B_A-00	TIRB1_AON_I	3c1b3310-71a8-4d72-bc85-fce076d92c23	288d7643-ee03-4da7-8bce-e6957b1f863e	Tissue 1	RO1_1B_Iba1_V2_test	2022-02-16 19:34:09	Gabriela Mercado	R01.Iba1_Update.V2.1	Object	0f5c7199-3d68-4594-bed9-fc16f04036f4	Soma 100		Soma	88.5277		184.501	39.4	5.02	2.76	135.7	60	13602.2	11530	13590.4	11538.1	13604.3	11507.8	13621.2	11515.6	13607.3	11545.9	18.6114	33.3335	3	37.14	51.95	63.52
Iba1_RO1_1B_A-00	TIRB1_AON_I	3c1b3310-71a8-4d72-bc85-fce076d92c23	288d7643-ee03-4da7-8bce-e6957b1f863e	Tissue 1	RO1_1B_Iba1_V2_test	2022-02-16 19:34:09	Gabriela Mercado	R01.Iba1_Update.V2.1	Object	4a4626c7-186d-4237-9f5f-7a9f2df95162	Soma 101		Soma	88.4293		328.83	87	3.88	2.82	279.8	60	13602.2	11403.9	13557.8	11397	13570	11374.8	13623.5	11404.1	13611.3	11426.4	25.36	60.9551	3	37.54	51.79	63.19
Iba1_RO1_1B_A-00	TIRB1_AON_I	3c1b3310-71a8-4d72-bc85-fce076d92c23	288d7643-ee03-4da7-8bce-e6957b1f863e	Tissue 1	RO1_1B_Iba1_V2_test	2022-02-16 19:34:09	Gabriela Mercado	R01.Iba1_Update.V2.1	Object	e846e0bd-0e36-42a3-be44-f3173ca41150	Soma 102		Soma	79.3529		140.941	32.3	2.92	1.71	117.6	40	13462.2	11613.8	13444.6	11609.3	13451.6	11593.2	13475.9	11603.7	13469	11619.8	17.5761	26.4981	3	33.69	47.33	59.4
Iba1_RO1_1B_A-00	TIRB1_AON_I	3c1b3310-71a8-4d72-bc85-fce076d92c23	288d7643-ee03-4da7-8bce-e6957b1f863e	Tissue 1	RO1_1B_Iba1_V2_test	2022-02-16 19:34:09	Gabriela Mercado	R01.Iba1_Update.V2.1	Object	423467d3-444f-41e9-83e8-58ee9d785fcc	Soma 103		Soma	84.6063		230.674	35	4.57	2.86	151.3	40	13630.1	11627.9	13610	11639.3	13615.4	11614.9	13640.5	11620.6	13635.1	11644.9	24.9546	25.7402	3	35.84	49.41	61.1
Iba1_RO1_1B_A-00	TIRB1_AON_I	3c1b3310-71a8-4d72-bc85-fce076d92c23	288d7643-ee03-4da7-8bce-e6957b1f863e	Tissue 1	RO1_1B_Iba1_V2_test	2022-02-16 19:34:09	Gabriela Mercado	R01.Iba1_Update.V2.1	Object	e4f160c3-b1f1-4637-b40d-35af8ca38f6d	Soma 104		Soma	84.1948		376.479	67.3	6.68	2.48	301.5	40	13504.3	11473.9	13478.9	11481.8	13483.8	11438	13518.8	11441.9	13513.9	11485.7	35.2039	44.0703	3	35.27	49.24	60.47
Iba1_RO1_1B_A-00	TIRB1_AON_I	3c1b3310-71a8-4d72-bc85-fce076d92c23	288d7643-ee03-4da7-8bce-e6957b1f863e	Tissue 1	RO1_1B_Iba1_V2_test	2022-02-16 19:34:09	Gabriela Mercado	R01.Iba1_Update.V2.1	Object	565b516a-a723-466c-8816-e2f478020a6d	Soma 105		Soma	79.301		279.244	51	4.8	2.64	227.3	60	13504.3	11739.9	13473.8	11741.4	13485	11714.7	13514.1	11726.8	13502.9	11753.6	28.9559	31.4938	3	38.02	52.83	63.99
Iba1_RO1_1B_A-00	TIRB1_AON_I	3c1b3310-71a8-4d72-bc85-fce076d92c23	288d7643-ee03-4da7-8bce-e6957b1f863e	Tissue 1	RO1_1B_Iba1_V2_test	2022-02-16 19:34:09	Gabriela Mercado	R01.Iba1_Update.V2.1	Object	7f962315-02f9-4ca9-9429-9074536b8110	Soma 106		Soma	82.8727		196.238	46.1	3.16	2.57	155.7	40	13490.2	11655.8	13466.6	11660.8	13496.8	11631.7	13510.3	11645.8	13480.2	11674.9	19.5327	41.8649	3	33.17	47.96	59.5
Iba1_RO1_1B_A-00	TIRB1_AON_I	3c1b3310-71a8-4d72-bc85-fce076d92c23	288d7643-ee03-4da7-8bce-e6957b1f863e	Tissue 1	RO1_1B_Iba1_V2_test	2022-02-16 19:34:09	Gabriela Mercado	R01.Iba1_Update.V2.1	Object	742483f6-0fa9-4b28-9beb-435da3a6cb93	Soma 107		Soma	79.3007		207.225	39.9	4.97	2.78	155.6	40	13434.3	11627.9	13419	11617.4	13441.9	11614.9	13445.3	11646.7	13422.4	11649.1	23.0603	31.9293	3	34.72	50.14	62.28
Iba1_RO1_1B_A-00	TIRB1_AON_I	3c1b3310-71a8-4d72-bc85-fce076d92c23	288d7643-ee03-4da7-8bce-e6957b1f863e	Tissue 1	RO1_1B_Iba1_V2_test	2022-02-16 19:34:09	Gabriela Mercado	R01.Iba1_Update.V2.1	Object	acb9adaa-5e77-424b-96ed-87644c72ebd9	Soma 108		Soma	82.8545		153.041	32.5	7.63	4.65	138.1	50	13644.2	11376	13623.1	11378.6	13626	11360.6	13651.2	11364.6	13648.3	11382.6	18.217	25.568	3	43.82	56.34	65.84
Iba1_RO1_1B_A-00	TIRB1_AON_I	3c1b3310-71a8-4d72-bc85-fce076d92c23	288d7643-ee03-4da7-8bce-e6957b1f863e	Tissue 1	RO1_1B_Iba1_V2_test	2022-02-16 19:34:09	Gabriela Mercado	R01.Iba1_Update.V2.1	Object	654b8be0-21e0-4c76-b7bc-d1ad6d6f7c7d	Soma 109		Soma	83.3847		414.885	84.7	4.05	2.63	369.9	40	14189.8	12369.3	14167.5	12357	14195.7	12343.1	14217.6	12387.3	14189.4	12401.2	31.4242	49.3232	3	38.76	52.63	63.35
Iba1_RO1_1B_A-00	TIRB1_AON_I	3c1b3310-71a8-4d72-bc85-fce076d92c23	288d7643-ee03-4da7-8bce-e6957b1f863e	Tissue 1	RO1_1B_Iba1_V2_test	2022-02-16 19:34:09	Gabriela Mercado	R01.Iba1_Update.V2.1	Object	5ad8f59b-6c35-4dfb-9679-c9c0405401e9	Soma 11		Soma	87.9135		268.547	55.1	3.12	2.58	203.3	40	13434.3	11473.9	13422.4	11462.3	13453.1	11448.4	13468.5	11482.3	13437.8	11496.2	33.7245	37.258	3	35.55	49.71	61.79
Iba1_RO1_1B_A-00	TIRB1_AON_I	3c1b3310-71a8-4d72-bc85-fce076d92c23	288d7643-ee03-4da7-8bce-e6957b1f863e	Tissue 1	RO1_1B_Iba1_V2_test	2022-02-16 19:34:09	Gabriela Mercado	R01.Iba1_Update.V2.1	Object	c17857d9-cf68-423f-93c0-49c4d5665172	Soma 110		Soma	71.7269		98.9538	30.9	2.47	2.44	85.9	50	13909.9	11445.9	13897.4	11442	13908.1	11435.3	13920.4	11454.9	13909.8	11461.6	12.6218	23.1612	3	39.49	53.24	64.11
Iba1_RO1_1B_A-00	TIRB1_AON_I	3c1b3310-71a8-4d72-bc85-fce076d92c23	288d7643-ee03-4da7-8bce-e6957b1f863e	Tissue 1	RO1_1B_Iba1_V2_test	2022-02-16 19:34:09	Gabriela Mercado	R01.Iba1_Update.V2.1	Object	7ff35b6f-1ed3-48c8-8217-3a2b686ae36f	Soma 111		Soma	85.984		180.072	41.6	2.58	1.87	168	30	13979.9	11486.2	13961.1	11476.5	13985.5	11471.8	13992.7	11508.8	13968.3	11513.5	24.8661	37.6931	3	40.79	53.76	64.72
Iba1_RO1_1B_A-00	TIRB1_AON_I	3c1b3310-71a8-4d72-bc85-fce076d92c23	288d7643-ee03-4da7-8bce-e6957b1f863e	Tissue 1	RO1_1B_Iba1_V2_test	2022-02-16 19:34:09	Gabriela Mercado	R01.Iba1_Update.V2.1	Object	d9fe582b-524d-427d-a65e-80ad7f867df7	Soma 112		Soma	69.1435		86.4182	31.3	3.55	2.71	83.2	50	13686.2	11767.8	13669.3	11752.1	13676.9	11746.7	13691.1	11767	13683.4	11772.3	9.30034	24.7269	3	41.14	54.92	65.8
Iba1_RO1_1B_A-00	TIRB1_AON_I	3c1b3310-71a8-4d72-bc85-fce076d92c23	288d7643-ee03-4da7-8bce-e6957b1f863e	Tissue 1	RO1_1B_Iba1_V2_test	2022-02-16 19:34:09	Gabriela Mercado	R01.Iba1_Update.V2.1	Object	dd634e46-6f4c-4a5c-bcbf-2016a837eeba	Soma 113		Soma	85.2484		238.685	60.1	2.62	2.32	219.1	40	13937.9	11809.8	13908.1	11809.5	13943.5	11797	13950.8	11817.5	13915.4	11830.1	21.8456	37.5564	3	38.02	52.26	62.73
Iba1_RO1_1B_A-00	TIRB1_AON_I	3c1b3310-71a8-4d72-bc85-fce076d92c23	288d7643-ee03-4da7-8bce-e6957b1f863e	Tissue 1	RO1_1B_Iba1_V2_test	2022-02-16 19:34:09	Gabriela Mercado	R01.Iba1_Update.V2.1	Object	fdb93519-b14c-4166-a2bc-a33b9367c64b	Soma 114		Soma	83.1225		228.303	63.8	4.74	1.89	224.2	60	14427.6	12117.6	14398.5	12115.8	14423.1	12093.3	14448.3	12120.8	14423.8	12143.3	33.3102	37.299	3	37.77	50.21	60.87
Iba1_RO1_1B_A-00	TIRB1_AON_I	3c1b3310-71a8-4d72-bc85-fce076d92c23	288d7643-ee03-4da7-8bce-e6957b1f863e	Tissue 1	RO1_1B_Iba1_V2_test	2022-02-16 19:34:09	Gabriela Mercado	R01.Iba1_Update.V2.1	Object	d28b914e-727c-4f83-be5c-52f99eeec88e	Soma 115		Soma	61.3426		179.54	33.4	4.13	2.14	148	40	13965.8	11753.7	13958.7	11751	13961.1	11734.9	13993.2	11739.8	13990.8	11755.9	16.2654	32.4319	3	39.73	52.54	63.03
Iba1_RO1_1B_A-00	TIRB1_AON_I	3c1b3310-71a8-4d72-bc85-fce076d92c23	288d7643-ee03-4da7-8bce-e6957b1f863e	Tissue 1	RO1_1B_Iba1_V2_test	2022-02-16 19:34:09	Gabriela Mercado	R01.Iba1_Update.V2.1	Object	a6072ecf-5702-4b90-aa02-ea86ea1c2a06	Soma 116		Soma	85.2429		200.666	49.2	3.11	2.5	174.3	50	13882	11194	13854.1	11194.7	13882.5	11164.8	13897.3	11178.9	13868.9	11208.8	20.4109	41.2583	3	36.89	51.24	61.98
Iba1_RO1_1B_A-00	TIRB1_AON_I	3c1b3310-71a8-4d72-bc85-fce076d92c23	288d7643-ee03-4da7-8bce-e6957b1f863e	Tissue 1	RO1_1B_Iba1_V2_test	2022-02-16 19:34:09	Gabriela Mercado	R01.Iba1_Update.V2.1	Object	2ee92417-b6ce-4f80-a897-e45cadeec308	Soma 117		Soma	88.4446		166.133	50.6	3.42	2.89	140.3	40	14273.8	11082.3	14266	11088.5	14269.8	11068.9	14300.4	11074.8	14296.6	11094.5	20.0175	31.2018	3	39.04	52.18	62.81
Iba1_RO1_1B_A-00	TIRB1_AON_I	3c1b3310-71a8-4d72-bc85-fce076d92c23	288d7643-ee03-4da7-8bce-e6957b1f863e	Tissue 1	RO1_1B_Iba1_V2_test	2022-02-16 19:34:09	Gabriela Mercado	R01.Iba1_Update.V2.1	Object	f4c30952-9d4a-4e45-afeb-62dfcb76d4cd	Soma 118		Soma	97.7191		298.144	79.3	3.62	2.94	234.4	50	14203.9	12089.4	14182.7	12103.2	14193	12053	14232.9	12061.2	14222.6	12111.4	40.7275	51.2345	3	36.56	50.51	61.99
Iba1_RO1_1B_A-00	TIRB1_AON_I	3c1b3310-71a8-4d72-bc85-fce076d92c23	288d7643-ee03-4da7-8bce-e6957b1f863e	Tissue 1	RO1_1B_Iba1_V2_test	2022-02-16 19:34:09	Gabriela Mercado	R01.Iba1_Update.V2.1	Object	66c4723e-6271-4201-9d95-35d442199752	Soma 119		Soma	92.3285		170.586	45.8	3.58	3.73	124.4	60	14301.8	11515.9	14271.2	11517.3	14291.1	11502.3	14305.3	11521.2	14285.4	11536.2	23.6786	24.9244	3	40.2	52.62	63.64
Iba1_RO1_1B_A-00	TIRB1_AON_I	3c1b3310-71a8-4d72-bc85-fce076d92c23	288d7643-ee03-4da7-8bce-e6957b1f863e	Tissue 1	RO1_1B_Iba1_V2_test	2022-02-16 19:34:09	Gabriela Mercado	R01.Iba1_Update.V2.1	Object	aeef19b7-d564-435b-a3c0-63aebf832f8e	Soma 12		Soma	87.906		221.333	44.2	6.33	5.03	134.1	50	13462.2	11851.6	13445.8	11823.3	13463.9	11817.1	13478.4	11859.4	13460.3	11865.6	19.1036	44.76	3	37.95	52.47	64.09
Iba1_RO1_1B_A-00	TIRB1_AON_I	3c1b3310-71a8-4d72-bc85-fce076d92c23	288d7643-ee03-4da7-8bce-e6957b1f863e	Tissue 1	RO1_1B_Iba1_V2_test	2022-02-16 19:34:09	Gabriela Mercado	R01.Iba1_Update.V2.1	Object	2856f6c9-bb6e-48c1-abf5-13172f1d5ccc	Soma 120		Soma	75.4519		223.293	48.5	2.97	2.1	194.3	40	13952	11124.1	13915.4	11128.4	13921.7	11108	13965.3	11121.5	13959	11141.9	21.3249	45.7018	3	40.8	55	65.24
Iba1_RO1_1B_A-00	TIRB1_AON_I	3c1b3310-71a8-4d72-bc85-fce076d92c23	288d7643-ee03-4da7-8bce-e6957b1f863e	Tissue 1	RO1_1B_Iba1_V2_test	2022-02-16 19:34:09	Gabriela Mercado	R01.Iba1_Update.V2.1	Object	0dce13ed-8cb5-4f53-98a0-b1b68767535c	Soma 121		Soma	87.0793		335.146	61.8	3.85	2.58	250.2	60	13979.9	11879.8	13954.3	11872.2	13967.5	11849.2	14010.2	11873.7	13997	11896.7	26.5765	49.2096	3	40.39	54.91	65.7
Iba1_RO1_1B_A-00	TIRB1_AON_I	3c1b3310-71a8-4d72-bc85-fce076d92c23	288d7643-ee03-4da7-8bce-e6957b1f863e	Tissue 1	RO1_1B_Iba1_V2_test	2022-02-16 19:34:09	Gabriela Mercado	R01.Iba1_Update.V2.1	Object	1da71b94-f367-4b03-a79f-1712bfeb72e7	Soma 122		Soma	99.5011		140.433	26.6	4.02	2.53	105	40	14329.7	11445.9	14312.6	11456.4	14323.7	11434.1	14336.9	11440.7	14325.8	11463	14.758	24.8927	3	40.06	54.02	65.76
Iba1_RO1_1B_A-00	TIRB1_AON_I	3c1b3310-71a8-4d72-bc85-fce076d92c23	288d7643-ee03-4da7-8bce-e6957b1f863e	Tissue 1	RO1_1B_Iba1_V2_test	2022-02-16 19:34:09	Gabriela Mercado	R01.Iba1_Update.V2.1	Object	be24c21b-c521-4b06-bca6-80b22fb0b9f7	Soma 123		Soma	93.0348		359.733	48.3	3.17	2.41	275.9	60	13812	11124.1	13784.6	11099.5	13822.3	11091.7	13829.5	11126.8	13791.8	11134.5	35.7752	38.4664	3	43.02	56.52	66.67
Iba1_RO1_1B_A-00	TIRB1_AON_I	3c1b3310-71a8-4d72-bc85-fce076d92c23	288d7643-ee03-4da7-8bce-e6957b1f863e	Tissue 1	RO1_1B_Iba1_V2_test	2022-02-16 19:34:09	Gabriela Mercado	R01.Iba1_Update.V2.1	Object	db77cbfa-488a-41a7-9ce2-71e71ae6099e	Soma 124		Soma	87.5215		159.599	42.2	3.15	2.45	118.4	40	14007.8	11264	13997.8	11243.3	14010.5	11237.8	14025.3	11272.4	14012.6	11277.8	13.8657	37.6119	3	36.24	49.99	61.22
Iba1_RO1_1B_A-00	TIRB1_AON_I	3c1b3310-71a8-4d72-bc85-fce076d92c23	288d7643-ee03-4da7-8bce-e6957b1f863e	Tissue 1	RO1_1B_Iba1_V2_test	2022-02-16 19:34:09	Gabriela Mercado	R01.Iba1_Update.V2.1	Object	4dc7a467-1457-457e-96e8-7ded20eff97e	Soma 125		Soma	97.038		350.392	64.7	5.31	3.28	312.9	60	14525.5	12383.4	14507.4	12394.3	14511.4	12345.8	14545	12348.5	14541.1	12397	33.7865	48.6778	3	38.45	51.54	63.29
Iba1_RO1_1B_A-00	TIRB1_AON_I	3c1b3310-71a8-4d72-bc85-fce076d92c23	288d7643-ee03-4da7-8bce-e6957b1f863e	Tissue 1	RO1_1B_Iba1_V2_test	2022-02-16 19:34:09	Gabriela Mercado	R01.Iba1_Update.V2.1	Object	ff2819d0-568e-4161-bbdf-272a6a17f7cb	Soma 126		Soma	82.1446		105.996	37.7	3.14	2	95.4	40	14455.5	11403.9	14440.2	11395.9	14447.7	11385.1	14471.4	11401.7	14463.9	11412.4	13.0667	28.9105	3	35.67	46.68	57.43
Iba1_RO1_1B_A-00	TIRB1_AON_I	3c1b3310-71a8-4d72-bc85-fce076d92c23	288d7643-ee03-4da7-8bce-e6957b1f863e	Tissue 1	RO1_1B_Iba1_V2_test	2022-02-16 19:34:09	Gabriela Mercado	R01.Iba1_Update.V2.1	Object	ba68649f-fd72-44a5-b52a-d544af1284eb	Soma 127		Soma	83.7697		260.513	39.6	3.48	2.38	213.7	40	13909.9	11585.9	13883.8	11588.7	13908.6	11568	13925.3	11588.1	13900.5	11608.8	26.0826	32.3381	3	43	56.49	65.65
Iba1_RO1_1B_A-00	TIRB1_AON_I	3c1b3310-71a8-4d72-bc85-fce076d92c23	288d7643-ee03-4da7-8bce-e6957b1f863e	Tissue 1	RO1_1B_Iba1_V2_test	2022-02-16 19:34:09	Gabriela Mercado	R01.Iba1_Update.V2.1	Object	fc738dcd-b161-415c-8226-1fce5cc0a8e2	Soma 128		Soma	52.0932		256.012	81.2	2.99	2.33	225.1	30	14287.7	11849.9	14239.6	11849.3	14250.2	11824.1	14306.6	11847.7	14296	11873	27.354	61.0941	3	34.91	49.46	60.79
Iba1_RO1_1B_A-00	TIRB1_AON_I	3c1b3310-71a8-4d72-bc85-fce076d92c23	288d7643-ee03-4da7-8bce-e6957b1f863e	Tissue 1	RO1_1B_Iba1_V2_test	2022-02-16 19:34:09	Gabriela Mercado	R01.Iba1_Update.V2.1	Object	21a20c9f-f28c-47e1-b445-200a8e15d126	Soma 129		Soma	99.5002		126.13	44.3	3.15	2.78	122.1	40	13658	11557.9	13638.4	11543.8	13691.5	11525.2	13698.1	11544	13645	11562.6	19.8886	56.2071	3	34.83	48.21	60
Iba1_RO1_1B_A-00	TIRB1_AON_I	3c1b3310-71a8-4d72-bc85-fce076d92c23	288d7643-ee03-4da7-8bce-e6957b1f863e	Tissue 1	RO1_1B_Iba1_V2_test	2022-02-16 19:34:09	Gabriela Mercado	R01.Iba1_Update.V2.1	Object	d197cd54-d4b9-46c7-aada-9cb61392bb84	Soma 13		Soma	76.0342		275.783	70.7	4.18	2.58	255.6	40	13406.4	11697.8	13381.2	11688.4	13407.4	11678.5	13421.7	11716.6	13395.5	11726.5	28.0067	40.6988	3	38.83	52.06	63.39
Iba1_RO1_1B_A-00	TIRB1_AON_I	3c1b3310-71a8-4d72-bc85-fce076d92c23	288d7643-ee03-4da7-8bce-e6957b1f863e	Tissue 1	RO1_1B_Iba1_V2_test	2022-02-16 19:34:09	Gabriela Mercado	R01.Iba1_Update.V2.1	Object	b750a3a1-b3e8-42a9-9714-874e4506860e	Soma 130		Soma	85.1813		265.885	50.6	3.99	1.87	197.2	40	13742.1	11320.1	13725.9	11345.4	13732.8	11304.7	13752.9	11308.1	13746	11348.8	20.3772	41.2042	3	38.16	52.51	62.92
Iba1_RO1_1B_A-00	TIRB1_AON_I	3c1b3310-71a8-4d72-bc85-fce076d92c23	288d7643-ee03-4da7-8bce-e6957b1f863e	Tissue 1	RO1_1B_Iba1_V2_test	2022-02-16 19:34:09	Gabriela Mercado	R01.Iba1_Update.V2.1	Object	f21fdc08-20c0-44be-a3f5-6fb0658a6de4	Soma 131		Soma	84.5898		381.828	75.3	3.93	2.76	257.5	60	14455.5	11767.8	14422.3	11767.3	14462	11721.5	14487.3	11743.4	14447.6	11789.2	33.4103	60.6222	3	38.9	52.91	63.19
Iba1_RO1_1B_A-00	TIRB1_AON_I	3c1b3310-71a8-4d72-bc85-fce076d92c23	288d7643-ee03-4da7-8bce-e6957b1f863e	Tissue 1	RO1_1B_Iba1_V2_test	2022-02-16 19:34:09	Gabriela Mercado	R01.Iba1_Update.V2.1	Object	1297c44d-b5d8-41ca-bf66-e12fc918e49f	Soma 132		Soma	96.9047		287.254	57.7	3.43	2.27	251.9	30	14441.7	12577.4	14413.6	12579.5	14430.8	12546.4	14462.4	12562.9	14445.2	12596	35.684	37.2799	3	39.58	52.96	64.25
Iba1_RO1_1B_A-00	TIRB1_AON_I	3c1b3310-71a8-4d72-bc85-fce076d92c23	288d7643-ee03-4da7-8bce-e6957b1f863e	Tissue 1	RO1_1B_Iba1_V2_test	2022-02-16 19:34:09	Gabriela Mercado	R01.Iba1_Update.V2.1	Object	19e00950-5b75-4e99-8851-397e5bb770ef	Soma 133		Soma	93.0181		323.143	62.4	6.4	3.09	267.7	60	13854.1	11767.8	13821.8	11775.7	13831.2	11745.5	13870.8	11757.6	13861.5	11787.9	31.6695	41.4554	3	41.24	54.71	65.14
Iba1_RO1_1B_A-00	TIRB1_AON_I	3c1b3310-71a8-4d72-bc85-fce076d92c23	288d7643-ee03-4da7-8bce-e6957b1f863e	Tissue 1	RO1_1B_Iba1_V2_test	2022-02-16 19:34:09	Gabriela Mercado	R01.Iba1_Update.V2.1	Object	a2ac3e53-a0cb-416e-9235-1ca0b42c949e	Soma 134		Soma	89.0308		383.425	57.6	5.06	3.65	257	60	13994	12257.5	13963.1	12252.5	14001.9	12230.5	14018.3	12259.4	13979.5	12281.4	33.2139	44.591	3	40.05	54.55	65.45
Iba1_RO1_1B_A-00	TIRB1_AON_I	3c1b3310-71a8-4d72-bc85-fce076d92c23	288d7643-ee03-4da7-8bce-e6957b1f863e	Tissue 1	RO1_1B_Iba1_V2_test	2022-02-16 19:34:09	Gabriela Mercado	R01.Iba1_Update.V2.1	Object	fdef6a81-fde7-4808-a0dd-a26d253b84cc	Soma 135		Soma	95.5624		653.231	87.8	3.9	1.89	520	60	14399.7	12271.4	14371.7	12237.7	14429.2	12237	14429.8	12287	14372.3	12287.7	49.9903	57.4898	3	41.85	55.14	65.43
Iba1_RO1_1B_A-00	TIRB1_AON_I	3c1b3310-71a8-4d72-bc85-fce076d92c23	288d7643-ee03-4da7-8bce-e6957b1f863e	Tissue 1	RO1_1B_Iba1_V2_test	2022-02-16 19:34:09	Gabriela Mercado	R01.Iba1_Update.V2.1	Object	b1940bca-7f21-4f15-a834-b4026c0f2214	Soma 136		Soma	83.7387		187.937	50.5	2.73	2.13	185.7	50	14217.7	11683.8	14203.8	11710.9	14205.6	11664.9	14225.3	11665.7	14223.5	11711.7	19.7316	45.9789	3	40.98	53.74	63.84
Iba1_RO1_1B_A-00	TIRB1_AON_I	3c1b3310-71a8-4d72-bc85-fce076d92c23	288d7643-ee03-4da7-8bce-e6957b1f863e	Tissue 1	RO1_1B_Iba1_V2_test	2022-02-16 19:34:09	Gabriela Mercado	R01.Iba1_Update.V2.1	Object	1d1e4761-bfba-4a66-b217-8eaa98e48d36	Soma 137		Soma	85.9442		244.468	30.1	6.78	4.08	142.2	50	14189.8	11557.9	14166.1	11566	14184	11546.5	14203.4	11564.2	14185.6	11583.8	26.3481	26.4783	3	39.96	53.63	65.26
Iba1_RO1_1B_A-00	TIRB1_AON_I	3c1b3310-71a8-4d72-bc85-fce076d92c23	288d7643-ee03-4da7-8bce-e6957b1f863e	Tissue 1	RO1_1B_Iba1_V2_test	2022-02-16 19:34:09	Gabriela Mercado	R01.Iba1_Update.V2.1	Object	5a25ceda-08b5-4a0f-bc50-712199e42254	Soma 138		Soma	85.1808		201.61	39.2	6.18	3.61	126.8	30	14259.7	11374.2	14236.1	11390.9	14243.6	11361.7	14265.9	11367.5	14258.4	11396.7	23.0627	30.1617	3	37.03	51.9	62.92
Iba1_RO1_1B_A-00	TIRB1_AON_I	3c1b3310-71a8-4d72-bc85-fce076d92c23	288d7643-ee03-4da7-8bce-e6957b1f863e	Tissue 1	RO1_1B_Iba1_V2_test	2022-02-16 19:34:09	Gabriela Mercado	R01.Iba1_Update.V2.1	Object	b6abe7a6-6092-4b58-a4ed-769846ad9833	Soma 139		Soma	93.6103		214.581	49.3	4.84	2.48	173.8	60	14189.8	11194	14169.8	11176.7	14189.3	11163.1	14209.6	11192.2	14190	11205.8	23.825	35.5091	3	38.71	52.93	63.54
Iba1_RO1_1B_A-00	TIRB1_AON_I	3c1b3310-71a8-4d72-bc85-fce076d92c23	288d7643-ee03-4da7-8bce-e6957b1f863e	Tissue 1	RO1_1B_Iba1_V2_test	2022-02-16 19:34:09	Gabriela Mercado	R01.Iba1_Update.V2.1	Object	b59cbd72-99f6-4071-a620-11311735fa29	Soma 14		Soma	98.8211		65.8966	22.3	1.96	1.95	86	40	13574.2	12159.4	13567	12166.3	13568.5	12142.2	13580	12143	13578.5	12167	11.5752	24.0753	3	35.22	47.18	58.96
Iba1_RO1_1B_A-00	TIRB1_AON_I	3c1b3310-71a8-4d72-bc85-fce076d92c23	288d7643-ee03-4da7-8bce-e6957b1f863e	Tissue 1	RO1_1B_Iba1_V2_test	2022-02-16 19:34:09	Gabriela Mercado	R01.Iba1_Update.V2.1	Object	cae9349f-f3fa-4676-8162-70322a6bd91f	Soma 140		Soma	82.1294		102.439	31.7	2.81	2.36	75.2	40	13937.9	11403.9	13919.5	11394.2	13925.5	11386.3	13948.3	11403.4	13942.4	11411.3	9.9	28.557	3	38.82	51.55	62.3
Iba1_RO1_1B_A-00	TIRB1_AON_I	3c1b3310-71a8-4d72-bc85-fce076d92c23	288d7643-ee03-4da7-8bce-e6957b1f863e	Tissue 1	RO1_1B_Iba1_V2_test	2022-02-16 19:34:09	Gabriela Mercado	R01.Iba1_Update.V2.1	Object	d31e16e5-c45f-4a87-9dfa-866e17ffbdac	Soma 141		Soma	83.0767		147.523	35.4	5.06	3.12	102.5	40	13812	12033.6	13798.3	12037.2	13815.6	12019.9	13828.1	12032.5	13810.8	12049.7	17.7342	24.4235	3	31.86	45.89	57.96
Iba1_RO1_1B_A-00	TIRB1_AON_I	3c1b3310-71a8-4d72-bc85-fce076d92c23	288d7643-ee03-4da7-8bce-e6957b1f863e	Tissue 1	RO1_1B_Iba1_V2_test	2022-02-16 19:34:09	Gabriela Mercado	R01.Iba1_Update.V2.1	Object	1dcac4d8-148a-42a8-bef3-a09d09a87d39	Soma 142		Soma	87.0637		247.106	42.3	4.09	2.93	169.5	40	14413.5	11403.9	14390	11383.7	14416.6	11383.7	14416.6	11412.1	14390	11412.1	26.62	28.38	3	36.72	50.63	62.2
Iba1_RO1_1B_A-00	TIRB1_AON_I	3c1b3310-71a8-4d72-bc85-fce076d92c23	288d7643-ee03-4da7-8bce-e6957b1f863e	Tissue 1	RO1_1B_Iba1_V2_test	2022-02-16 19:34:09	Gabriela Mercado	R01.Iba1_Update.V2.1	Object	a4fbba6f-3fd5-4646-bb0f-1e5ef6940d61	Soma 143		Soma	82.8977		206.087	35.4	5.73	4.33	123	60	14007.8	12341.3	13984.8	12337.8	13999.6	12326	14014.2	12344.3	13999.4	12356.1	18.9011	23.3714	3	37.01	51.9	62.99
Iba1_RO1_1B_A-00	TIRB1_AON_I	3c1b3310-71a8-4d72-bc85-fce076d92c23	288d7643-ee03-4da7-8bce-e6957b1f863e	Tissue 1	RO1_1B_Iba1_V2_test	2022-02-16 19:34:09	Gabriela Mercado	R01.Iba1_Update.V2.1	Object	b6768a71-2162-42a0-98ad-9aaddc517374	Soma 144		Soma	91.6089		222.471	46.2	6.64	4.23	164.6	40	13686.2	11557.9	13662.1	11543.2	13697.8	11534.1	13703.1	11555.1	13667.4	11564.2	21.6322	36.8643	3	34.59	49.27	60.79
Iba1_RO1_1B_A-00	TIRB1_AON_I	3c1b3310-71a8-4d72-bc85-fce076d92c23	288d7643-ee03-4da7-8bce-e6957b1f863e	Tissue 1	RO1_1B_Iba1_V2_test	2022-02-16 19:34:09	Gabriela Mercado	R01.Iba1_Update.V2.1	Object	05368bd8-1527-4acb-acf6-d4d10819731b	Soma 145		Soma	87.0602		191.591	38.4	3.92	3.06	179.4	50	14077.8	11445.9	14056.1	11446.1	14064	11420.7	14088.5	11428.4	14080.5	11453.8	25.6322	26.6183	3	41.27	54.42	64.79
Iba1_RO1_1B_A-00	TIRB1_AON_I	3c1b3310-71a8-4d72-bc85-fce076d92c23	288d7643-ee03-4da7-8bce-e6957b1f863e	Tissue 1	RO1_1B_Iba1_V2_test	2022-02-16 19:34:09	Gabriela Mercado	R01.Iba1_Update.V2.1	Object	126f2071-60be-4c4f-ad60-7f7724626a0b	Soma 146		Soma	82.3904		221.115	45.9	4.44	2.18	160.8	30	13867.9	12241.7	13844.1	12251.5	13850.8	12226.2	13880	12233.9	13873.3	12259.2	26.168	30.169	3	35.59	49.69	61.72
Iba1_RO1_1B_A-00	TIRB1_AON_I	3c1b3310-71a8-4d72-bc85-fce076d92c23	288d7643-ee03-4da7-8bce-e6957b1f863e	Tissue 1	RO1_1B_Iba1_V2_test	2022-02-16 19:34:09	Gabriela Mercado	R01.Iba1_Update.V2.1	Object	433a07ba-8207-4eab-891b-f5b3b90d94d3	Soma 147		Soma	88.9469		149.604	39.6	2.74	2.67	133	60	14217.7	12551.2	14199.5	12553.6	14202.4	12536.3	14232.4	12541.3	14229.5	12558.6	17.5414	30.4894	3	41.33	54.45	65.1
Iba1_RO1_1B_A-00	TIRB1_AON_I	3c1b3310-71a8-4d72-bc85-fce076d92c23	288d7643-ee03-4da7-8bce-e6957b1f863e	Tissue 1	RO1_1B_Iba1_V2_test	2022-02-16 19:34:09	Gabriela Mercado	R01.Iba1_Update.V2.1	Object	c1d0cd3c-ca3e-4ff0-afe3-693a34a93613	Soma 148		Soma	95.3518		568.894	94.7	4.94	2.28	441.2	60	14301.8	12313.4	14267.4	12333.7	14284.1	12280.8	14329.3	12295.1	14312.6	12348	47.4154	55.4501	3	43.48	55.58	65.81
Iba1_RO1_1B_A-00	TIRB1_AON_I	3c1b3310-71a8-4d72-bc85-fce076d92c23	288d7643-ee03-4da7-8bce-e6957b1f863e	Tissue 1	RO1_1B_Iba1_V2_test	2022-02-16 19:34:09	Gabriela Mercado	R01.Iba1_Update.V2.1	Object	0dd20f70-696f-48b2-9ea7-c9287a991713	Soma 149		Soma	92.9968		223.681	32.4	3.26	3.37	163.5	40	13714.1	11865.7	13690.5	11864.6	13718.4	11862.8	13719.9	11886	13692	11887.8	23.2358	27.9877	3	37.16	51.5	62.85
Iba1_RO1_1B_A-00	TIRB1_AON_I	3c1b3310-71a8-4d72-bc85-fce076d92c23	288d7643-ee03-4da7-8bce-e6957b1f863e	Tissue 1	RO1_1B_Iba1_V2_test	2022-02-16 19:34:09	Gabriela Mercado	R01.Iba1_Update.V2.1	Object	823d1011-6dcb-4f22-a963-0d3034effb7f	Soma 15		Soma	87.8031		208.556	42.8	4.72	3.57	190	40	13476.3	11711.7	13446.3	11705.1	13478.5	11698	13484	11723.4	13451.9	11730.4	25.9456	32.8878	3	37.05	51.41	62.7
Iba1_RO1_1B_A-00	TIRB1_AON_I	3c1b3310-71a8-4d72-bc85-fce076d92c23	288d7643-ee03-4da7-8bce-e6957b1f863e	Tissue 1	RO1_1B_Iba1_V2_test	2022-02-16 19:34:09	Gabriela Mercado	R01.Iba1_Update.V2.1	Object	37465ffd-d2b9-4c4b-bdb4-17ca7d31923f	Soma 150		Soma	82.3112		149.217	41.2	3.21	2.4	112.3	40	14035.8	12229.4	14018.6	12226.2	14037.5	12216.1	14048.1	12235.9	14029.3	12246	21.4413	22.4994	3	37.9	51.43	62.54
Iba1_RO1_1B_A-00	TIRB1_AON_I	3c1b3310-71a8-4d72-bc85-fce076d92c23	288d7643-ee03-4da7-8bce-e6957b1f863e	Tissue 1	RO1_1B_Iba1_V2_test	2022-02-16 19:34:09	Gabriela Mercado	R01.Iba1_Update.V2.1	Object	62ab658e-5c06-4b05-86b7-91203b754c37	Soma 151		Soma	95.1763		203.716	45.1	2.22	2.01	175.1	60	14385.6	12019.5	14355.5	12018.2	14368.3	11995.8	14393.7	12010.2	14380.8	12032.7	25.8687	29.1982	3	40.02	54.34	64.83
Iba1_RO1_1B_A-00	TIRB1_AON_I	3c1b3310-71a8-4d72-bc85-fce076d92c23	288d7643-ee03-4da7-8bce-e6957b1f863e	Tissue 1	RO1_1B_Iba1_V2_test	2022-02-16 19:34:09	Gabriela Mercado	R01.Iba1_Update.V2.1	Object	68ba000f-8223-40fa-9f4a-4574a1195083	Soma 152		Soma	92.9929		284.229	59.4	3	1.86	245.7	30	14161.8	11276.3	14140.4	11265.9	14174.7	11239.4	14198.1	11269.6	14163.8	11296.1	38.2367	43.3272	3	38.73	51.69	62.56
Iba1_RO1_1B_A-00	TIRB1_AON_I	3c1b3310-71a8-4d72-bc85-fce076d92c23	288d7643-ee03-4da7-8bce-e6957b1f863e	Tissue 1	RO1_1B_Iba1_V2_test	2022-02-16 19:34:09	Gabriela Mercado	R01.Iba1_Update.V2.1	Object	70aba044-5238-4481-98a3-b6d571ee0d49	Soma 153		Soma	85.9178		223.535	54.2	3.84	2.51	163.5	40	13756.2	11515.9	13723.1	11517.9	13733.5	11500.4	13771.3	11522.7	13760.9	11540.3	20.4062	43.9164	3	33.23	47.66	59.22
Iba1_RO1_1B_A-00	TIRB1_AON_I	3c1b3310-71a8-4d72-bc85-fce076d92c23	288d7643-ee03-4da7-8bce-e6957b1f863e	Tissue 1	RO1_1B_Iba1_V2_test	2022-02-16 19:34:09	Gabriela Mercado	R01.Iba1_Update.V2.1	Object	d09ddfac-6c1c-49ed-be99-5f19cf1b9f74	Soma 154		Soma	91.5563		142.441	36.2	2.53	2.78	136	30	13742.1	11444.2	13720.6	11448	13725.7	11432.2	13752.2	11440.8	13747.1	11456.5	16.5405	27.8261	3	42.78	56.4	65.56
Iba1_RO1_1B_A-00	TIRB1_AON_I	3c1b3310-71a8-4d72-bc85-fce076d92c23	288d7643-ee03-4da7-8bce-e6957b1f863e	Tissue 1	RO1_1B_Iba1_V2_test	2022-02-16 19:34:09	Gabriela Mercado	R01.Iba1_Update.V2.1	Object	bb3228d1-3026-44ea-b88d-5bf73c5092f5	Soma 155		Soma	60.8879		9.7042	10.3	1.11	1.11	26.7	30	13812	11836	13804.8	11831.3	13848	11824.5	13849.1	11831.3	13805.8	11838.1	6.87549	43.8059	3	45.85	58.76	66.51
Iba1_RO1_1B_A-00	TIRB1_AON_I	3c1b3310-71a8-4d72-bc85-fce076d92c23	288d7643-ee03-4da7-8bce-e6957b1f863e	Tissue 1	RO1_1B_Iba1_V2_test	2022-02-16 19:34:09	Gabriela Mercado	R01.Iba1_Update.V2.1	Object	187eee88-2310-4617-9e7c-db53e201e92b	Soma 156		Soma	56.5048		137.093	42.8	3.07	2.93	116.7	30	14301.8	11808.1	14287.8	11802.8	14304.6	11801.2	14307	11826.6	14290.2	11828.2	16.8288	25.5142	3	34.68	49.6	60.51
Iba1_RO1_1B_A-00	TIRB1_AON_I	3c1b3310-71a8-4d72-bc85-fce076d92c23	288d7643-ee03-4da7-8bce-e6957b1f863e	Tissue 1	RO1_1B_Iba1_V2_test	2022-02-16 19:34:09	Gabriela Mercado	R01.Iba1_Update.V2.1	Object	1bc748d6-21a9-493b-b361-634d342759f7	Soma 157		Soma	88.8947		207.999	37.5	5.13	3.34	150.6	40	13742.1	11865.7	13725	11866.3	13742.2	11849.1	13757.8	11864.7	13740.7	11881.9	22.09	24.2679	3	33.16	47.9	60.27
Iba1_RO1_1B_A-00	TIRB1_AON_I	3c1b3310-71a8-4d72-bc85-fce076d92c23	288d7643-ee03-4da7-8bce-e6957b1f863e	Tissue 1	RO1_1B_Iba1_V2_test	2022-02-16 19:34:09	Gabriela Mercado	R01.Iba1_Update.V2.1	Object	f23f910a-16c2-4af7-8fef-e4c25e86c3f5	Soma 158		Soma	89.1931		192.947	51.8	3.1	3.2	166.9	40	14441.7	11390.1	14419.3	11380.1	14433.5	11359.6	14453.4	11373.5	14439.2	11393.9	24.2739	24.9075	3	32.69	47.59	60.06
Iba1_RO1_1B_A-00	TIRB1_AON_I	3c1b3310-71a8-4d72-bc85-fce076d92c23	288d7643-ee03-4da7-8bce-e6957b1f863e	Tissue 1	RO1_1B_Iba1_V2_test	2022-02-16 19:34:09	Gabriela Mercado	R01.Iba1_Update.V2.1	Object	bcc78ab3-c05c-4893-aa0a-993746cb257f	Soma 159		Soma	99.4127		155.8	39.9	3.01	2.23	126.8	40	14119.8	11473.9	14103.5	11473.8	14108	11448.5	14133.1	11453	14128.6	11478.3	25.5011	25.7263	3	39.69	53.33	64.91
Iba1_RO1_1B_A-00	TIRB1_AON_I	3c1b3310-71a8-4d72-bc85-fce076d92c23	288d7643-ee03-4da7-8bce-e6957b1f863e	Tissue 1	RO1_1B_Iba1_V2_test	2022-02-16 19:34:09	Gabriela Mercado	R01.Iba1_Update.V2.1	Object	eafb1648-f7ff-4810-a485-b46ce72fd156	Soma 16		Soma	82.685		193.987	65	3	2.15	211.6	60	13588.1	11977.7	13574.3	11972.4	13613.4	11941.3	13627.9	11959.6	13588.9	11990.6	23.3519	49.8597	3	33.96	48.62	60.53
Iba1_RO1_1B_A-00	TIRB1_AON_I	3c1b3310-71a8-4d72-bc85-fce076d92c23	288d7643-ee03-4da7-8bce-e6957b1f863e	Tissue 1	RO1_1B_Iba1_V2_test	2022-02-16 19:34:09	Gabriela Mercado	R01.Iba1_Update.V2.1	Object	14a392bf-b06b-4dad-a019-9ad536f71355	Soma 160		Soma	60.6795		195.149	52.8	2.16	1.8	209.2	30	14427.6	11766	14402.8	11779.7	14425.1	11712.8	14464.2	11725.9	14441.9	11792.7	41.2562	70.474	3	40.7	53.67	63.47
Iba1_RO1_1B_A-00	TIRB1_AON_I	3c1b3310-71a8-4d72-bc85-fce076d92c23	288d7643-ee03-4da7-8bce-e6957b1f863e	Tissue 1	RO1_1B_Iba1_V2_test	2022-02-16 19:34:09	Gabriela Mercado	R01.Iba1_Update.V2.1	Object	b5a11d34-2718-4d9c-a887-c2ddbd5f3fcf	Soma 161		Soma	89.1729		150.814	23.7	6.64	6.18	112.5	50	14343.6	11809.8	14325	11797.7	14341.3	11788.4	14370.5	11840	14354.3	11849.2	18.6975	59.2565	3	38.43	53.43	63.96
Iba1_RO1_1B_A-00	TIRB1_AON_I	3c1b3310-71a8-4d72-bc85-fce076d92c23	288d7643-ee03-4da7-8bce-e6957b1f863e	Tissue 1	RO1_1B_Iba1_V2_test	2022-02-16 19:34:09	Gabriela Mercado	R01.Iba1_Update.V2.1	Object	6921bdd2-737b-4ef2-a10e-c9c7698b4ba7	Soma 162		Soma	60.4575		56.4586	15.1	3.92	2.96	56.6	30	14301.8	11878	14284.2	11876.4	14287.4	11869.3	14307.5	11878.2	14304.4	11885.3	7.79658	22.013	3	34.49	48.96	60.38
Iba1_RO1_1B_A-00	TIRB1_AON_I	3c1b3310-71a8-4d72-bc85-fce076d92c23	288d7643-ee03-4da7-8bce-e6957b1f863e	Tissue 1	RO1_1B_Iba1_V2_test	2022-02-16 19:34:09	Gabriela Mercado	R01.Iba1_Update.V2.1	Object	90e3350a-1f54-4fe4-ac14-64d942a78c72	Soma 163		Soma	82.1319		130.68	41.1	3.12	2.96	107.2	40	14385.6	12103.5	14377.1	12088.7	14407.6	12078.5	14412.1	12092	14381.6	12102.3	14.2745	32.1617	3	36.54	49.76	60.95
Iba1_RO1_1B_A-00	TIRB1_AON_I	3c1b3310-71a8-4d72-bc85-fce076d92c23	288d7643-ee03-4da7-8bce-e6957b1f863e	Tissue 1	RO1_1B_Iba1_V2_test	2022-02-16 19:34:09	Gabriela Mercado	R01.Iba1_Update.V2.1	Object	56f65c3b-7c0f-49da-87ed-4be03c081e08	Soma 164		Soma	87.4782		241.637	43.9	5.05	3.81	192.9	40	13714.1	11488	13702.4	11495.3	13704.5	11460.8	13731.1	11462.4	13729	11496.9	26.6912	34.5569	3	36.79	50.84	61.39
Iba1_RO1_1B_A-00	TIRB1_AON_I	3c1b3310-71a8-4d72-bc85-fce076d92c23	288d7643-ee03-4da7-8bce-e6957b1f863e	Tissue 1	RO1_1B_Iba1_V2_test	2022-02-16 19:34:09	Gabriela Mercado	R01.Iba1_Update.V2.1	Object	f9196c70-6e22-409f-b080-6e4e46fb8e79	Soma 165		Soma	92.1511		271.04	75.4	4.05	2.32	242.3	60	14483.5	11362.1	14462.2	11337.2	14484.7	11333.9	14491.5	11381.9	14469	11385.2	22.7441	48.4729	3	39.26	52.84	63.68
Iba1_RO1_1B_A-00	TIRB1_AON_I	3c1b3310-71a8-4d72-bc85-fce076d92c23	288d7643-ee03-4da7-8bce-e6957b1f863e	Tissue 1	RO1_1B_Iba1_V2_test	2022-02-16 19:34:09	Gabriela Mercado	R01.Iba1_Update.V2.1	Object	0936de5c-9b8d-407d-8a94-5d222b53f1b0	Soma 166		Soma	88.1184		218.381	56.8	2.48	1.96	191.2	40	14119.8	11138.2	14093.6	11147.9	14102.3	11115.4	14134.2	11124	14125.5	11156.4	33.0298	33.5655	3	36.36	51.43	62.5
Iba1_RO1_1B_A-00	TIRB1_AON_I	3c1b3310-71a8-4d72-bc85-fce076d92c23	288d7643-ee03-4da7-8bce-e6957b1f863e	Tissue 1	RO1_1B_Iba1_V2_test	2022-02-16 19:34:09	Gabriela Mercado	R01.Iba1_Update.V2.1	Object	a2b82f07-5b88-4183-b21f-667c6af35602	Soma 167		Soma	93.5819		392.669	95.6	4.19	3.44	314.5	60	13770	11767.8	13731.1	11757.9	13791.5	11752.1	13793.9	11778	13733.6	11783.8	26.0041	60.6274	3	41.64	55.21	65.48
Iba1_RO1_1B_A-00	TIRB1_AON_I	3c1b3310-71a8-4d72-bc85-fce076d92c23	288d7643-ee03-4da7-8bce-e6957b1f863e	Tissue 1	RO1_1B_Iba1_V2_test	2022-02-16 19:34:09	Gabriela Mercado	R01.Iba1_Update.V2.1	Object	7dbf9672-cfdb-4330-b1c2-a6f6d966ba7b	Soma 168		Soma	81.9776		199.481	42.9	4.12	2.85	145.4	40	13979.9	12173.5	13953.5	12175.4	13974.7	12148.5	13993.9	12163.6	13972.8	12190.5	24.4821	34.2177	3	36.26	48.99	60.1
Iba1_RO1_1B_A-00	TIRB1_AON_I	3c1b3310-71a8-4d72-bc85-fce076d92c23	288d7643-ee03-4da7-8bce-e6957b1f863e	Tissue 1	RO1_1B_Iba1_V2_test	2022-02-16 19:34:09	Gabriela Mercado	R01.Iba1_Update.V2.1	Object	62089510-fb6c-496a-b88f-a7b989278d81	Soma 169		Soma	87.0499		257.972	51.8	4.94	2.62	218.8	40	14077.8	11348	14059.3	11355.9	14059.9	11322.3	14086.4	11322.8	14085.9	11356.3	26.5546	33.5645	3	39.41	53.04	63.68
Iba1_RO1_1B_A-00	TIRB1_AON_I	3c1b3310-71a8-4d72-bc85-fce076d92c23	288d7643-ee03-4da7-8bce-e6957b1f863e	Tissue 1	RO1_1B_Iba1_V2_test	2022-02-16 19:34:09	Gabriela Mercado	R01.Iba1_Update.V2.1	Object	c91ad4f3-a877-406d-b818-c639e7746560	Soma 17		Soma	87.6589		192.898	38.5	4.34	3.15	119.5	40	13532.2	11488	13513.7	11482.1	13540.1	11471.6	13545.9	11486	13519.5	11496.6	15.6052	28.4745	3	36.78	50.52	61.58
Iba1_RO1_1B_A-00	TIRB1_AON_I	3c1b3310-71a8-4d72-bc85-fce076d92c23	288d7643-ee03-4da7-8bce-e6957b1f863e	Tissue 1	RO1_1B_Iba1_V2_test	2022-02-16 19:34:09	Gabriela Mercado	R01.Iba1_Update.V2.1	Object	b5bfc1ec-5d25-4832-ab04-3993abbaef8a	Soma 170		Soma	95.033		376.286	59.1	4.45	2.94	263	60	13909.9	12103.5	13891.2	12116.6	13892.5	12076.6	13929.5	12077.7	13928.3	12117.7	37.0447	40.0368	3	41.65	55.26	65.19
Iba1_RO1_1B_A-00	TIRB1_AON_I	3c1b3310-71a8-4d72-bc85-fce076d92c23	288d7643-ee03-4da7-8bce-e6957b1f863e	Tissue 1	RO1_1B_Iba1_V2_test	2022-02-16 19:34:09	Gabriela Mercado	R01.Iba1_Update.V2.1	Object	c00e6573-e603-4c8b-8ce0-d584f7b2d58b	Soma 171		Soma	88.8532		358.354	58.1	6.24	3.13	290.1	40	14525.5	12453.3	14500.6	12439.5	14536	12436.8	14538.3	12467.6	14502.9	12470.2	30.8384	35.4833	3	31.63	46	58.63
Iba1_RO1_1B_A-00	TIRB1_AON_I	3c1b3310-71a8-4d72-bc85-fce076d92c23	288d7643-ee03-4da7-8bce-e6957b1f863e	Tissue 1	RO1_1B_Iba1_V2_test	2022-02-16 19:34:09	Gabriela Mercado	R01.Iba1_Update.V2.1	Object	d2a3e14a-ca32-4640-9cee-49211044a232	Soma 172		Soma	81.784		272.153	50.8	4.06	2.47	209.6	60	14091.9	12201.4	14073.1	12200.7	14088.6	12174.5	14113.9	12189.5	14098.5	12215.7	29.443	30.3777	3	39.58	53.78	64.83
Iba1_RO1_1B_A-00	TIRB1_AON_I	3c1b3310-71a8-4d72-bc85-fce076d92c23	288d7643-ee03-4da7-8bce-e6957b1f863e	Tissue 1	RO1_1B_Iba1_V2_test	2022-02-16 19:34:09	Gabriela Mercado	R01.Iba1_Update.V2.1	Object	fd590025-67df-431f-9db9-525e4030f3be	Soma 173		Soma	88.8822		185.203	60.9	3.07	2.06	171.3	40	14455.5	11711.7	14423.2	11719.6	14464.3	11694.4	14477.8	11716.5	14436.7	11741.6	25.8116	48.1826	3	33.8	47.54	58.69
Iba1_RO1_1B_A-00	TIRB1_AON_I	3c1b3310-71a8-4d72-bc85-fce076d92c23	288d7643-ee03-4da7-8bce-e6957b1f863e	Tissue 1	RO1_1B_Iba1_V2_test	2022-02-16 19:34:09	Gabriela Mercado	R01.Iba1_Update.V2.1	Object	78296d8a-7ede-43de-a1ec-03f76aaf1236	Soma 174		Soma	88.8421		234.74	56.5	4.3	2.77	192.6	60	13994	12201.4	13977	12208.1	13983.2	12181.3	14020	12189.8	14013.7	12216.7	27.5704	37.7427	3	40.14	54.6	65.7
Iba1_RO1_1B_A-00	TIRB1_AON_I	3c1b3310-71a8-4d72-bc85-fce076d92c23	288d7643-ee03-4da7-8bce-e6957b1f863e	Tissue 1	RO1_1B_Iba1_V2_test	2022-02-16 19:34:09	Gabriela Mercado	R01.Iba1_Update.V2.1	Object	f1ede542-4335-4723-ae66-0b477c5c2ae1	Soma 175		Soma	68.8552		130.123	27.7	3.6	2.99	96.2	60	13840	11152.2	13828.6	11148	13849.9	11143.2	13854	11161.3	13832.7	11166.1	18.582	21.8456	3	35	49.1	59.83
Iba1_RO1_1B_A-00	TIRB1_AON_I	3c1b3310-71a8-4d72-bc85-fce076d92c23	288d7643-ee03-4da7-8bce-e6957b1f863e	Tissue 1	RO1_1B_Iba1_V2_test	2022-02-16 19:34:09	Gabriela Mercado	R01.Iba1_Update.V2.1	Object	2f555843-acf4-4ed2-ae64-871cbc0e6ebf	Soma 176		Soma	94.7289		378.561	72.5	3.96	3.37	293.9	60	14077.8	12047.6	14058.5	12039.7	14087.5	12005.7	14110.7	12025.5	14081.7	12059.5	30.5233	44.721	3	39.67	52.88	64.35
Iba1_RO1_1B_A-00	TIRB1_AON_I	3c1b3310-71a8-4d72-bc85-fce076d92c23	288d7643-ee03-4da7-8bce-e6957b1f863e	Tissue 1	RO1_1B_Iba1_V2_test	2022-02-16 19:34:09	Gabriela Mercado	R01.Iba1_Update.V2.1	Object	c3a3840d-7bfa-4656-b607-19921743c9f4	Soma 177		Soma	88.8359		263.369	81	3.77	3.07	266.2	40	14483.5	12257.5	14444	12245	14481.6	12235.7	14490.2	12270.3	14452.6	12279.7	35.7106	38.6904	3	30.91	45.77	58.12
Iba1_RO1_1B_A-00	TIRB1_AON_I	3c1b3310-71a8-4d72-bc85-fce076d92c23	288d7643-ee03-4da7-8bce-e6957b1f863e	Tissue 1	RO1_1B_Iba1_V2_test	2022-02-16 19:34:09	Gabriela Mercado	R01.Iba1_Update.V2.1	Object	fe038460-fa6d-4bcf-8024-0e6d47ad074d	Soma 178		Soma	80.7568		174.24	45.6	3.47	2.43	154.4	60	14525.5	11488	14511.4	11469.5	14529.4	11453.6	14548.5	11475.3	14530.4	11491.2	24.0725	28.8427	3	34.65	48.21	59.67
Iba1_RO1_1B_A-00	TIRB1_AON_I	3c1b3310-71a8-4d72-bc85-fce076d92c23	288d7643-ee03-4da7-8bce-e6957b1f863e	Tissue 1	RO1_1B_Iba1_V2_test	2022-02-16 19:34:09	Gabriela Mercado	R01.Iba1_Update.V2.1	Object	557d48e1-c7fb-40cc-9adc-d75850860179	Soma 179		Soma	93.5726		128.333	43.4	3.05	2.11	127.7	40	13979.9	11977.7	13961	11978.9	13972.1	11958.4	13992.1	11969.2	13981	11989.7	22.6727	23.3664	3	36.41	48.31	59.91
Iba1_RO1_1B_A-00	TIRB1_AON_I	3c1b3310-71a8-4d72-bc85-fce076d92c23	288d7643-ee03-4da7-8bce-e6957b1f863e	Tissue 1	RO1_1B_Iba1_V2_test	2022-02-16 19:34:09	Gabriela Mercado	R01.Iba1_Update.V2.1	Object	e72366c9-1692-4527-9b37-057a0fe95036	Soma 18		Soma	86.7055		197.569	43.9	4.23	2.28	144.5	60	13616.2	11767.8	13602.4	11766.8	13606.2	11738.1	13633.4	11741.7	13629.6	11770.5	27.4965	28.9927	3	35.81	50.06	61.72
Iba1_RO1_1B_A-00	TIRB1_AON_I	3c1b3310-71a8-4d72-bc85-fce076d92c23	288d7643-ee03-4da7-8bce-e6957b1f863e	Tissue 1	RO1_1B_Iba1_V2_test	2022-02-16 19:34:09	Gabriela Mercado	R01.Iba1_Update.V2.1	Object	462f2a0e-1f13-4d30-a1b0-0670976c6f88	Soma 180		Soma	81.4901		218.187	43.1	4.6	3.07	162.9	40	14133.9	12439.2	14103.6	12446	14124.9	12425.8	14145.4	12447.4	14124	12467.6	29.4335	29.7229	3	39.46	53.59	64.5
Iba1_RO1_1B_A-00	TIRB1_AON_I	3c1b3310-71a8-4d72-bc85-fce076d92c23	288d7643-ee03-4da7-8bce-e6957b1f863e	Tissue 1	RO1_1B_Iba1_V2_test	2022-02-16 19:34:09	Gabriela Mercado	R01.Iba1_Update.V2.1	Object	906d427d-78b4-4eed-906f-41c4aefe041d	Soma 181		Soma	94.3629		244.444	50.8	3.65	2.2	235	60	13965.8	12047.6	13941.5	12060	13958.4	12027.1	13988.5	12042.6	13971.5	12075.5	33.7962	37.0586	3	39.59	52.3	63.1
Iba1_RO1_1B_A-00	TIRB1_AON_I	3c1b3310-71a8-4d72-bc85-fce076d92c23	288d7643-ee03-4da7-8bce-e6957b1f863e	Tissue 1	RO1_1B_Iba1_V2_test	2022-02-16 19:34:09	Gabriela Mercado	R01.Iba1_Update.V2.1	Object	31e958bc-2900-4b85-9510-b28cd5701837	Soma 182		Soma	88.7125		257.706	50.9	5.29	3.5	213.9	60	13937.9	12243.4	13906.9	12245.6	13924	12214.2	13949.6	12228.2	13932.5	12259.5	29.1689	35.7675	3	40.18	54.58	65.19
Iba1_RO1_1B_A-00	TIRB1_AON_I	3c1b3310-71a8-4d72-bc85-fce076d92c23	288d7643-ee03-4da7-8bce-e6957b1f863e	Tissue 1	RO1_1B_Iba1_V2_test	2022-02-16 19:34:09	Gabriela Mercado	R01.Iba1_Update.V2.1	Object	d9138eab-00ba-4e81-80c2-f069ad9f74ee	Soma 183		Soma	88.5726		169.085	55.2	2.95	2.14	139.6	60	13924	12131.5	13903.5	12135.2	13928	12100.1	13943.1	12110.7	13918.5	12145.8	18.4019	42.8412	3	35.63	49.7	60.63
Iba1_RO1_1B_A-00	TIRB1_AON_I	3c1b3310-71a8-4d72-bc85-fce076d92c23	288d7643-ee03-4da7-8bce-e6957b1f863e	Tissue 1	RO1_1B_Iba1_V2_test	2022-02-16 19:34:09	Gabriela Mercado	R01.Iba1_Update.V2.1	Object	4cd86b93-7836-4193-8f9f-0c15d50f3725	Soma 184		Soma	88.8661		259.376	57	3.07	2.52	201.1	60	13770	11697.8	13742.6	11692.3	13760.1	11666.9	13786	11684.7	13768.6	11710.1	30.8121	31.491	3	40.1	53.24	63.8
Iba1_RO1_1B_A-00	TIRB1_AON_I	3c1b3310-71a8-4d72-bc85-fce076d92c23	288d7643-ee03-4da7-8bce-e6957b1f863e	Tissue 1	RO1_1B_Iba1_V2_test	2022-02-16 19:34:09	Gabriela Mercado	R01.Iba1_Update.V2.1	Object	2ee338e3-e243-4f31-9f5c-182b6a2edd37	Soma 185		Soma	95.3373		707.293	76.4	3.4	2.06	477.1	60	14259.7	11697.8	14220.6	11708.1	14256.4	11668.3	14290.7	11699.2	14254.9	11738.9	46.1423	53.4418	3	45.36	58.19	67.71
Iba1_RO1_1B_A-00	TIRB1_AON_I	3c1b3310-71a8-4d72-bc85-fce076d92c23	288d7643-ee03-4da7-8bce-e6957b1f863e	Tissue 1	RO1_1B_Iba1_V2_test	2022-02-16 19:34:09	Gabriela Mercado	R01.Iba1_Update.V2.1	Object	7f025e38-2993-4330-bb0d-6c293505bffc	Soma 186		Soma	56.3616		224.14	44.8	5.94	2.2	163.9	50	14273.8	11460	14251	11447	14277.1	11428	14292.1	11448.6	14266	11467.6	25.4758	32.281	3	40.19	54.59	65.7
Iba1_RO1_1B_A-00	TIRB1_AON_I	3c1b3310-71a8-4d72-bc85-fce076d92c23	288d7643-ee03-4da7-8bce-e6957b1f863e	Tissue 1	RO1_1B_Iba1_V2_test	2022-02-16 19:34:09	Gabriela Mercado	R01.Iba1_Update.V2.1	Object	a403be96-325d-4ff6-b9d9-ad74540419e0	Soma 187		Soma	94.3085		244.444	50.7	3.5	2.16	192.9	60	14133.9	12579.2	14097.4	12578.1	14135.5	12561.5	14146.2	12586	14108.1	12602.6	26.7118	41.5444	3	38.84	52.06	63.61
Iba1_RO1_1B_A-00	TIRB1_AON_I	3c1b3310-71a8-4d72-bc85-fce076d92c23	288d7643-ee03-4da7-8bce-e6957b1f863e	Tissue 1	RO1_1B_Iba1_V2_test	2022-02-16 19:34:09	Gabriela Mercado	R01.Iba1_Update.V2.1	Object	c9209352-f269-4a55-89e7-6938c57fca5c	Soma 188		Soma	88.5474		132.882	40.9	3.6	2.41	117.7	40	14245.7	12117.6	14240.6	12090	14254.4	12088.5	14258.7	12128.4	14244.8	12129.9	13.9386	40.1531	3	42.96	56.8	67.07
Iba1_RO1_1B_A-00	TIRB1_AON_I	3c1b3310-71a8-4d72-bc85-fce076d92c23	288d7643-ee03-4da7-8bce-e6957b1f863e	Tissue 1	RO1_1B_Iba1_V2_test	2022-02-16 19:34:09	Gabriela Mercado	R01.Iba1_Update.V2.1	Object	bdaeb776-725d-478c-8ca9-1d7a1af91d82	Soma 189		Soma	97.8726		122.597	23.2	8.84	7.65	90.8	40	14133.9	11278.1	14120.7	11282.3	14129.3	11269.9	14144.7	11280.7	14136.1	11293	15.0675	18.7623	3	35.95	49.72	60.96
Iba1_RO1_1B_A-00	TIRB1_AON_I	3c1b3310-71a8-4d72-bc85-fce076d92c23	288d7643-ee03-4da7-8bce-e6957b1f863e	Tissue 1	RO1_1B_Iba1_V2_test	2022-02-16 19:34:09	Gabriela Mercado	R01.Iba1_Update.V2.1	Object	e03eec40-b750-48ce-90cd-1a7e3c18af73	Soma 19		Soma	75.2163		246.404	39.9	3.4	1.59	170.1	60	13560.1	11865.7	13539.9	11868.9	13554.5	11838.3	13578.4	11849.7	13563.7	11880.3	26.4274	33.902	3	41.6	55.56	66.67
Iba1_RO1_1B_A-00	TIRB1_AON_I	3c1b3310-71a8-4d72-bc85-fce076d92c23	288d7643-ee03-4da7-8bce-e6957b1f863e	Tissue 1	RO1_1B_Iba1_V2_test	2022-02-16 19:34:09	Gabriela Mercado	R01.Iba1_Update.V2.1	Object	16556452-8933-4fec-9b7a-8b5e3ccd5687	Soma 190		Soma	99.3495		134.867	28.8	4.36	4.02	107.6	40	13728	11683.8	13713	11680.3	13730.1	11657.4	13746.1	11669.3	13729	11692.2	19.9359	28.584	3	42.08	56.04	66.69
Iba1_RO1_1B_A-00	TIRB1_AON_I	3c1b3310-71a8-4d72-bc85-fce076d92c23	288d7643-ee03-4da7-8bce-e6957b1f863e	Tissue 1	RO1_1B_Iba1_V2_test	2022-02-16 19:34:09	Gabriela Mercado	R01.Iba1_Update.V2.1	Object	233253b0-556f-4535-9f85-a6e74fc95bff	Soma 191		Soma	94.1347		301.508	83.3	3.09	2.62	302	60	13784.1	12103.5	13745.8	12082.8	13793.6	12076.9	13798.5	12116.2	13750.7	12122.1	39.6349	48.1629	3	36.96	50.47	61.46
Iba1_RO1_1B_A-00	TIRB1_AON_I	3c1b3310-71a8-4d72-bc85-fce076d92c23	288d7643-ee03-4da7-8bce-e6957b1f863e	Tissue 1	RO1_1B_Iba1_V2_test	2022-02-16 19:34:09	Gabriela Mercado	R01.Iba1_Update.V2.1	Object	d5d12f85-76a7-49bb-8d6d-b5efadf777e8	Soma 192		Soma	73.4937		161.535	52.5	2.9	1.71	158.8	50	13909.9	11781.7	13891.1	11784.1	13896.9	11758.1	13926.6	11764.8	13920.7	11790.8	26.6242	30.4319	3	39.11	53.14	63.35
Iba1_RO1_1B_A-00	TIRB1_AON_I	3c1b3310-71a8-4d72-bc85-fce076d92c23	288d7643-ee03-4da7-8bce-e6957b1f863e	Tissue 1	RO1_1B_Iba1_V2_test	2022-02-16 19:34:09	Gabriela Mercado	R01.Iba1_Update.V2.1	Object	599c769b-2256-4f41-9036-03b4620cd1ab	Soma 193		Soma	94.0718		249.018	60.9	2.98	2.31	224.5	40	14287.7	12383.4	14259.6	12350.7	14285.2	12347.9	14290.3	12395.4	14264.6	12398.2	25.7851	47.7592	3	39.96	52.36	62.56
Iba1_RO1_1B_A-00	TIRB1_AON_I	3c1b3310-71a8-4d72-bc85-fce076d92c23	288d7643-ee03-4da7-8bce-e6957b1f863e	Tissue 1	RO1_1B_Iba1_V2_test	2022-02-16 19:34:09	Gabriela Mercado	R01.Iba1_Update.V2.1	Object	022a1a7a-d18a-4bff-bcdd-776c66bede2c	Soma 194		Soma	89.1343		237.184	50.8	3.82	2.84	224.9	40	14063.9	11152.2	14040.3	11146.9	14053.1	11121.2	14095.9	11142.4	14083.2	11168.2	28.7768	47.8102	3	41.36	55.12	64.95
Iba1_RO1_1B_A-00	TIRB1_AON_I	3c1b3310-71a8-4d72-bc85-fce076d92c23	288d7643-ee03-4da7-8bce-e6957b1f863e	Tissue 1	RO1_1B_Iba1_V2_test	2022-02-16 19:34:09	Gabriela Mercado	R01.Iba1_Update.V2.1	Object	c92e6da4-44ac-4c37-8922-c7c4cc5fd962	Soma 195		Soma	88.8495		122.113	31.4	2.85	2.11	94.7	40	14007.8	11460	13996.5	11463.1	14003.3	11445.3	14026.6	11454.3	14019.8	11472	18.9856	25.0515	3	36.04	49.34	60.87
Iba1_RO1_1B_A-00	TIRB1_AON_I	3c1b3310-71a8-4d72-bc85-fce076d92c23	288d7643-ee03-4da7-8bce-e6957b1f863e	Tissue 1	RO1_1B_Iba1_V2_test	2022-02-16 19:34:09	Gabriela Mercado	R01.Iba1_Update.V2.1	Object	ada44a82-82ee-42ec-ba32-da5ac9a3acca	Soma 196		Soma	95.2998		335.823	113.2	3.36	2.31	279.5	60	14427.6	11278.1	14407.4	11295.4	14410.5	11234.2	14441.5	11235.8	14438.3	11297	31.005	61.2562	3	43.48	56.47	66.41
Iba1_RO1_1B_A-00	TIRB1_AON_I	3c1b3310-71a8-4d72-bc85-fce076d92c23	288d7643-ee03-4da7-8bce-e6957b1f863e	Tissue 1	RO1_1B_Iba1_V2_test	2022-02-16 19:34:09	Gabriela Mercado	R01.Iba1_Update.V2.1	Object	7e5c419e-dbd2-4adf-8de2-fe7ad9526861	Soma 197		Soma	94.0585		230.021	49	6.81	4.4	162.2	60	13867.9	12481.3	13845.5	12465.4	13863.7	12453.3	13884.3	12484.1	13866.1	12496.3	21.8446	37.0979	3	40.8	54.66	65.06
Iba1_RO1_1B_A-00	TIRB1_AON_I	3c1b3310-71a8-4d72-bc85-fce076d92c23	288d7643-ee03-4da7-8bce-e6957b1f863e	Tissue 1	RO1_1B_Iba1_V2_test	2022-02-16 19:34:09	Gabriela Mercado	R01.Iba1_Update.V2.1	Object	98b9f214-6d34-486e-9b28-5d28485ccda2	Soma 198		Soma	99.9999		164.366	42.7	3.1	2.51	120.6	40	13909.9	11725.8	13894.7	11703.6	13905.4	11699.3	13919.3	11733.5	13908.6	11737.8	11.5307	36.9216	3	36.49	50.69	61.73
Iba1_RO1_1B_A-00	TIRB1_AON_I	3c1b3310-71a8-4d72-bc85-fce076d92c23	288d7643-ee03-4da7-8bce-e6957b1f863e	Tissue 1	RO1_1B_Iba1_V2_test	2022-02-16 19:34:09	Gabriela Mercado	R01.Iba1_Update.V2.1	Object	5405af04-9134-43f7-9cec-c3c38d7d53e3	Soma 199		Soma	80.9478		230.336	43.2	3.26	2.78	183.8	60	14063.9	12565.1	14042.2	12545.3	14068.9	12545	14069.2	12572.6	14042.5	12572.9	26.7833	27.5826	3	37.7	52.35	64.21
Iba1_RO1_1B_A-00	TIRB1_AON_I	3c1b3310-71a8-4d72-bc85-fce076d92c23	288d7643-ee03-4da7-8bce-e6957b1f863e	Tissue 1	RO1_1B_Iba1_V2_test	2022-02-16 19:34:09	Gabriela Mercado	R01.Iba1_Update.V2.1	Object	4542df33-2b5c-4b8f-ba14-1dd5b95c889c	Soma 2		Soma	86.8596		381.126	66.2	4.64	2.1	231.3	40	13630.1	11250.1	13600	11242	13623.3	11217	13649.7	11241.6	13626.4	11266.6	34.1139	36.0682	3	41.23	55.58	65.77
Iba1_RO1_1B_A-00	TIRB1_AON_I	3c1b3310-71a8-4d72-bc85-fce076d92c23	288d7643-ee03-4da7-8bce-e6957b1f863e	Tissue 1	RO1_1B_Iba1_V2_test	2022-02-16 19:34:09	Gabriela Mercado	R01.Iba1_Update.V2.1	Object	7c8956a7-81a2-44fa-8315-f1aaacd720b7	Soma 20		Soma	93.7619		459.413	100.7	3.39	2.43	361.6	60	13434.3	11390.1	13411.8	11377.4	13448.6	11359.4	13466.6	11396.2	13429.9	11414.1	40.8896	40.9657	3	42.09	56.24	66.69
Iba1_RO1_1B_A-00	TIRB1_AON_I	3c1b3310-71a8-4d72-bc85-fce076d92c23	288d7643-ee03-4da7-8bce-e6957b1f863e	Tissue 1	RO1_1B_Iba1_V2_test	2022-02-16 19:34:09	Gabriela Mercado	R01.Iba1_Update.V2.1	Object	bb66ae09-18f5-4132-accb-e0b5e4a26899	Soma 200		Soma	87.746		271.403	51.7	4.01	2.58	253.5	30	13826.1	11863.9	13802.1	11855.2	13832	11844.6	13843.9	11878.1	13813.9	11888.7	31.7558	35.5535	3	34.34	48.33	60.15
Iba1_RO1_1B_A-00	TIRB1_AON_I	3c1b3310-71a8-4d72-bc85-fce076d92c23	288d7643-ee03-4da7-8bce-e6957b1f863e	Tissue 1	RO1_1B_Iba1_V2_test	2022-02-16 19:34:09	Gabriela Mercado	R01.Iba1_Update.V2.1	Object	ca73f1c7-9ccf-45d3-8c5d-009f9aaa53a6	Soma 201		Soma	93.7623		380.618	55.7	5.05	5.66	288.3	40	14469.6	12271.4	14433.6	12260.6	14454	12233.2	14491.2	12260.9	14470.8	12288.3	34.2165	46.3898	3	32.83	47.61	59.51
Iba1_RO1_1B_A-00	TIRB1_AON_I	3c1b3310-71a8-4d72-bc85-fce076d92c23	288d7643-ee03-4da7-8bce-e6957b1f863e	Tissue 1	RO1_1B_Iba1_V2_test	2022-02-16 19:34:09	Gabriela Mercado	R01.Iba1_Update.V2.1	Object	25022ceb-0458-4677-9883-798a9626c63d	Soma 202		Soma	80.6816		114.635	32.1	2.48	1.99	97.2	30	14175.7	11472.1	14155.1	11478.4	14159.6	11454.4	14175.9	11457.5	14171.4	11481.4	16.5682	24.3356	3	34.21	47.7	59.62
Iba1_RO1_1B_A-00	TIRB1_AON_I	3c1b3310-71a8-4d72-bc85-fce076d92c23	288d7643-ee03-4da7-8bce-e6957b1f863e	Tissue 1	RO1_1B_Iba1_V2_test	2022-02-16 19:34:09	Gabriela Mercado	R01.Iba1_Update.V2.1	Object	777ed2f0-e635-43b3-8661-ddf16b6606c6	Soma 203		Soma	78.1381		200.328	35.2	5.61	6.07	151.5	50	13784.1	11152.2	13762.9	11146.7	13780.4	11135.8	13794.8	11158.8	13777.3	11169.8	20.6374	27.192	3	38.59	52.61	63.68
Iba1_RO1_1B_A-00	TIRB1_AON_I	3c1b3310-71a8-4d72-bc85-fce076d92c23	288d7643-ee03-4da7-8bce-e6957b1f863e	Tissue 1	RO1_1B_Iba1_V2_test	2022-02-16 19:34:09	Gabriela Mercado	R01.Iba1_Update.V2.1	Object	3d7e7649-0692-46f4-95a2-db2e33d71c2e	Soma 204		Soma	87.4023		292.917	59.4	2.8	2.08	192.3	40	14539.6	11655.8	14515.9	11631.3	14539.9	11626.6	14548.1	11668.2	14524.1	11672.9	24.4198	42.4244	3	40	53.74	63.47
Iba1_RO1_1B_A-00	TIRB1_AON_I	3c1b3310-71a8-4d72-bc85-fce076d92c23	288d7643-ee03-4da7-8bce-e6957b1f863e	Tissue 1	RO1_1B_Iba1_V2_test	2022-02-16 19:34:09	Gabriela Mercado	R01.Iba1_Update.V2.1	Object	9f5d9664-bc21-45f6-b231-6bcbd6f1ec39	Soma 205		Soma	99.9997		124.606	37.3	2.72	2.03	118.7	40	14315.6	11557.9	14292.1	11545.7	14309.1	11538.6	14319.3	11563	14302.3	11570.1	18.423	26.3552	3	37.05	50.96	62.43
Iba1_RO1_1B_A-00	TIRB1_AON_I	3c1b3310-71a8-4d72-bc85-fce076d92c23	288d7643-ee03-4da7-8bce-e6957b1f863e	Tissue 1	RO1_1B_Iba1_V2_test	2022-02-16 19:34:09	Gabriela Mercado	R01.Iba1_Update.V2.1	Object	c8c41edb-bce8-431a-bdda-c523286d21f1	Soma 206		Soma	85.7393		255.842	76.3	3.98	3.52	217.9	50	14007.8	11180.2	13987	11156.8	14014.2	11153.5	14019.3	11194.7	13992.1	11198.1	27.4036	41.6034	3	40.8	54.6	65.17
Iba1_RO1_1B_A-00	TIRB1_AON_I	3c1b3310-71a8-4d72-bc85-fce076d92c23	288d7643-ee03-4da7-8bce-e6957b1f863e	Tissue 1	RO1_1B_Iba1_V2_test	2022-02-16 19:34:09	Gabriela Mercado	R01.Iba1_Update.V2.1	Object	6a6ef26d-a9a4-49fc-ab23-d66a850aa3e8	Soma 207		Soma	93.4852		374.398	82.3	6.92	4.2	247.8	60	14371.7	12187.6	14351.9	12170	14376.7	12168.6	14379.7	12222.7	14354.9	12224.1	24.8444	54.1625	3	33.43	48.22	60.87
Iba1_RO1_1B_A-00	TIRB1_AON_I	3c1b3310-71a8-4d72-bc85-fce076d92c23	288d7643-ee03-4da7-8bce-e6957b1f863e	Tissue 1	RO1_1B_Iba1_V2_test	2022-02-16 19:34:09	Gabriela Mercado	R01.Iba1_Update.V2.1	Object	f0cef61d-25c7-4ffe-b1fb-770e68af7c09	Soma 208		Soma	80.5983		217.243	51.9	2.72	2.59	188.5	40	13909.9	11068.2	13883.9	11074.7	13884.8	11050.8	13934.8	11052.8	13933.8	11076.7	23.8913	50.0101	3	43.33	56.77	66.59
Iba1_RO1_1B_A-00	TIRB1_AON_I	3c1b3310-71a8-4d72-bc85-fce076d92c23	288d7643-ee03-4da7-8bce-e6957b1f863e	Tissue 1	RO1_1B_Iba1_V2_test	2022-02-16 19:34:09	Gabriela Mercado	R01.Iba1_Update.V2.1	Object	dbfac524-fee2-4f10-900c-9e401bce5874	Soma 209		Soma	91.4119		191.446	40.4	4.42	1.96	142.3	60	13756.2	11823.7	13737.5	11812	13753.2	11800.9	13770.4	11825.3	13754.7	11836.4	19.2835	29.8365	3	37.44	51.9	62.99
Iba1_RO1_1B_A-00	TIRB1_AON_I	3c1b3310-71a8-4d72-bc85-fce076d92c23	288d7643-ee03-4da7-8bce-e6957b1f863e	Tissue 1	RO1_1B_Iba1_V2_test	2022-02-16 19:34:09	Gabriela Mercado	R01.Iba1_Update.V2.1	Object	1c281be3-1b78-47ba-ab40-0485153d3880	Soma 21		Soma	90.5009		184.791	42.6	3.41	3.58	167.4	40	13532.2	11585.9	13503	11580.5	13519.7	11560.7	13543.3	11580.5	13526.6	11600.4	25.9247	30.8318	3	34.01	48.43	60.5
Iba1_RO1_1B_A-00	TIRB1_AON_I	3c1b3310-71a8-4d72-bc85-fce076d92c23	288d7643-ee03-4da7-8bce-e6957b1f863e	Tissue 1	RO1_1B_Iba1_V2_test	2022-02-16 19:34:09	Gabriela Mercado	R01.Iba1_Update.V2.1	Object	95f2d5d8-8297-432f-bfcb-1ff5fc3911ff	Soma 210		Soma	88.44		154.856	32.9	3.9	2.47	96.7	40	13854.1	12313.4	13830	12305.8	13839.1	12292.7	13863.5	12309.6	13854.4	12322.8	16.022	29.7173	3	34.41	48.15	61.48
Iba1_RO1_1B_A-00	TIRB1_AON_I	3c1b3310-71a8-4d72-bc85-fce076d92c23	288d7643-ee03-4da7-8bce-e6957b1f863e	Tissue 1	RO1_1B_Iba1_V2_test	2022-02-16 19:34:09	Gabriela Mercado	R01.Iba1_Update.V2.1	Object	da69df95-de18-46a3-9d8c-12c109d51d0e	Soma 211		Soma	84.4697		302.766	60.3	4.55	4.12	194.1	40	14203.9	11823.7	14179.5	11828	14196.7	11792.8	14220.8	11804.6	14203.6	11839.7	26.8122	39.1103	3	32.72	46.78	58
Iba1_RO1_1B_A-00	TIRB1_AON_I	3c1b3310-71a8-4d72-bc85-fce076d92c23	288d7643-ee03-4da7-8bce-e6957b1f863e	Tissue 1	RO1_1B_Iba1_V2_test	2022-02-16 19:34:09	Gabriela Mercado	R01.Iba1_Update.V2.1	Object	5f8b9075-8255-4dc6-9f6e-231bcd5e6989	Soma 212		Soma	93.2527		567.829	86.5	4.28	3.26	425.9	60	14385.6	12467.2	14342.2	12468.6	14377.4	12439.4	14410.5	12479.2	14375.3	12508.5	45.7726	51.8461	3	41.16	54.69	65.54
Iba1_RO1_1B_A-00	TIRB1_AON_I	3c1b3310-71a8-4d72-bc85-fce076d92c23	288d7643-ee03-4da7-8bce-e6957b1f863e	Tissue 1	RO1_1B_Iba1_V2_test	2022-02-16 19:34:09	Gabriela Mercado	R01.Iba1_Update.V2.1	Object	a34d358c-dc9b-4677-aee4-f280c54375f5	Soma 213		Soma	70.572		113.304	23.6	2.78	2.35	100.5	40	14329.7	11488	14312.1	11491.5	14332	11482.2	14339.5	11498.3	14319.6	11507.7	17.8157	21.9839	3	43.45	56.72	66.9
Iba1_RO1_1B_A-00	TIRB1_AON_I	3c1b3310-71a8-4d72-bc85-fce076d92c23	288d7643-ee03-4da7-8bce-e6957b1f863e	Tissue 1	RO1_1B_Iba1_V2_test	2022-02-16 19:34:09	Gabriela Mercado	R01.Iba1_Update.V2.1	Object	4ab9644b-06c3-4d7d-8f0e-ca0ebf89a549	Soma 214		Soma	95.2609		200.908	43.8	2.67	1.86	149.5	30	13616.2	11821.9	13596.7	11831.8	13597.7	11809.1	13627.3	11810.4	13626.2	11833.2	22.7895	29.5859	3	36.29	49.98	61.63
Iba1_RO1_1B_A-00	TIRB1_AON_I	3c1b3310-71a8-4d72-bc85-fce076d92c23	288d7643-ee03-4da7-8bce-e6957b1f863e	Tissue 1	RO1_1B_Iba1_V2_test	2022-02-16 19:34:09	Gabriela Mercado	R01.Iba1_Update.V2.1	Object	0fd68af5-e956-4901-9444-59c36fde9e95	Soma 215		Soma	97.5226		184.186	33.2	4.7	3.21	146.9	40	14455.5	11320.1	14432.3	11310	14454	11300.4	14463.5	11322.3	14441.9	11331.8	23.6516	23.8687	3	41.48	54.47	64.69
Iba1_RO1_1B_A-00	TIRB1_AON_I	3c1b3310-71a8-4d72-bc85-fce076d92c23	288d7643-ee03-4da7-8bce-e6957b1f863e	Tissue 1	RO1_1B_Iba1_V2_test	2022-02-16 19:34:09	Gabriela Mercado	R01.Iba1_Update.V2.1	Object	b5a85a41-1bfe-4754-9403-bcb45c89e8c3	Soma 216		Soma	80.4568		161.68	47.5	3.21	2.18	134.3	50	14133.9	12327.3	14113.9	12339.2	14134.7	12304.7	14147	12312.1	14126.2	12346.6	14.2875	40.2966	3	38.84	51.52	63.05
Iba1_RO1_1B_A-00	TIRB1_AON_I	3c1b3310-71a8-4d72-bc85-fce076d92c23	288d7643-ee03-4da7-8bce-e6957b1f863e	Tissue 1	RO1_1B_Iba1_V2_test	2022-02-16 19:34:09	Gabriela Mercado	R01.Iba1_Update.V2.1	Object	ffae6499-9d9c-4b46-9009-00397b513d50	Soma 217		Soma	92.9878		290.303	64.4	3.36	2.05	269.1	60	14525.5	12313.4	14492.4	12329.4	14496.7	12294.5	14541.4	12300	14537.1	12334.9	35.135	45.0524	3	37.57	50.52	61.8
Iba1_RO1_1B_A-00	TIRB1_AON_I	3c1b3310-71a8-4d72-bc85-fce076d92c23	288d7643-ee03-4da7-8bce-e6957b1f863e	Tissue 1	RO1_1B_Iba1_V2_test	2022-02-16 19:34:09	Gabriela Mercado	R01.Iba1_Update.V2.1	Object	a542f9a5-16eb-4682-97ed-bf6639c52072	Soma 218		Soma	92.0449		262.207	68.5	5.06	3.07	189.6	60	14539.6	11362.1	14501.1	11367.9	14519.1	11345.5	14552	11371.8	14534	11394.3	28.7914	42.1592	3	42.93	55.82	65.92
Iba1_RO1_1B_A-00	TIRB1_AON_I	3c1b3310-71a8-4d72-bc85-fce076d92c23	288d7643-ee03-4da7-8bce-e6957b1f863e	Tissue 1	RO1_1B_Iba1_V2_test	2022-02-16 19:34:09	Gabriela Mercado	R01.Iba1_Update.V2.1	Object	56a1470d-9e07-497c-b07c-21233cc7f01c	Soma 219		Soma	86.5919		131.091	29.3	3.02	2.38	93.4	30	14259.7	11584.1	14249.7	11581.7	14275.3	11575.9	14277.9	11587.2	14252.3	11593.1	11.6544	26.2626	3	36.94	50.65	62.19
Iba1_RO1_1B_A-00	TIRB1_AON_I	3c1b3310-71a8-4d72-bc85-fce076d92c23	288d7643-ee03-4da7-8bce-e6957b1f863e	Tissue 1	RO1_1B_Iba1_V2_test	2022-02-16 19:34:09	Gabriela Mercado	R01.Iba1_Update.V2.1	Object	5618fcb7-2566-4eca-bcc1-d79fed6c6555	Soma 22		Soma	82.3908		162.382	50.5	4.41	1.32	158.7	40	13602.2	11725.8	13573.4	11723.4	13584.2	11705.7	13617.3	11725.9	13606.5	11743.6	20.7058	38.7177	3	35.81	49.36	60.61
Iba1_RO1_1B_A-00	TIRB1_AON_I	3c1b3310-71a8-4d72-bc85-fce076d92c23	288d7643-ee03-4da7-8bce-e6957b1f863e	Tissue 1	RO1_1B_Iba1_V2_test	2022-02-16 19:34:09	Gabriela Mercado	R01.Iba1_Update.V2.1	Object	9092d6ca-55e1-4861-8c04-793f76d5ce9a	Soma 220		Soma	79.877		285.778	70.2	5.84	2.48	208.4	60	13756.2	12313.4	13728	12304.6	13773.5	12299.1	13776.9	12327.4	13731.4	12333	28.5377	45.816	3	35.8	50	61.87
Iba1_RO1_1B_A-00	TIRB1_AON_I	3c1b3310-71a8-4d72-bc85-fce076d92c23	288d7643-ee03-4da7-8bce-e6957b1f863e	Tissue 1	RO1_1B_Iba1_V2_test	2022-02-16 19:34:09	Gabriela Mercado	R01.Iba1_Update.V2.1	Object	7356c369-45d4-4be6-adfd-865d9a531a07	Soma 221		Soma	92.0441		186.074	39.7	5.05	2.82	146.8	60	13784.1	11809.8	13763.8	11804.8	13770.5	11786	13802.1	11797.1	13795.4	11816	19.9971	33.5101	3	38.58	52.97	64.11
Iba1_RO1_1B_A-00	TIRB1_AON_I	3c1b3310-71a8-4d72-bc85-fce076d92c23	288d7643-ee03-4da7-8bce-e6957b1f863e	Tissue 1	RO1_1B_Iba1_V2_test	2022-02-16 19:34:09	Gabriela Mercado	R01.Iba1_Update.V2.1	Object	5196b1eb-2e74-46bf-a80d-41b56ac37e95	Soma 222		Soma	53.2525		199.602	41.3	3.61	2.13	177.4	40	13756.2	11138.2	13722.2	11147.8	13746.5	11112.7	13762.2	11123.6	13737.9	11158.6	19.0837	42.6463	3	43.51	56.76	66.61
Iba1_RO1_1B_A-00	TIRB1_AON_I	3c1b3310-71a8-4d72-bc85-fce076d92c23	288d7643-ee03-4da7-8bce-e6957b1f863e	Tissue 1	RO1_1B_Iba1_V2_test	2022-02-16 19:34:09	Gabriela Mercado	R01.Iba1_Update.V2.1	Object	729e3966-516e-4c50-93d6-d91a08158377	Soma 223		Soma	79.8299		139.295	37.3	2.85	2.43	99	40	13882	12327.5	13864.8	12331.2	13868.9	12316.3	13897.5	12324.2	13893.3	12339.1	15.4905	29.5832	3	33.1	46.44	59.55
Iba1_RO1_1B_A-00	TIRB1_AON_I	3c1b3310-71a8-4d72-bc85-fce076d92c23	288d7643-ee03-4da7-8bce-e6957b1f863e	Tissue 1	RO1_1B_Iba1_V2_test	2022-02-16 19:34:09	Gabriela Mercado	R01.Iba1_Update.V2.1	Object	5ba6c015-5be4-4de6-99d5-5e0bbd14e7fe	Soma 224		Soma	89.0954		125.114	30.7	3.15	1.87	105.4	40	14175.7	11068.2	14159.6	11060.4	14188.2	11057.9	14189.6	11074.1	14161	11076.6	16.2938	28.6879	3	36.23	50.14	60.39
Iba1_RO1_1B_A-00	TIRB1_AON_I	3c1b3310-71a8-4d72-bc85-fce076d92c23	288d7643-ee03-4da7-8bce-e6957b1f863e	Tissue 1	RO1_1B_Iba1_V2_test	2022-02-16 19:34:09	Gabriela Mercado	R01.Iba1_Update.V2.1	Object	1678f34e-b3d9-4964-b6a7-7697b1441f4e	Soma 225		Soma	88.3994		256.278	64.6	4.22	3.65	198.8	40	14203.9	12411.3	14192	12389.8	14213.6	12387.3	14218.1	12426	14196.5	12428.5	21.7659	38.9083	3	35.62	49.32	60.45
Iba1_RO1_1B_A-00	TIRB1_AON_I	3c1b3310-71a8-4d72-bc85-fce076d92c23	288d7643-ee03-4da7-8bce-e6957b1f863e	Tissue 1	RO1_1B_Iba1_V2_test	2022-02-16 19:34:09	Gabriela Mercado	R01.Iba1_Update.V2.1	Object	dbd8aff9-f159-4b85-9500-47db8fd5d549	Soma 226		Soma	89.0926		244.372	58.8	4.59	3.31	206.9	30	13784.1	11542.1	13763.7	11549.2	13778.9	11519	13805.8	11532.6	13790.6	11562.7	30.0743	33.7562	3	39.26	53.55	64
Iba1_RO1_1B_A-00	TIRB1_AON_I	3c1b3310-71a8-4d72-bc85-fce076d92c23	288d7643-ee03-4da7-8bce-e6957b1f863e	Tissue 1	RO1_1B_Iba1_V2_test	2022-02-16 19:34:09	Gabriela Mercado	R01.Iba1_Update.V2.1	Object	9fae40d1-e542-41e5-a151-9921163dd2f5	Soma 227		Soma	86.4719		150.088	48.7	3.04	2.2	136.3	30	14161.8	11416.2	14146.4	11412.9	14183	11401.4	14187.8	11416.7	14151.2	11428.2	15.9822	38.2891	3	41.69	54.33	64.37
Iba1_RO1_1B_A-00	TIRB1_AON_I	3c1b3310-71a8-4d72-bc85-fce076d92c23	288d7643-ee03-4da7-8bce-e6957b1f863e	Tissue 1	RO1_1B_Iba1_V2_test	2022-02-16 19:34:09	Gabriela Mercado	R01.Iba1_Update.V2.1	Object	9f1fbf85-ef26-4d03-9df4-17b6368c14bd	Soma 228		Soma	92.9341		133.487	40.6	4.31	2.94	132.9	40	14385.6	11180.2	14368.2	11158.9	14380.6	11149.2	14401.1	11175.3	14388.7	11185	15.7755	33.2011	3	39.95	53.76	64.46
Iba1_RO1_1B_A-00	TIRB1_AON_I	3c1b3310-71a8-4d72-bc85-fce076d92c23	288d7643-ee03-4da7-8bce-e6957b1f863e	Tissue 1	RO1_1B_Iba1_V2_test	2022-02-16 19:34:09	Gabriela Mercado	R01.Iba1_Update.V2.1	Object	e9191ca5-17ad-40f9-ba97-e1e5b674a9bd	Soma 229		Soma	99.2563		113.885	38.3	3.59	2.73	104.8	40	14357.6	11250.1	14341.3	11243.6	14348.2	11234.6	14375.2	11255.4	14368.3	11264.4	11.3371	34.1256	3	38.15	51.57	62.64
Iba1_RO1_1B_A-00	TIRB1_AON_I	3c1b3310-71a8-4d72-bc85-fce076d92c23	288d7643-ee03-4da7-8bce-e6957b1f863e	Tissue 1	RO1_1B_Iba1_V2_test	2022-02-16 19:34:09	Gabriela Mercado	R01.Iba1_Update.V2.1	Object	1a234e3b-9c7f-4e65-9df8-b46ed1586113	Soma 23		Soma	90.2904		156.163	40.6	2.89	2.46	125.5	60	13434.3	11795.7	13412.3	11806.3	13433.1	11777.3	13443.5	11784.7	13422.6	11813.7	12.7571	35.7629	3	36.59	50.62	62.64
Iba1_RO1_1B_A-00	TIRB1_AON_I	3c1b3310-71a8-4d72-bc85-fce076d92c23	288d7643-ee03-4da7-8bce-e6957b1f863e	Tissue 1	RO1_1B_Iba1_V2_test	2022-02-16 19:34:09	Gabriela Mercado	R01.Iba1_Update.V2.1	Object	cdc8c8e6-1fb3-401b-8aa6-64de40f99e07	Soma 230		Soma	79.6738		456.606	78.5	4.8	3.78	250.1	40	13756.2	12159.4	13728.6	12178.7	13730.4	12144.1	13772.1	12146.3	13770.3	12180.8	34.5851	41.7259	3	38.03	51.6	63.09
Iba1_RO1_1B_A-00	TIRB1_AON_I	3c1b3310-71a8-4d72-bc85-fce076d92c23	288d7643-ee03-4da7-8bce-e6957b1f863e	Tissue 1	RO1_1B_Iba1_V2_test	2022-02-16 19:34:09	Gabriela Mercado	R01.Iba1_Update.V2.1	Object	a63fde27-5c2a-4fb8-a661-c623c12d75c5	Soma 231		Soma	87.3661		393.661	73	3.73	2.18	305.1	60	14413.5	11697.8	14399.8	11675.4	14440.3	11670.8	14444.3	11706	14403.8	11710.5	35.3406	40.7423	3	40.76	54.55	64.37
Iba1_RO1_1B_A-00	TIRB1_AON_I	3c1b3310-71a8-4d72-bc85-fce076d92c23	288d7643-ee03-4da7-8bce-e6957b1f863e	Tissue 1	RO1_1B_Iba1_V2_test	2022-02-16 19:34:09	Gabriela Mercado	R01.Iba1_Update.V2.1	Object	e8aeb4b6-9b9d-4b0b-ac3c-7eeebfb887d3	Soma 232		Soma	79.249		434.269	91.9	4.44	3.5	317.7	40	14441.7	11879.8	14406.9	11878.6	14450	11838.7	14473.7	11864.4	14430.6	11904.3	34.9295	58.7497	3	38.25	51.81	61.92
Iba1_RO1_1B_A-00	TIRB1_AON_I	3c1b3310-71a8-4d72-bc85-fce076d92c23	288d7643-ee03-4da7-8bce-e6957b1f863e	Tissue 1	RO1_1B_Iba1_V2_test	2022-02-16 19:34:09	Gabriela Mercado	R01.Iba1_Update.V2.1	Object	ffdac799-9b12-4783-abc7-af7f38517f17	Soma 233		Soma	92.687		139.368	38	2.19	2.01	148.9	60	14161.8	12103.5	14140.7	12097.1	14161.9	12097	14162.1	12124.9	14141	12125.1	21.193	27.9531	3	34.99	48.82	60.71
Iba1_RO1_1B_A-00	TIRB1_AON_I	3c1b3310-71a8-4d72-bc85-fce076d92c23	288d7643-ee03-4da7-8bce-e6957b1f863e	Tissue 1	RO1_1B_Iba1_V2_test	2022-02-16 19:34:09	Gabriela Mercado	R01.Iba1_Update.V2.1	Object	b779a26b-197f-4906-bef7-ff9e3e6f58ae	Soma 234		Soma	79.6719		56.9668	27.6	2.03	2	73.5	40	14217.7	12047.6	14201.5	12042.4	14204.3	12035.2	14229	12044.8	14226.2	12052	7.73258	26.4763	3	41.31	55.61	65.87
Iba1_RO1_1B_A-00	TIRB1_AON_I	3c1b3310-71a8-4d72-bc85-fce076d92c23	288d7643-ee03-4da7-8bce-e6957b1f863e	Tissue 1	RO1_1B_Iba1_V2_test	2022-02-16 19:34:09	Gabriela Mercado	R01.Iba1_Update.V2.1	Object	26c08953-c23a-494b-bee9-82b687e1b983	Soma 235		Soma	79.3599		173.998	40.3	5.27	3.95	143.6	50	14091.9	11977.7	14071.9	11959.5	14097.1	11954	14101.9	11975.9	14076.7	11981.4	22.4737	25.793	3	37.76	49.78	61.17
Iba1_RO1_1B_A-00	TIRB1_AON_I	3c1b3310-71a8-4d72-bc85-fce076d92c23	288d7643-ee03-4da7-8bce-e6957b1f863e	Tissue 1	RO1_1B_Iba1_V2_test	2022-02-16 19:34:09	Gabriela Mercado	R01.Iba1_Update.V2.1	Object	3b4a67c0-ac23-49fd-aa39-f513ac766055	Soma 236		Soma	78.1292		271.185	53.9	2.85	2.03	222.9	40	14371.7	11823.7	14352.4	11833.4	14368.4	11793.3	14395.6	11804.2	14379.6	11844.3	29.2906	43.1819	3	39.82	53.16	63.8
Iba1_RO1_1B_A-00	TIRB1_AON_I	3c1b3310-71a8-4d72-bc85-fce076d92c23	288d7643-ee03-4da7-8bce-e6957b1f863e	Tissue 1	RO1_1B_Iba1_V2_test	2022-02-16 19:34:09	Gabriela Mercado	R01.Iba1_Update.V2.1	Object	b38b1dd3-e935-4460-9f10-758b95d446b1	Soma 237		Soma	92.6178		360.483	75.5	6.28	4.04	247.1	50	13798	12397.4	13770.9	12393.9	13803.9	12363.2	13827	12388	13794	12418.7	33.8831	45.0243	3	41.2	54.9	66.11
Iba1_RO1_1B_A-00	TIRB1_AON_I	3c1b3310-71a8-4d72-bc85-fce076d92c23	288d7643-ee03-4da7-8bce-e6957b1f863e	Tissue 1	RO1_1B_Iba1_V2_test	2022-02-16 19:34:09	Gabriela Mercado	R01.Iba1_Update.V2.1	Object	d8d59218-0978-4069-bc76-ef13b0093f72	Soma 238		Soma	99.147		165.722	39.4	3.52	2.17	142.7	50	14217.7	11418	14199.1	11414.5	14215.4	11393.8	14231.5	11406.5	14215.3	11427.2	20.5762	26.3314	3	39.19	52.66	63.44
Iba1_RO1_1B_A-00	TIRB1_AON_I	3c1b3310-71a8-4d72-bc85-fce076d92c23	288d7643-ee03-4da7-8bce-e6957b1f863e	Tissue 1	RO1_1B_Iba1_V2_test	2022-02-16 19:34:09	Gabriela Mercado	R01.Iba1_Update.V2.1	Object	d5425d78-76aa-42f5-a57d-14c02cabc6ca	Soma 239		Soma	70.3906		260.949	55.9	3.11	2.27	223.2	60	14245.7	11208.1	14217	11207.5	14241	11184.1	14268	11211.9	14243.9	11235.3	33.5674	38.6759	3	35.9	49.79	60.88
Iba1_RO1_1B_A-00	TIRB1_AON_I	3c1b3310-71a8-4d72-bc85-fce076d92c23	288d7643-ee03-4da7-8bce-e6957b1f863e	Tissue 1	RO1_1B_Iba1_V2_test	2022-02-16 19:34:09	Gabriela Mercado	R01.Iba1_Update.V2.1	Object	d49f28cc-9a23-4c2b-adf1-b9f7d38835f7	Soma 24		Soma	81.8531		229.029	46.4	5.42	3.25	181.1	60	13490.2	11334	13470.9	11325.2	13505.9	11308.6	13514.4	11326.5	13479.4	11343.1	19.7772	38.7386	3	34.42	48.07	60.43
Iba1_RO1_1B_A-00	TIRB1_AON_I	3c1b3310-71a8-4d72-bc85-fce076d92c23	288d7643-ee03-4da7-8bce-e6957b1f863e	Tissue 1	RO1_1B_Iba1_V2_test	2022-02-16 19:34:09	Gabriela Mercado	R01.Iba1_Update.V2.1	Object	00be9735-0714-46cb-bef6-7c3d8275b8e7	Soma 240		Soma	83.705		253.81	51.1	3.8	3	202.6	40	13686.2	11795.7	13665.1	11802.6	13670	11776.9	13709.3	11784.3	13704.4	11810.1	26.2186	40.0461	3	42.01	55.16	65.06
Iba1_RO1_1B_A-00	TIRB1_AON_I	3c1b3310-71a8-4d72-bc85-fce076d92c23	288d7643-ee03-4da7-8bce-e6957b1f863e	Tissue 1	RO1_1B_Iba1_V2_test	2022-02-16 19:34:09	Gabriela Mercado	R01.Iba1_Update.V2.1	Object	dd0927fd-dbcf-4e56-a3d7-915aea2189b5	Soma 241		Soma	88.6488		96.1224	29.1	3.04	3.13	74.1	60	14021.9	11362.1	14008	11369.8	14012.5	11356.3	14040.6	11365.5	14036.1	11379.1	14.2891	29.5598	3	31.3	45.41	56.66
Iba1_RO1_1B_A-00	TIRB1_AON_I	3c1b3310-71a8-4d72-bc85-fce076d92c23	288d7643-ee03-4da7-8bce-e6957b1f863e	Tissue 1	RO1_1B_Iba1_V2_test	2022-02-16 19:34:09	Gabriela Mercado	R01.Iba1_Update.V2.1	Object	e4eb0e33-3b0b-48b8-93d2-4a6c1a5b2521	Soma 242		Soma	79.006		192.535	36.3	5.56	3.2	130.3	40	13686.2	12131.5	13660.3	12136.1	13663.9	12119.3	13695.7	12126.1	13692.1	12142.9	17.1944	32.5432	3	35.97	50.46	61.85
Iba1_RO1_1B_A-00	TIRB1_AON_I	3c1b3310-71a8-4d72-bc85-fce076d92c23	288d7643-ee03-4da7-8bce-e6957b1f863e	Tissue 1	RO1_1B_Iba1_V2_test	2022-02-16 19:34:09	Gabriela Mercado	R01.Iba1_Update.V2.1	Object	785e2c2c-e67d-4a3a-aa75-d6810b8436d7	Soma 243		Soma	88.3841		181.113	42.3	4.53	3.77	136	40	13812	12187.6	13793.4	12176.5	13811.6	12173.8	13816	12204.1	13797.7	12206.7	18.4547	30.5362	3	37.73	52.21	63.06
Iba1_RO1_1B_A-00	TIRB1_AON_I	3c1b3310-71a8-4d72-bc85-fce076d92c23	288d7643-ee03-4da7-8bce-e6957b1f863e	Tissue 1	RO1_1B_Iba1_V2_test	2022-02-16 19:34:09	Gabriela Mercado	R01.Iba1_Update.V2.1	Object	36f9b0b7-0a4a-411b-908f-9d6aa64d27c4	Soma 244		Soma	79.001		198.803	37.5	7.01	4.26	131.6	40	13952	12019.5	13922.5	12012.3	13938.9	11997.8	13956.6	12017.9	13940.2	12032.4	21.9041	26.7544	3	37.01	51.11	62.69
Iba1_RO1_1B_A-00	TIRB1_AON_I	3c1b3310-71a8-4d72-bc85-fce076d92c23	288d7643-ee03-4da7-8bce-e6957b1f863e	Tissue 1	RO1_1B_Iba1_V2_test	2022-02-16 19:34:09	Gabriela Mercado	R01.Iba1_Update.V2.1	Object	8cdf971a-687d-41cd-a8d8-3795af092f97	Soma 245		Soma	97.3003		200.013	37.2	3.29	2.57	147.9	40	13965.8	11306	13937.3	11298	13952.4	11282.9	13975	11305.5	13959.9	11320.5	21.3122	31.8905	3	35.39	49.21	60.11
Iba1_RO1_1B_A-00	TIRB1_AON_I	3c1b3310-71a8-4d72-bc85-fce076d92c23	288d7643-ee03-4da7-8bce-e6957b1f863e	Tissue 1	RO1_1B_Iba1_V2_test	2022-02-16 19:34:09	Gabriela Mercado	R01.Iba1_Update.V2.1	Object	9d91ce8e-2b36-44f4-8327-ed27b949b7a8	Soma 246		Soma	89.6078		196.189	54.9	4.11	2.28	177.1	40	14301.8	11278.1	14277.5	11274.5	14307.8	11258.7	14321.4	11284.7	14291.1	11300.5	29.3331	34.1502	3	40.2	53.15	64.32
Iba1_RO1_1B_A-00	TIRB1_AON_I	3c1b3310-71a8-4d72-bc85-fce076d92c23	288d7643-ee03-4da7-8bce-e6957b1f863e	Tissue 1	RO1_1B_Iba1_V2_test	2022-02-16 19:34:09	Gabriela Mercado	R01.Iba1_Update.V2.1	Object	df0abc67-56bc-4f08-9336-cf1423c7bb14	Soma 247		Soma	92.4692		272.129	60.7	4.53	2.78	222.3	60	14049.9	11977.7	14020.5	11985.4	14053.2	11947.9	14074.5	11966.5	14041.9	12004	28.29	49.6922	3	37.87	51.15	62.8
Iba1_RO1_1B_A-00	TIRB1_AON_I	3c1b3310-71a8-4d72-bc85-fce076d92c23	288d7643-ee03-4da7-8bce-e6957b1f863e	Tissue 1	RO1_1B_Iba1_V2_test	2022-02-16 19:34:09	Gabriela Mercado	R01.Iba1_Update.V2.1	Object	2a3a8e47-8212-41d7-a6f0-fde60c324428	Soma 248		Soma	78.8536		80.5376	33.9	2.16	1.87	82.2	40	14035.8	12355.4	14020.4	12340.7	14032.2	12336.6	14040.4	12359.9	14028.7	12364.1	12.4599	24.7735	3	37.92	51.57	62.23
Iba1_RO1_1B_A-00	TIRB1_AON_I	3c1b3310-71a8-4d72-bc85-fce076d92c23	288d7643-ee03-4da7-8bce-e6957b1f863e	Tissue 1	RO1_1B_Iba1_V2_test	2022-02-16 19:34:09	Gabriela Mercado	R01.Iba1_Update.V2.1	Object	401bbc4f-7cac-431d-9ac3-cbbc8ff42b27	Soma 249		Soma	53.017		182.202	44.4	3.48	2.84	155.5	60	14091.9	11082.3	14061.8	11061.8	14090.5	11047.6	14103.2	11073.5	14074.4	11087.6	28.7566	32.025	3	37.45	52.01	63.06
Iba1_RO1_1B_A-00	TIRB1_AON_I	3c1b3310-71a8-4d72-bc85-fce076d92c23	288d7643-ee03-4da7-8bce-e6957b1f863e	Tissue 1	RO1_1B_Iba1_V2_test	2022-02-16 19:34:09	Gabriela Mercado	R01.Iba1_Update.V2.1	Object	d006f9f9-252e-4664-8c05-4424c4adb12d	Soma 25		Soma	81.4879		233.651	48	6.73	3.73	147.4	60	13644.2	12075.6	13631	12100.2	13633.7	12066.5	13653.9	12068.2	13651.2	12101.8	20.2753	33.7929	3	34.86	49.78	61.91
Iba1_RO1_1B_A-00	TIRB1_AON_I	3c1b3310-71a8-4d72-bc85-fce076d92c23	288d7643-ee03-4da7-8bce-e6957b1f863e	Tissue 1	RO1_1B_Iba1_V2_test	2022-02-16 19:34:09	Gabriela Mercado	R01.Iba1_Update.V2.1	Object	0a084e2f-46d7-4e5c-9db1-d2d19cf94933	Soma 250		Soma	87.2913		164.028	36.7	5.39	5.08	102.5	40	13882	11613.8	13865.2	11604.7	13882.7	11602.1	13887.1	11631.5	13869.6	11634.1	17.7638	29.7525	3	37.21	51.44	62.52
Iba1_RO1_1B_A-00	TIRB1_AON_I	3c1b3310-71a8-4d72-bc85-fce076d92c23	288d7643-ee03-4da7-8bce-e6957b1f863e	Tissue 1	RO1_1B_Iba1_V2_test	2022-02-16 19:34:09	Gabriela Mercado	R01.Iba1_Update.V2.1	Object	02d36b46-cc77-4bd2-b98b-7dd92c9438f4	Soma 251		Soma	83.6534		175.523	48.5	4.06	2.41	143.2	60	14301.8	11138.2	14276.1	11113.8	14291.6	11099.5	14317	11127.2	14301.4	11141.4	21.1097	37.5153	3	37.13	50.59	62.47
Iba1_RO1_1B_A-00	TIRB1_AON_I	3c1b3310-71a8-4d72-bc85-fce076d92c23	288d7643-ee03-4da7-8bce-e6957b1f863e	Tissue 1	RO1_1B_Iba1_V2_test	2022-02-16 19:34:09	Gabriela Mercado	R01.Iba1_Update.V2.1	Object	a995966d-3bf2-4abc-9fbe-e88831908669	Soma 252		Soma	78.7251		405.955	56.9	5.72	3.94	293.3	60	14119.8	12481.3	14091.2	12487.7	14108.5	12459.3	14142.8	12480.2	14125.6	12508.6	33.2077	40.2447	3	41.27	55.05	65.85
Iba1_RO1_1B_A-00	TIRB1_AON_I	3c1b3310-71a8-4d72-bc85-fce076d92c23	288d7643-ee03-4da7-8bce-e6957b1f863e	Tissue 1	RO1_1B_Iba1_V2_test	2022-02-16 19:34:09	Gabriela Mercado	R01.Iba1_Update.V2.1	Object	cc07d5ef-08a9-4c63-ba2b-2551b0a56477	Soma 253		Soma	92.0072		464.011	99.6	3.74	3.39	357	60	14413.5	11543.8	14371.2	11534.5	14398.5	11497	14431.8	11521.2	14404.6	11558.7	41.2222	46.386	3	39.44	52.46	63.45
Iba1_RO1_1B_A-00	TIRB1_AON_I	3c1b3310-71a8-4d72-bc85-fce076d92c23	288d7643-ee03-4da7-8bce-e6957b1f863e	Tissue 1	RO1_1B_Iba1_V2_test	2022-02-16 19:34:09	Gabriela Mercado	R01.Iba1_Update.V2.1	Object	dec35de5-1d60-4296-b7ff-055e18cf4908	Soma 254		Soma	91.3719		285.826	52.1	6.65	2.79	138.3	50	14371.7	11627.9	14364.2	11605.2	14382.1	11604.9	14382.9	11647.7	14365	11648.1	17.9021	42.8558	3	31.05	46.15	58.6
Iba1_RO1_1B_A-00	TIRB1_AON_I	3c1b3310-71a8-4d72-bc85-fce076d92c23	288d7643-ee03-4da7-8bce-e6957b1f863e	Tissue 1	RO1_1B_Iba1_V2_test	2022-02-16 19:34:09	Gabriela Mercado	R01.Iba1_Update.V2.1	Object	143e5da0-1cb9-4f4f-978f-be6c267e975e	Soma 255		Soma	88.6416		173.441	44.8	2.55	2.25	182	60	13756.2	11208.1	13724.4	11188.3	13748.3	11177.2	13775.7	11236.4	13751.8	11247.5	26.3127	65.2245	3	38.5	51.96	62.96
Iba1_RO1_1B_A-00	TIRB1_AON_I	3c1b3310-71a8-4d72-bc85-fce076d92c23	288d7643-ee03-4da7-8bce-e6957b1f863e	Tissue 1	RO1_1B_Iba1_V2_test	2022-02-16 19:34:09	Gabriela Mercado	R01.Iba1_Update.V2.1	Object	bdc9caaa-0719-447b-82d2-8b946595b223	Soma 256		Soma	78.4268		193.794	37.8	3.56	2.5	132.2	40	14077.8	12341.3	14060	12345.9	14069.8	12316.4	14087.8	12322.3	14078	12351.9	19.0057	31.1365	3	31.96	45.28	58.44
Iba1_RO1_1B_A-00	TIRB1_AON_I	3c1b3310-71a8-4d72-bc85-fce076d92c23	288d7643-ee03-4da7-8bce-e6957b1f863e	Tissue 1	RO1_1B_Iba1_V2_test	2022-02-16 19:34:09	Gabriela Mercado	R01.Iba1_Update.V2.1	Object	31ca066e-e239-4425-a7aa-ac92556eb13d	Soma 257		Soma	92.2786		254.463	45.9	3.37	2.21	192.4	60	14007.8	11977.7	13985.9	11993	13998.8	11958.9	14021.9	11967.6	14009	12001.7	24.6892	36.4238	3	38.71	52.72	64.33
Iba1_RO1_1B_A-00	TIRB1_AON_I	3c1b3310-71a8-4d72-bc85-fce076d92c23	288d7643-ee03-4da7-8bce-e6957b1f863e	Tissue 1	RO1_1B_Iba1_V2_test	2022-02-16 19:34:09	Gabriela Mercado	R01.Iba1_Update.V2.1	Object	e025ce7d-d0f4-4c7b-80bb-336b24f34877	Soma 258		Soma	88.3463		190.018	46.4	3.51	2.02	147.5	40	14385.6	12145.5	14363.4	12128.1	14382.2	12120.1	14395	12149.9	14376.2	12157.9	20.4236	32.4399	3	33.88	48.15	59.81
Iba1_RO1_1B_A-00	TIRB1_AON_I	3c1b3310-71a8-4d72-bc85-fce076d92c23	288d7643-ee03-4da7-8bce-e6957b1f863e	Tissue 1	RO1_1B_Iba1_V2_test	2022-02-16 19:34:09	Gabriela Mercado	R01.Iba1_Update.V2.1	Object	2b0f6b1e-b7b3-46e8-b886-5db175550e1d	Soma 259		Soma	92.1752		356.079	72.4	3.46	1.96	314.1	40	14511.6	12229.4	14467	12215	14497.6	12193	14527	12233.7	14496.4	12255.8	37.6707	50.2317	3	35.49	48.29	59.77
Iba1_RO1_1B_A-00	TIRB1_AON_I	3c1b3310-71a8-4d72-bc85-fce076d92c23	288d7643-ee03-4da7-8bce-e6957b1f863e	Tissue 1	RO1_1B_Iba1_V2_test	2022-02-16 19:34:09	Gabriela Mercado	R01.Iba1_Update.V2.1	Object	b0bfb47e-11c2-4b4f-a8ac-6bda7e88cf43	Soma 26		Soma	98.5071		170.078	44.6	3.97	3.65	117.2	40	13602.2	12145.5	13586.8	12164.6	13593.4	12131.9	13609.4	12135.2	13602.9	12167.9	16.3956	33.3522	3	28.38	42.49	55.97
Iba1_RO1_1B_A-00	TIRB1_AON_I	3c1b3310-71a8-4d72-bc85-fce076d92c23	288d7643-ee03-4da7-8bce-e6957b1f863e	Tissue 1	RO1_1B_Iba1_V2_test	2022-02-16 19:34:09	Gabriela Mercado	R01.Iba1_Update.V2.1	Object	c3528229-0890-460b-aae1-cac72d2a5e65	Soma 260		Soma	88.3421		239.895	44.5	6.77	6.08	172.5	40	13742.1	12061.5	13723.6	12047.9	13739.4	12034	13763.8	12061.6	13748.1	12075.6	21.0164	36.9212	3	33.85	47.66	60.38
Iba1_RO1_1B_A-00	TIRB1_AON_I	3c1b3310-71a8-4d72-bc85-fce076d92c23	288d7643-ee03-4da7-8bce-e6957b1f863e	Tissue 1	RO1_1B_Iba1_V2_test	2022-02-16 19:34:09	Gabriela Mercado	R01.Iba1_Update.V2.1	Object	f86384fd-60fa-4418-816d-e913c5cf841a	Soma 261		Soma	68.3581		74.9958	23.5	3.15	3.38	60	40	13854.1	11082.3	13837.7	11082.4	13845.5	11057.8	13867.3	11064.7	13859.5	11089.4	22.9187	25.8366	3	37.84	52.11	62.8
Iba1_RO1_1B_A-00	TIRB1_AON_I	3c1b3310-71a8-4d72-bc85-fce076d92c23	288d7643-ee03-4da7-8bce-e6957b1f863e	Tissue 1	RO1_1B_Iba1_V2_test	2022-02-16 19:34:09	Gabriela Mercado	R01.Iba1_Update.V2.1	Object	7edb96b0-83f6-4d81-b0d4-8e593ea3fbdc	Soma 262		Soma	65.4377		102.269	38.1	2.09	2.06	117.3	30	14063.9	11094.4	14037.6	11081.3	14045.3	11073.4	14071.3	11098.5	14063.6	11106.4	10.9922	36.1078	3	39.74	53.25	63.4
Iba1_RO1_1B_A-00	TIRB1_AON_I	3c1b3310-71a8-4d72-bc85-fce076d92c23	288d7643-ee03-4da7-8bce-e6957b1f863e	Tissue 1	RO1_1B_Iba1_V2_test	2022-02-16 19:34:09	Gabriela Mercado	R01.Iba1_Update.V2.1	Object	cadd6b6d-bfc0-4e50-b699-e97e5eab682c	Soma 263		Soma	85.703		413.046	80.6	3.7	2.77	340.2	40	14007.8	11823.7	13974.5	11833.2	13997.7	11785.7	14030	11801.5	14006.9	11848.9	35.9784	52.7849	3	43.5	56.24	65.84
Iba1_RO1_1B_A-00	TIRB1_AON_I	3c1b3310-71a8-4d72-bc85-fce076d92c23	288d7643-ee03-4da7-8bce-e6957b1f863e	Tissue 1	RO1_1B_Iba1_V2_test	2022-02-16 19:34:09	Gabriela Mercado	R01.Iba1_Update.V2.1	Object	40d8e56f-fb01-470f-8fdf-c88185752c9b	Soma 264		Soma	92.1438		332.314	83.7	2.9	2.15	303.4	60	14371.7	12341.3	14339.6	12334.3	14365	12288.1	14395.5	12304.9	14370.1	12351.1	34.8624	52.6585	3	40.7	54.19	64.84
Iba1_RO1_1B_A-00	TIRB1_AON_I	3c1b3310-71a8-4d72-bc85-fce076d92c23	288d7643-ee03-4da7-8bce-e6957b1f863e	Tissue 1	RO1_1B_Iba1_V2_test	2022-02-16 19:34:09	Gabriela Mercado	R01.Iba1_Update.V2.1	Object	39b8d8d7-7d57-4107-9158-7b81b2f4416b	Soma 265		Soma	51.1989		188.881	47.9	2.81	2.1	159.3	40	13854.1	11613.8	13826.6	11608.1	13856.3	11607.3	13856.9	11629.7	13827.2	11630.5	22.3877	29.7088	3	39.47	52.05	61.99
Iba1_RO1_1B_A-00	TIRB1_AON_I	3c1b3310-71a8-4d72-bc85-fce076d92c23	288d7643-ee03-4da7-8bce-e6957b1f863e	Tissue 1	RO1_1B_Iba1_V2_test	2022-02-16 19:34:09	Gabriela Mercado	R01.Iba1_Update.V2.1	Object	59032a44-6aab-4984-8a6d-2dccd63080d0	Soma 266		Soma	68.2595		204.563	39.4	4.27	3.64	138.9	40	13714.1	11837.8	13694.6	11828.6	13711.3	11812.2	13730.9	11832.3	13714.2	11848.6	23.3857	28.0201	3	35.22	49.58	61.47
Iba1_RO1_1B_A-00	TIRB1_AON_I	3c1b3310-71a8-4d72-bc85-fce076d92c23	288d7643-ee03-4da7-8bce-e6957b1f863e	Tissue 1	RO1_1B_Iba1_V2_test	2022-02-16 19:34:09	Gabriela Mercado	R01.Iba1_Update.V2.1	Object	7b052c04-fe52-4b92-b8bd-81408079acf0	Soma 267		Soma	78.1783		357.749	109.5	3	2.31	387.9	60	14301.8	12509.2	14249.6	12523.2	14267.1	12478.7	14309.5	12495.4	14292	12539.9	45.4972	47.8507	3	39.75	52.33	62.92
Iba1_RO1_1B_A-00	TIRB1_AON_I	3c1b3310-71a8-4d72-bc85-fce076d92c23	288d7643-ee03-4da7-8bce-e6957b1f863e	Tissue 1	RO1_1B_Iba1_V2_test	2022-02-16 19:34:09	Gabriela Mercado	R01.Iba1_Update.V2.1	Object	a56740cb-12eb-4de5-85f9-5c392c3ec9a3	Soma 268		Soma	86.5097		193.261	86	2.15	2.05	246.9	30	13994	11668.1	13984.7	11683.1	13996.7	11640.8	14025.4	11648.9	14013.4	11691.3	29.784	44.0384	3	49.26	61.01	68.64
Iba1_RO1_1B_A-00	TIRB1_AON_I	3c1b3310-71a8-4d72-bc85-fce076d92c23	288d7643-ee03-4da7-8bce-e6957b1f863e	Tissue 1	RO1_1B_Iba1_V2_test	2022-02-16 19:34:09	Gabriela Mercado	R01.Iba1_Update.V2.1	Object	e9ac44ba-a8c3-44bb-99d2-337ba5e19ed6	Soma 269		Soma	88.3022		176.515	47.7	3.7	2.47	141.3	50	14161.8	12047.6	14150.2	12048	14159.2	12016.7	14180.2	12022.7	14171.2	12054	21.8505	32.525	3	41.9	55.14	65.78
Iba1_RO1_1B_A-00	TIRB1_AON_I	3c1b3310-71a8-4d72-bc85-fce076d92c23	288d7643-ee03-4da7-8bce-e6957b1f863e	Tissue 1	RO1_1B_Iba1_V2_test	2022-02-16 19:34:09	Gabriela Mercado	R01.Iba1_Update.V2.1	Object	573a1988-57bf-413d-8f30-bf2282017229	Soma 27		Soma	87.6265		306.009	76.5	3.26	2.14	295.9	60	13504.3	11278.1	13465.4	11274.1	13514.2	11257.1	13523.3	11283.3	13474.5	11300.3	27.7974	51.7018	3	37.7	51.87	63.25
Iba1_RO1_1B_A-00	TIRB1_AON_I	3c1b3310-71a8-4d72-bc85-fce076d92c23	288d7643-ee03-4da7-8bce-e6957b1f863e	Tissue 1	RO1_1B_Iba1_V2_test	2022-02-16 19:34:09	Gabriela Mercado	R01.Iba1_Update.V2.1	Object	284c90b1-ed74-4347-acb4-e6d1f282d52d	Soma 270		Soma	88.8237		338.413	75.3	3	2.97	281.3	40	13854.1	11557.9	13819.1	11560.2	13852	11525	13872.5	11544.2	13839.6	11579.4	28.0805	48.168	3	44.39	57.57	66.41
Iba1_RO1_1B_A-00	TIRB1_AON_I	3c1b3310-71a8-4d72-bc85-fce076d92c23	288d7643-ee03-4da7-8bce-e6957b1f863e	Tissue 1	RO1_1B_Iba1_V2_test	2022-02-16 19:34:09	Gabriela Mercado	R01.Iba1_Update.V2.1	Object	e4d59d8c-6ce5-4de8-8234-42ddfbfa9795	Soma 271		Soma	55.6233		254.584	77	3.45	2.22	210.8	50	14399.7	11613.8	14378.4	11615.7	14390.4	11575.3	14414.8	11582.5	14402.8	11622.9	25.4138	42.1647	3	42.04	55.8	66.05
Iba1_RO1_1B_A-00	TIRB1_AON_I	3c1b3310-71a8-4d72-bc85-fce076d92c23	288d7643-ee03-4da7-8bce-e6957b1f863e	Tissue 1	RO1_1B_Iba1_V2_test	2022-02-16 19:34:09	Gabriela Mercado	R01.Iba1_Update.V2.1	Object	5c5d1583-cad2-4835-98c0-241fcd2066c8	Soma 272		Soma	92.1416		421.225	107.3	3.7	3.82	446	60	14329.7	12271.4	14287.6	12243.6	14317.6	12226.9	14347.1	12279.9	14317.1	12296.6	34.3619	60.6773	3	41.99	54.24	64.65
Iba1_RO1_1B_A-00	TIRB1_AON_I	3c1b3310-71a8-4d72-bc85-fce076d92c23	288d7643-ee03-4da7-8bce-e6957b1f863e	Tissue 1	RO1_1B_Iba1_V2_test	2022-02-16 19:34:09	Gabriela Mercado	R01.Iba1_Update.V2.1	Object	6dd80425-254b-4d54-995d-b00736805a3b	Soma 273		Soma	78.0615		376.552	73.5	4.34	2.27	305.7	40	14385.6	12383.4	14366.8	12397.6	14376.6	12339.7	14409.7	12345.3	14399.9	12403.2	33.5559	58.6753	3	41.28	54.89	65.89
Iba1_RO1_1B_A-00	TIRB1_AON_I	3c1b3310-71a8-4d72-bc85-fce076d92c23	288d7643-ee03-4da7-8bce-e6957b1f863e	Tissue 1	RO1_1B_Iba1_V2_test	2022-02-16 19:34:09	Gabriela Mercado	R01.Iba1_Update.V2.1	Object	5e7f0645-0e4c-4ee1-9548-0087d7d43ee1	Soma 274		Soma	68.2293		314.987	58.4	2.69	1.86	277.8	30	13630.1	12003.9	13617.5	12011.1	13618.8	11976.9	13650.4	11978.1	13649	12012.3	31.5561	34.1912	3	43.51	56.91	66.96
Iba1_RO1_1B_A-00	TIRB1_AON_I	3c1b3310-71a8-4d72-bc85-fce076d92c23	288d7643-ee03-4da7-8bce-e6957b1f863e	Tissue 1	RO1_1B_Iba1_V2_test	2022-02-16 19:34:09	Gabriela Mercado	R01.Iba1_Update.V2.1	Object	c58aa2fd-cd54-4fdc-b25c-92b839a8e53b	Soma 275		Soma	55.5902		331.153	123.8	2.46	1.93	372.1	40	13812	11082.3	13779.5	11133.6	13799.3	11064.8	13834.8	11075	13814.9	11143.8	36.8663	71.6323	3	41.1	54.75	65.33
Iba1_RO1_1B_A-00	TIRB1_AON_I	3c1b3310-71a8-4d72-bc85-fce076d92c23	288d7643-ee03-4da7-8bce-e6957b1f863e	Tissue 1	RO1_1B_Iba1_V2_test	2022-02-16 19:34:09	Gabriela Mercado	R01.Iba1_Update.V2.1	Object	79b6727a-4160-4f33-8010-3ef19c8ef935	Soma 276		Soma	88.1439		244.251	54.3	3.82	2.85	207.5	40	14189.8	12201.4	14159.2	12209.1	14181.9	12176.1	14201.5	12189.6	14178.8	12222.6	23.7907	39.9768	3	39.82	53.22	63.71
Iba1_RO1_1B_A-00	TIRB1_AON_I	3c1b3310-71a8-4d72-bc85-fce076d92c23	288d7643-ee03-4da7-8bce-e6957b1f863e	Tissue 1	RO1_1B_Iba1_V2_test	2022-02-16 19:34:09	Gabriela Mercado	R01.Iba1_Update.V2.1	Object	769925a0-bb59-4c91-af95-e82ade81c260	Soma 277		Soma	92.1049		16.214	10.8	2.65	2.65	28	40	14189.8	12033.6	14182.8	12032.4	14184.1	12023.6	14191	12024.7	14189.7	12033.5	6.97499	8.93132	3	44.11	58.05	68.12
Iba1_RO1_1B_A-00	TIRB1_AON_I	3c1b3310-71a8-4d72-bc85-fce076d92c23	288d7643-ee03-4da7-8bce-e6957b1f863e	Tissue 1	RO1_1B_Iba1_V2_test	2022-02-16 19:34:09	Gabriela Mercado	R01.Iba1_Update.V2.1	Object	76a3a74f-7c99-497a-8f2c-a039b6152fc6	Soma 278		Soma	91.9977		252.043	58.8	2.97	2.2	219.8	60	14217.7	11739.9	14194.9	11749.4	14213.2	11713.5	14232.5	11723.4	14214.2	11759.3	21.649	40.3171	3	36.01	49.35	60.06
Iba1_RO1_1B_A-00	TIRB1_AON_I	3c1b3310-71a8-4d72-bc85-fce076d92c23	288d7643-ee03-4da7-8bce-e6957b1f863e	Tissue 1	RO1_1B_Iba1_V2_test	2022-02-16 19:34:09	Gabriela Mercado	R01.Iba1_Update.V2.1	Object	bc465a98-7270-4b38-a46f-9bcc419e938a	Soma 279		Soma	77.9774		179.225	43.2	5.98	3.24	151.8	60	14133.9	12215.5	14118.3	12202.9	14135.6	12196.6	14146	12225	14128.7	12231.3	18.402	30.242	3	34.97	49.05	61.67
Iba1_RO1_1B_A-00	TIRB1_AON_I	3c1b3310-71a8-4d72-bc85-fce076d92c23	288d7643-ee03-4da7-8bce-e6957b1f863e	Tissue 1	RO1_1B_Iba1_V2_test	2022-02-16 19:34:09	Gabriela Mercado	R01.Iba1_Update.V2.1	Object	93d57297-5ad5-4a08-b140-7bd748b8abe9	Soma 28		Soma	93.4404		228.472	44.6	3.99	1.77	186.3	60	13546.3	11921.6	13532.8	11922.9	13552.7	11902.1	13573.2	11921.7	13553.3	11942.5	28.3874	28.8117	3	37.26	51.15	62.18
Iba1_RO1_1B_A-00	TIRB1_AON_I	3c1b3310-71a8-4d72-bc85-fce076d92c23	288d7643-ee03-4da7-8bce-e6957b1f863e	Tissue 1	RO1_1B_Iba1_V2_test	2022-02-16 19:34:09	Gabriela Mercado	R01.Iba1_Update.V2.1	Object	ae4d77a8-239e-4efa-8819-20ec59a59e8a	Soma 280		Soma	86.5053		222.543	49.2	2.68	1.77	218.8	40	14245.7	11488	14223.2	11454.1	14246.5	11454.1	14246.5	11503.1	14223.2	11503.1	23.32	49.06	3	41.57	54.18	64.94
Iba1_RO1_1B_A-00	TIRB1_AON_I	3c1b3310-71a8-4d72-bc85-fce076d92c23	288d7643-ee03-4da7-8bce-e6957b1f863e	Tissue 1	RO1_1B_Iba1_V2_test	2022-02-16 19:34:09	Gabriela Mercado	R01.Iba1_Update.V2.1	Object	4665f519-c22b-48f6-86a6-50fa23d6d31d	Soma 281		Soma	89.0821		329.362	74.2	4.67	3.05	255.9	40	13728	11991.5	13704.1	11984.4	13746.6	11966.1	13757.1	11990.5	13714.6	12008.8	26.476	46.294	3	38.67	53.1	63.92
Iba1_RO1_1B_A-00	TIRB1_AON_I	3c1b3310-71a8-4d72-bc85-fce076d92c23	288d7643-ee03-4da7-8bce-e6957b1f863e	Tissue 1	RO1_1B_Iba1_V2_test	2022-02-16 19:34:09	Gabriela Mercado	R01.Iba1_Update.V2.1	Object	23be113b-72d6-4a8b-b4cb-e32bd05ae26d	Soma 282		Soma	74.7054		253.374	48	5.36	3.47	210.3	40	13895.9	11669.9	13880.8	11678.2	13883.8	11648.7	13921.1	11652.4	13918.2	11681.9	29.5959	37.5209	3	42.35	55.43	65.98
Iba1_RO1_1B_A-00	TIRB1_AON_I	3c1b3310-71a8-4d72-bc85-fce076d92c23	288d7643-ee03-4da7-8bce-e6957b1f863e	Tissue 1	RO1_1B_Iba1_V2_test	2022-02-16 19:34:09	Gabriela Mercado	R01.Iba1_Update.V2.1	Object	2a6c3828-5ca3-4c8c-8a9a-f452ce826a5f	Soma 283		Soma	91.7935		222.156	57.1	2.73	1.87	216.8	60	14175.7	12327.3	14159.6	12335.6	14174.6	12293	14198.3	12301.4	14183.3	12343.9	25.1763	45.14	3	38.32	51.25	62.47
Iba1_RO1_1B_A-00	TIRB1_AON_I	3c1b3310-71a8-4d72-bc85-fce076d92c23	288d7643-ee03-4da7-8bce-e6957b1f863e	Tissue 1	RO1_1B_Iba1_V2_test	2022-02-16 19:34:09	Gabriela Mercado	R01.Iba1_Update.V2.1	Object	11a7919f-2a5c-43df-9fec-000acb787763	Soma 284		Soma	65.1096		209.814	61.6	3.56	2.98	161.6	40	14007.8	11725.8	13982.3	11724.4	13993.9	11702.2	14024.5	11718.2	14013	11740.4	25.0381	34.5591	3	40.06	52.65	62.62
Iba1_RO1_1B_A-00	TIRB1_AON_I	3c1b3310-71a8-4d72-bc85-fce076d92c23	288d7643-ee03-4da7-8bce-e6957b1f863e	Tissue 1	RO1_1B_Iba1_V2_test	2022-02-16 19:34:09	Gabriela Mercado	R01.Iba1_Update.V2.1	Object	e7c03d76-f99f-486e-9ca7-59d3a1e57a99	Soma 285		Soma	96.9573		244.154	45.8	3.64	3.37	165.1	40	14245.7	11348	14227.3	11323.3	14261.4	11322.1	14262.3	11345.4	14228.1	11346.6	23.3448	34.1659	3	39.64	53.52	64.19
Iba1_RO1_1B_A-00	TIRB1_AON_I	3c1b3310-71a8-4d72-bc85-fce076d92c23	288d7643-ee03-4da7-8bce-e6957b1f863e	Tissue 1	RO1_1B_Iba1_V2_test	2022-02-16 19:34:09	Gabriela Mercado	R01.Iba1_Update.V2.1	Object	96b29b6a-cfd0-4d8c-b0bd-b06def459b88	Soma 286		Soma	77.7898		418.975	57.2	4.85	4.22	291.2	60	13867.9	12103.5	13832.4	12116.6	13842.6	12082.3	13878.2	12092.8	13868	12127.1	35.7863	37.1181	3	40.02	54.04	63.99
Iba1_RO1_1B_A-00	TIRB1_AON_I	3c1b3310-71a8-4d72-bc85-fce076d92c23	288d7643-ee03-4da7-8bce-e6957b1f863e	Tissue 1	RO1_1B_Iba1_V2_test	2022-02-16 19:34:09	Gabriela Mercado	R01.Iba1_Update.V2.1	Object	61b11a1c-33d1-4f38-95e0-458090c31e64	Soma 287		Soma	91.7717		191.954	62	2.4	2.09	204.8	60	14105.7	12523.1	14089.9	12509.1	14106.8	12503.9	14120.6	12548.6	14103.7	12553.8	17.6951	46.7442	3	38.35	51.53	62.63
Iba1_RO1_1B_A-00	TIRB1_AON_I	3c1b3310-71a8-4d72-bc85-fce076d92c23	288d7643-ee03-4da7-8bce-e6957b1f863e	Tissue 1	RO1_1B_Iba1_V2_test	2022-02-16 19:34:09	Gabriela Mercado	R01.Iba1_Update.V2.1	Object	8c3fada6-cc3e-4593-b4c0-51c1bd333c39	Soma 288		Soma	89.0436		250.155	48.2	3.47	2.19	199.3	40	14357.6	11124.1	14338	11130.4	14349.9	11093.8	14369.6	11100.2	14357.7	11136.8	20.7015	38.4653	3	45.28	58.31	66.94
Iba1_RO1_1B_A-00	TIRB1_AON_I	3c1b3310-71a8-4d72-bc85-fce076d92c23	288d7643-ee03-4da7-8bce-e6957b1f863e	Tissue 1	RO1_1B_Iba1_V2_test	2022-02-16 19:34:09	Gabriela Mercado	R01.Iba1_Update.V2.1	Object	3dbaab26-69f6-49ad-89a2-b7ab15335607	Soma 289		Soma	77.948		243.452	43.9	4.04	1.89	174.7	60	14497.6	11432.1	14482.6	11444.1	14486.6	11411.2	14510.1	11414.1	14506.1	11447	23.6907	33.1205	3	36.18	49.9	61.64
Iba1_RO1_1B_A-00	TIRB1_AON_I	3c1b3310-71a8-4d72-bc85-fce076d92c23	288d7643-ee03-4da7-8bce-e6957b1f863e	Tissue 1	RO1_1B_Iba1_V2_test	2022-02-16 19:34:09	Gabriela Mercado	R01.Iba1_Update.V2.1	Object	39870c6f-3ee9-4dbf-a6db-25123761186a	Soma 29		Soma	71.7838		255.358	55.6	3.87	3.49	200.3	40	13448.2	11460	13422.4	11460.4	13453	11448.3	13466.7	11483.2	13436.2	11495.3	32.8132	37.4858	3	35	49.24	61.45
Iba1_RO1_1B_A-00	TIRB1_AON_I	3c1b3310-71a8-4d72-bc85-fce076d92c23	288d7643-ee03-4da7-8bce-e6957b1f863e	Tissue 1	RO1_1B_Iba1_V2_test	2022-02-16 19:34:09	Gabriela Mercado	R01.Iba1_Update.V2.1	Object	8913ef6b-ac96-4d0a-bdde-74730ab0b43d	Soma 290		Soma	86.9497		172.982	33.2	4.3	4.18	132.3	30	14161.8	11304.3	14142.6	11309	14159.1	11291	14176.8	11307.3	14160.2	11325.2	23.9697	24.4344	3	36.86	51.65	62.87
Iba1_RO1_1B_A-00	TIRB1_AON_I	3c1b3310-71a8-4d72-bc85-fce076d92c23	288d7643-ee03-4da7-8bce-e6957b1f863e	Tissue 1	RO1_1B_Iba1_V2_test	2022-02-16 19:34:09	Gabriela Mercado	R01.Iba1_Update.V2.1	Object	37cea13e-1dee-4557-84ee-74ae9e2364c2	Soma 291		Soma	91.3486		177.894	42.1	4.38	2.34	137	30	13700.1	11584.1	13679.7	11583.6	13690.3	11568.8	13710.4	11583.2	13699.8	11598	18.2051	24.747	3	38.02	52.04	62.56
Iba1_RO1_1B_A-00	TIRB1_AON_I	3c1b3310-71a8-4d72-bc85-fce076d92c23	288d7643-ee03-4da7-8bce-e6957b1f863e	Tissue 1	RO1_1B_Iba1_V2_test	2022-02-16 19:34:09	Gabriela Mercado	R01.Iba1_Update.V2.1	Object	453b2b7f-6f75-4c6e-8994-26c7c32494d4	Soma 292		Soma	91.7555		302.137	75.2	3.63	2.11	307.3	60	14245.7	12299.3	14215.6	12282.4	14263.7	12281.1	14264.6	12316.9	14216.5	12318.2	35.7779	48.1004	3	39.25	52.98	63.41
Iba1_RO1_1B_A-00	TIRB1_AON_I	3c1b3310-71a8-4d72-bc85-fce076d92c23	288d7643-ee03-4da7-8bce-e6957b1f863e	Tissue 1	RO1_1B_Iba1_V2_test	2022-02-16 19:34:09	Gabriela Mercado	R01.Iba1_Update.V2.1	Object	bcda4f6c-3b80-40ea-87d1-5cb929825f22	Soma 293		Soma	74.6993		149.919	31.2	5.56	5.33	87.4	40	14315.6	11403.9	14306	11413.2	14310.8	11386.5	14321.7	11388.5	14316.9	11415.1	11.0678	27.0715	3	30.24	44.96	57.62
Iba1_RO1_1B_A-00	TIRB1_AON_I	3c1b3310-71a8-4d72-bc85-fce076d92c23	288d7643-ee03-4da7-8bce-e6957b1f863e	Tissue 1	RO1_1B_Iba1_V2_test	2022-02-16 19:34:09	Gabriela Mercado	R01.Iba1_Update.V2.1	Object	161ed7e3-e883-4928-a355-edc11edb0883	Soma 294		Soma	88.3713		70.6398	34	2.34	2.38	95.5	40	14427.6	11921.6	14412.3	11917	14431.1	11902.3	14445.6	11920.8	14426.8	11935.5	23.4896	23.8471	3	32.9	46.85	57.76
Iba1_RO1_1B_A-00	TIRB1_AON_I	3c1b3310-71a8-4d72-bc85-fce076d92c23	288d7643-ee03-4da7-8bce-e6957b1f863e	Tissue 1	RO1_1B_Iba1_V2_test	2022-02-16 19:34:09	Gabriela Mercado	R01.Iba1_Update.V2.1	Object	3e7d9aa8-c16f-46f7-ba35-6451ae321139	Soma 295		Soma	76.7597		143.603	41.8	2.93	2.37	113.7	60	13840	12369.3	13825	12350.8	13841.3	12341.6	13855	12366	13838.7	12375.2	18.7183	27.9405	3	35.93	49.11	60.45
Iba1_RO1_1B_A-00	TIRB1_AON_I	3c1b3310-71a8-4d72-bc85-fce076d92c23	288d7643-ee03-4da7-8bce-e6957b1f863e	Tissue 1	RO1_1B_Iba1_V2_test	2022-02-16 19:34:09	Gabriela Mercado	R01.Iba1_Update.V2.1	Object	5efafd53-090a-456f-830e-78d363371c73	Soma 296		Soma	91.0408		318.666	56.9	4.78	3.48	257.4	60	14259.7	11250.1	14235.8	11236.1	14274.8	11216.9	14290.5	11248.6	14251.6	11267.9	35.4081	43.4274	3	42.24	55.89	66.12
Iba1_RO1_1B_A-00	TIRB1_AON_I	3c1b3310-71a8-4d72-bc85-fce076d92c23	288d7643-ee03-4da7-8bce-e6957b1f863e	Tissue 1	RO1_1B_Iba1_V2_test	2022-02-16 19:34:09	Gabriela Mercado	R01.Iba1_Update.V2.1	Object	fe131781-9ce0-47e8-af38-e56345261cc6	Soma 297		Soma	91.7024		287.448	49.3	3.87	3.06	212.5	60	13840	12145.5	13808.7	12157.8	13817.8	12123.9	13848.4	12132.2	13839.3	12166	31.6353	35.067	3	41.29	55.3	65.83
Iba1_RO1_1B_A-00	TIRB1_AON_I	3c1b3310-71a8-4d72-bc85-fce076d92c23	288d7643-ee03-4da7-8bce-e6957b1f863e	Tissue 1	RO1_1B_Iba1_V2_test	2022-02-16 19:34:09	Gabriela Mercado	R01.Iba1_Update.V2.1	Object	4d3d4809-1efa-4b7c-8b86-daa419f72b96	Soma 298		Soma	52.7147		205.216	65.2	4.13	3.2	184.5	40	14133.9	11432.1	14115.8	11399.4	14133.4	11396.1	14142.3	11444	14124.7	11447.3	17.8787	48.7112	3	41.16	54.48	65.16
Iba1_RO1_1B_A-00	TIRB1_AON_I	3c1b3310-71a8-4d72-bc85-fce076d92c23	288d7643-ee03-4da7-8bce-e6957b1f863e	Tissue 1	RO1_1B_Iba1_V2_test	2022-02-16 19:34:09	Gabriela Mercado	R01.Iba1_Update.V2.1	Object	cc461c9e-60f5-4db7-840c-a875d4356aeb	Soma 299		Soma	88.0977		203.958	57.3	4.06	3.26	173.1	40	13784.1	12047.6	13761.6	12040.2	13774.4	12020.9	13801.6	12038.9	13788.8	12058.2	23.1594	32.658	3	36.04	50.14	61.21
Iba1_RO1_1B_A-00	TIRB1_AON_I	3c1b3310-71a8-4d72-bc85-fce076d92c23	288d7643-ee03-4da7-8bce-e6957b1f863e	Tissue 1	RO1_1B_Iba1_V2_test	2022-02-16 19:34:09	Gabriela Mercado	R01.Iba1_Update.V2.1	Object	9ad5d078-5fbe-4d6d-8eec-92d756360b30	Soma 3		Soma	87.9333		219.712	52	6.47	3.77	184.6	40	13588.1	11893.6	13565.3	11887	13587.7	11864.2	13609.2	11885.4	13586.8	11908.2	30.1679	32.0031	3	35.2	49.82	62.2
Iba1_RO1_1B_A-00	TIRB1_AON_I	3c1b3310-71a8-4d72-bc85-fce076d92c23	288d7643-ee03-4da7-8bce-e6957b1f863e	Tissue 1	RO1_1B_Iba1_V2_test	2022-02-16 19:34:09	Gabriela Mercado	R01.Iba1_Update.V2.1	Object	87538dd1-8bd8-4de4-a3d1-3ed623646cbb	Soma 30		Soma	87.5956		335.848	62.5	4.86	3.84	251.7	40	13462.2	11879.8	13434.6	11893.5	13449.1	11863.8	13484.1	11880.8	13469.6	11910.6	33.1381	38.9724	3	39.67	53.27	63.9
Iba1_RO1_1B_A-00	TIRB1_AON_I	3c1b3310-71a8-4d72-bc85-fce076d92c23	288d7643-ee03-4da7-8bce-e6957b1f863e	Tissue 1	RO1_1B_Iba1_V2_test	2022-02-16 19:34:09	Gabriela Mercado	R01.Iba1_Update.V2.1	Object	dd1f354e-7ede-4ef7-a8b7-9fd9a6866206	Soma 300		Soma	84.4269		211.024	52.8	3.54	2.27	176	40	14189.8	11138.2	14175.7	11121.8	14201.9	11110.9	14217.8	11149	14191.6	11160	28.3516	41.3436	3	38.01	52.54	62.64
Iba1_RO1_1B_A-00	TIRB1_AON_I	3c1b3310-71a8-4d72-bc85-fce076d92c23	288d7643-ee03-4da7-8bce-e6957b1f863e	Tissue 1	RO1_1B_Iba1_V2_test	2022-02-16 19:34:09	Gabriela Mercado	R01.Iba1_Update.V2.1	Object	40bbe215-1340-4f17-aaa2-86517c66aa2b	Soma 301		Soma	88.083		184.259	50.9	4.5	2.57	136.4	40	14525.5	12509.2	14503.3	12483.7	14531.7	12483.7	14531.7	12504.4	14503.3	12504.4	20.68	28.38	3	33.3	47.43	59.48
Iba1_RO1_1B_A-00	TIRB1_AON_I	3c1b3310-71a8-4d72-bc85-fce076d92c23	288d7643-ee03-4da7-8bce-e6957b1f863e	Tissue 1	RO1_1B_Iba1_V2_test	2022-02-16 19:34:09	Gabriela Mercado	R01.Iba1_Update.V2.1	Object	27df8963-85bc-404f-8ce8-7b7935258a21	Soma 302		Soma	86.4568		158.365	37.8	3.12	2.24	117.9	30	13937.9	11738.1	13920.5	11737	13943.5	11721.3	13954.1	11736.8	13931	11752.5	18.7893	27.9146	3	36.07	50.28	62.3
Iba1_RO1_1B_A-00	TIRB1_AON_I	3c1b3310-71a8-4d72-bc85-fce076d92c23	288d7643-ee03-4da7-8bce-e6957b1f863e	Tissue 1	RO1_1B_Iba1_V2_test	2022-02-16 19:34:09	Gabriela Mercado	R01.Iba1_Update.V2.1	Object	290dd3fe-ca3c-4116-b18b-4eaf5e3aada2	Soma 303		Soma	76.3147		162.237	45.6	2.56	1.81	124.9	50	14413.5	12341.3	14384.4	12355.5	14419	12336.5	14425.7	12348.7	14391.1	12367.7	13.8775	39.4963	3	40.57	54.05	64.82
Iba1_RO1_1B_A-00	TIRB1_AON_I	3c1b3310-71a8-4d72-bc85-fce076d92c23	288d7643-ee03-4da7-8bce-e6957b1f863e	Tissue 1	RO1_1B_Iba1_V2_test	2022-02-16 19:34:09	Gabriela Mercado	R01.Iba1_Update.V2.1	Object	967e9887-358f-4c1c-853d-a1793f3fbf33	Soma 304		Soma	84.92		222.543	42.9	5.01	2.41	164.1	40	13826.1	11292.2	13806.3	11286.3	13824.3	11274.3	13845.8	11306.7	13827.9	11318.6	21.6005	38.8678	3	36.45	52.16	62.27
Iba1_RO1_1B_A-00	TIRB1_AON_I	3c1b3310-71a8-4d72-bc85-fce076d92c23	288d7643-ee03-4da7-8bce-e6957b1f863e	Tissue 1	RO1_1B_Iba1_V2_test	2022-02-16 19:34:09	Gabriela Mercado	R01.Iba1_Update.V2.1	Object	dcdc2962-1f9d-4552-8596-09315b1c3c19	Soma 305		Soma	91.6735		323.481	68.8	4.06	3.19	280.4	60	13784.1	12229.4	13751.2	12230.8	13766.8	12205.7	13807.5	12230.9	13791.9	12256.1	29.611	47.9526	3	35.57	49.61	61.4
Iba1_RO1_1B_A-00	TIRB1_AON_I	3c1b3310-71a8-4d72-bc85-fce076d92c23	288d7643-ee03-4da7-8bce-e6957b1f863e	Tissue 1	RO1_1B_Iba1_V2_test	2022-02-16 19:34:09	Gabriela Mercado	R01.Iba1_Update.V2.1	Object	4e85db0e-124e-4d24-b607-8fbecdcd2bcb	Soma 306		Soma	85.6427		165.867	47.7	2.6	2.07	145.3	60	14105.7	11180.2	14080.1	11167.9	14089.2	11157	14125.1	11187.4	14116	11198.2	14.198	46.9992	3	38.95	53.51	63.77
Iba1_RO1_1B_A-00	TIRB1_AON_I	3c1b3310-71a8-4d72-bc85-fce076d92c23	288d7643-ee03-4da7-8bce-e6957b1f863e	Tissue 1	RO1_1B_Iba1_V2_test	2022-02-16 19:34:09	Gabriela Mercado	R01.Iba1_Update.V2.1	Object	e9cd70b8-6dc3-4081-a7cc-59978ed99da0	Soma 307		Soma	77.8234		180.629	47.8	3.63	3.24	134.6	40	14483.5	11613.8	14451	11601.9	14462.3	11587.5	14491.8	11610.7	14480.5	11625.1	18.3452	37.5522	3	36.67	50.37	61.07
Iba1_RO1_1B_A-00	TIRB1_AON_I	3c1b3310-71a8-4d72-bc85-fce076d92c23	288d7643-ee03-4da7-8bce-e6957b1f863e	Tissue 1	RO1_1B_Iba1_V2_test	2022-02-16 19:34:09	Gabriela Mercado	R01.Iba1_Update.V2.1	Object	9828bcd2-1ad3-45b0-b034-32025c6499ac	Soma 308		Soma	87.9243		318.182	40.8	7.81	3.63	175.7	40	13658	12271.4	13641.4	12266.8	13660.1	12254.3	13678.2	12281.4	13659.5	12293.9	22.4681	32.5736	3	34.08	49	61.03
Iba1_RO1_1B_A-00	TIRB1_AON_I	3c1b3310-71a8-4d72-bc85-fce076d92c23	288d7643-ee03-4da7-8bce-e6957b1f863e	Tissue 1	RO1_1B_Iba1_V2_test	2022-02-16 19:34:09	Gabriela Mercado	R01.Iba1_Update.V2.1	Object	22654f36-0e92-42d6-b724-77685f95e24c	Soma 309		Soma	76.1819		131.987	57.1	2.3	1.77	144.9	40	13937.9	12411.3	13928.2	12421.1	13933.2	12388.6	13953.9	12391.8	13948.9	12424.3	20.9686	32.8904	3	34.95	48.41	60.02
Iba1_RO1_1B_A-00	TIRB1_AON_I	3c1b3310-71a8-4d72-bc85-fce076d92c23	288d7643-ee03-4da7-8bce-e6957b1f863e	Tissue 1	RO1_1B_Iba1_V2_test	2022-02-16 19:34:09	Gabriela Mercado	R01.Iba1_Update.V2.1	Object	76015b53-8353-4cfd-8703-b19db92d0f70	Soma 31		Soma	71.7357		289.892	51.1	3.99	2.79	235.4	60	13602.2	11348	13573.7	11345.8	13596.5	11322.5	13616.9	11342.5	13594.1	11365.8	28.5827	32.6385	3	38.88	52.81	64.29
Iba1_RO1_1B_A-00	TIRB1_AON_I	3c1b3310-71a8-4d72-bc85-fce076d92c23	288d7643-ee03-4da7-8bce-e6957b1f863e	Tissue 1	RO1_1B_Iba1_V2_test	2022-02-16 19:34:09	Gabriela Mercado	R01.Iba1_Update.V2.1	Object	886da10c-d1e5-475b-a233-87d29ac6761a	Soma 310		Soma	55.4924		212.573	74.4	3.52	3.15	207.1	30	13826.1	11276.3	13803.6	11259.4	13827.6	11251.6	13845.7	11307.4	13821.7	11315.2	25.2477	58.6805	3	32.76	48.02	59.32
Iba1_RO1_1B_A-00	TIRB1_AON_I	3c1b3310-71a8-4d72-bc85-fce076d92c23	288d7643-ee03-4da7-8bce-e6957b1f863e	Tissue 1	RO1_1B_Iba1_V2_test	2022-02-16 19:34:09	Gabriela Mercado	R01.Iba1_Update.V2.1	Object	603779ca-8b82-4cbb-85b8-1477ec18a3ce	Soma 311		Soma	87.8141		354.99	93.9	3.52	2.63	270.5	40	14413.5	12061.5	14396	12032.7	14419.3	12030.7	14425.1	12098.9	14401.8	12100.9	23.3939	68.4344	3	36.82	50.02	61.13
Iba1_RO1_1B_A-00	TIRB1_AON_I	3c1b3310-71a8-4d72-bc85-fce076d92c23	288d7643-ee03-4da7-8bce-e6957b1f863e	Tissue 1	RO1_1B_Iba1_V2_test	2022-02-16 19:34:09	Gabriela Mercado	R01.Iba1_Update.V2.1	Object	47892e05-c7a2-48f5-80e0-31a2ef206b81	Soma 312		Soma	59.6624		345.431	68.7	5.45	4.42	227.8	30	13965.8	11794	13935.3	11781.9	13955.7	11751.7	13992.1	11776.3	13971.6	11806.5	36.4339	43.9077	3	42.55	56.46	66.24
Iba1_RO1_1B_A-00	TIRB1_AON_I	3c1b3310-71a8-4d72-bc85-fce076d92c23	288d7643-ee03-4da7-8bce-e6957b1f863e	Tissue 1	RO1_1B_Iba1_V2_test	2022-02-16 19:34:09	Gabriela Mercado	R01.Iba1_Update.V2.1	Object	0b8a0d44-ed06-40e3-b514-728d901806b2	Soma 313		Soma	59.3906		91.5728	53.7	1.84	1.06	140.4	30	14371.7	11458.3	14343.3	11461.6	14354.8	11438.3	14407.1	11464	14395.6	11487.3	25.9937	58.2428	3	33.08	47.84	59.33
Iba1_RO1_1B_A-00	TIRB1_AON_I	3c1b3310-71a8-4d72-bc85-fce076d92c23	288d7643-ee03-4da7-8bce-e6957b1f863e	Tissue 1	RO1_1B_Iba1_V2_test	2022-02-16 19:34:09	Gabriela Mercado	R01.Iba1_Update.V2.1	Object	0ce3d6eb-6af8-48ba-824d-f852974a3937	Soma 314		Soma	90.3747		261.602	36.5	1.95	1.53	176.1	50	13979.9	11334	13962.6	11338.3	13976.6	11303.8	14001.3	11313.8	13987.3	11348.3	26.6217	37.2937	3	44.91	57.86	67.08
Iba1_RO1_1B_A-00	TIRB1_AON_I	3c1b3310-71a8-4d72-bc85-fce076d92c23	288d7643-ee03-4da7-8bce-e6957b1f863e	Tissue 1	RO1_1B_Iba1_V2_test	2022-02-16 19:34:09	Gabriela Mercado	R01.Iba1_Update.V2.1	Object	c20ad61c-a85e-4fd0-8b91-9664c5fe3b8c	Soma 315		Soma	92.9226		229.15	49.9	3.11	2.32	195.1	40	13965.8	11851.6	13944	11855.3	13955.9	11821.6	13978	11829.4	13966.2	11863.1	23.4574	35.7206	3	37.07	51.49	61.8
Iba1_RO1_1B_A-00	TIRB1_AON_I	3c1b3310-71a8-4d72-bc85-fce076d92c23	288d7643-ee03-4da7-8bce-e6957b1f863e	Tissue 1	RO1_1B_Iba1_V2_test	2022-02-16 19:34:09	Gabriela Mercado	R01.Iba1_Update.V2.1	Object	7506ba55-f39c-4794-b886-566c084b6429	Soma 316		Soma	87.8023		230.094	59.5	3.76	2.39	225.4	40	14161.8	12425.2	14140.2	12407.5	14164	12398.1	14180.7	12440.3	14156.9	12449.8	25.5914	45.4515	3	36.19	49.49	60.51
Iba1_RO1_1B_A-00	TIRB1_AON_I	3c1b3310-71a8-4d72-bc85-fce076d92c23	288d7643-ee03-4da7-8bce-e6957b1f863e	Tissue 1	RO1_1B_Iba1_V2_test	2022-02-16 19:34:09	Gabriela Mercado	R01.Iba1_Update.V2.1	Object	5320e35c-fda9-4a14-b3bd-0902546ebb23	Soma 317		Soma	91.659		319.972	44.2	4.3	3.8	164.7	30	14413.5	12661.2	14383	12659	14399.3	12636.5	14427.1	12656.6	14410.8	12679.1	27.7669	34.3111	3	38.02	51.83	63.29
Iba1_RO1_1B_A-00	TIRB1_AON_I	3c1b3310-71a8-4d72-bc85-fce076d92c23	288d7643-ee03-4da7-8bce-e6957b1f863e	Tissue 1	RO1_1B_Iba1_V2_test	2022-02-16 19:34:09	Gabriela Mercado	R01.Iba1_Update.V2.1	Object	68067874-e961-4b7a-94c0-7d6eeb66ab25	Soma 318		Soma	88.7883		241.661	52	3.57	2.69	215.7	40	13728	11557.9	13710.5	11561.7	13715.6	11532.5	13742.3	11537.1	13737.3	11566.3	27.1537	29.6533	3	39.24	52.68	63.64
Iba1_RO1_1B_A-00	TIRB1_AON_I	3c1b3310-71a8-4d72-bc85-fce076d92c23	288d7643-ee03-4da7-8bce-e6957b1f863e	Tissue 1	RO1_1B_Iba1_V2_test	2022-02-16 19:34:09	Gabriela Mercado	R01.Iba1_Update.V2.1	Object	a008dc58-a408-4b90-9aeb-a61d313a5f77	Soma 319		Soma	87.6854		284.931	56.1	3.21	3.38	209.4	60	13979.9	11068.2	13947.8	11070.4	13953.6	11043.5	13990.2	11051.3	13984.5	11078.2	27.5412	37.4739	3	41.36	55.43	65.9
Iba1_RO1_1B_A-00	TIRB1_AON_I	3c1b3310-71a8-4d72-bc85-fce076d92c23	288d7643-ee03-4da7-8bce-e6957b1f863e	Tissue 1	RO1_1B_Iba1_V2_test	2022-02-16 19:34:09	Gabriela Mercado	R01.Iba1_Update.V2.1	Object	2a6f63a6-d981-4883-a7cf-adc2be55ee2e	Soma 32		Soma	96.648		277.114	50	5.2	3.75	186.9	60	13714.1	11963.6	13687.3	11965.2	13692.7	11938.3	13727.9	11945.3	13722.5	11972.2	27.4399	35.8971	3	40.07	53.99	64.58
Iba1_RO1_1B_A-00	TIRB1_AON_I	3c1b3310-71a8-4d72-bc85-fce076d92c23	288d7643-ee03-4da7-8bce-e6957b1f863e	Tissue 1	RO1_1B_Iba1_V2_test	2022-02-16 19:34:09	Gabriela Mercado	R01.Iba1_Update.V2.1	Object	5792cf91-c3dd-4bc1-a44f-ea5c8252ebd5	Soma 320		Soma	82.9345		233.893	51.6	3.13	2.37	203	50	14413.5	11473.9	14399	11470.2	14421.1	11462.3	14432.8	11495.1	14410.7	11503	23.5023	34.8414	3	36.71	49.97	61.37
Iba1_RO1_1B_A-00	TIRB1_AON_I	3c1b3310-71a8-4d72-bc85-fce076d92c23	288d7643-ee03-4da7-8bce-e6957b1f863e	Tissue 1	RO1_1B_Iba1_V2_test	2022-02-16 19:34:09	Gabriela Mercado	R01.Iba1_Update.V2.1	Object	308453b0-2abc-4767-9663-0eafa086ee26	Soma 321		Soma	87.7643		223.729	51.8	3.44	2.93	164	40	13867.9	12439.2	13854.3	12437.2	13866.6	12411.4	13899.4	12427	13887	12452.8	28.6405	36.2554	3	36.97	50.79	62.92
Iba1_RO1_1B_A-00	TIRB1_AON_I	3c1b3310-71a8-4d72-bc85-fce076d92c23	288d7643-ee03-4da7-8bce-e6957b1f863e	Tissue 1	RO1_1B_Iba1_V2_test	2022-02-16 19:34:09	Gabriela Mercado	R01.Iba1_Update.V2.1	Object	f1e953f1-7fcb-4990-938a-2da8262d1ca3	Soma 322		Soma	75.147		79.4728	34.3	3.21	3.56	100.3	40	14427.6	12215.5	14409.1	12193.5	14438.2	12169.3	14457.7	12192.7	14428.6	12216.9	30.3564	37.8536	3	28.76	42.48	54.26
Iba1_RO1_1B_A-00	TIRB1_AON_I	3c1b3310-71a8-4d72-bc85-fce076d92c23	288d7643-ee03-4da7-8bce-e6957b1f863e	Tissue 1	RO1_1B_Iba1_V2_test	2022-02-16 19:34:09	Gabriela Mercado	R01.Iba1_Update.V2.1	Object	aa80a63f-ce62-46ea-9f43-fc8204b108e6	Soma 323		Soma	88.6034		247.034	50.6	4.76	1.91	211	60	14455.5	11502	14432	11503.3	14446	11474.8	14474.1	11488.7	14460	11517.1	31.2597	31.6855	3	39.21	52.02	62.62
Iba1_RO1_1B_A-00	TIRB1_AON_I	3c1b3310-71a8-4d72-bc85-fce076d92c23	288d7643-ee03-4da7-8bce-e6957b1f863e	Tissue 1	RO1_1B_Iba1_V2_test	2022-02-16 19:34:09	Gabriela Mercado	R01.Iba1_Update.V2.1	Object	b5b6f253-b8ba-4528-acd9-fcec67e51c95	Soma 324		Soma	99.0165		160.543	40	3.46	3.88	142.8	40	14371.7	11348	14365.1	11341.9	14380.8	11332.3	14401.2	11365.4	14385.5	11375	18.3472	38.9136	3	35.9	50	61.5
Iba1_RO1_1B_A-00	TIRB1_AON_I	3c1b3310-71a8-4d72-bc85-fce076d92c23	288d7643-ee03-4da7-8bce-e6957b1f863e	Tissue 1	RO1_1B_Iba1_V2_test	2022-02-16 19:34:09	Gabriela Mercado	R01.Iba1_Update.V2.1	Object	bc83855a-d102-404a-ae3a-508df4beeeaf	Soma 325		Soma	91.5759		237.16	43.2	2.86	2.28	204.8	30	14217.7	12591.5	14188	12586.9	14210.7	12563.7	14232.3	12584.9	14209.6	12608	30.2516	32.3882	3	38.33	52.13	63.14
Iba1_RO1_1B_A-00	TIRB1_AON_I	3c1b3310-71a8-4d72-bc85-fce076d92c23	288d7643-ee03-4da7-8bce-e6957b1f863e	Tissue 1	RO1_1B_Iba1_V2_test	2022-02-16 19:34:09	Gabriela Mercado	R01.Iba1_Update.V2.1	Object	dc043cad-76cc-4205-827d-f05a72e625ae	Soma 326		Soma	87.6892		193.334	40.9	4.58	2.12	145.8	40	14119.8	12005.6	14103.6	12012.2	14108.4	11987.6	14129.4	11991.6	14124.7	12016.2	21.4493	25.0604	3	40.27	52.55	63.16
Iba1_RO1_1B_A-00	TIRB1_AON_I	3c1b3310-71a8-4d72-bc85-fce076d92c23	288d7643-ee03-4da7-8bce-e6957b1f863e	Tissue 1	RO1_1B_Iba1_V2_test	2022-02-16 19:34:09	Gabriela Mercado	R01.Iba1_Update.V2.1	Object	16dc83c3-d0b4-4f12-9099-91386f6fa179	Soma 327		Soma	96.8808		46.0284	20.4	2.56	1.88	50.3	40	14525.5	11320.1	14514.7	11314.7	14520.8	11313.5	14524	11329.9	14517.9	11331.1	6.23459	16.7517	3	38.11	52.25	63.41
Iba1_RO1_1B_A-00	TIRB1_AON_I	3c1b3310-71a8-4d72-bc85-fce076d92c23	288d7643-ee03-4da7-8bce-e6957b1f863e	Tissue 1	RO1_1B_Iba1_V2_test	2022-02-16 19:34:09	Gabriela Mercado	R01.Iba1_Update.V2.1	Object	79fa265d-6c2b-42b3-b242-0ab3febf02a5	Soma 328		Soma	98.9377		248.703	58.1	5.93	3.08	203.1	40	13952	11585.9	13927.8	11576.6	13947.2	11554.5	13967.7	11572.4	13948.3	11594.5	27.254	29.3977	3	42.2	55.65	65.75
Iba1_RO1_1B_A-00	TIRB1_AON_I	3c1b3310-71a8-4d72-bc85-fce076d92c23	288d7643-ee03-4da7-8bce-e6957b1f863e	Tissue 1	RO1_1B_Iba1_V2_test	2022-02-16 19:34:09	Gabriela Mercado	R01.Iba1_Update.V2.1	Object	69fe8f18-9191-4077-8d84-1fbee28015c7	Soma 329		Soma	87.6512		207.273	35.3	4.88	2.86	150.2	40	13672.1	12229.4	13655.4	12203.8	13676.7	12203.8	13676.7	12234.4	13655.4	12234.4	21.34	30.58	3	32.33	46.1	58.3
Iba1_RO1_1B_A-00	TIRB1_AON_I	3c1b3310-71a8-4d72-bc85-fce076d92c23	288d7643-ee03-4da7-8bce-e6957b1f863e	Tissue 1	RO1_1B_Iba1_V2_test	2022-02-16 19:34:09	Gabriela Mercado	R01.Iba1_Update.V2.1	Object	b38eb1a4-db1a-4d82-8bd6-6afdcbcf6f22	Soma 33		Soma	87.5236		151.177	38.5	6.29	4.76	110.4	40	13504.3	11557.9	13485.6	11560.3	13515.2	11547.2	13520.3	11558.7	13490.7	11571.9	12.6292	32.4116	3	31.9	46.57	58.31
Iba1_RO1_1B_A-00	TIRB1_AON_I	3c1b3310-71a8-4d72-bc85-fce076d92c23	288d7643-ee03-4da7-8bce-e6957b1f863e	Tissue 1	RO1_1B_Iba1_V2_test	2022-02-16 19:34:09	Gabriela Mercado	R01.Iba1_Update.V2.1	Object	9911d190-2aac-463f-be89-10be450b8a21	Soma 330		Soma	87.6055		136.488	35	6.64	4.33	80.8	40	14147.8	12285.5	14118.8	12297.2	14140.9	12275.9	14149.4	12284.7	14127.3	12306	12.2309	30.6733	3	25.98	39.14	51.85
Iba1_RO1_1B_A-00	TIRB1_AON_I	3c1b3310-71a8-4d72-bc85-fce076d92c23	288d7643-ee03-4da7-8bce-e6957b1f863e	Tissue 1	RO1_1B_Iba1_V2_test	2022-02-16 19:34:09	Gabriela Mercado	R01.Iba1_Update.V2.1	Object	ca1f7cd0-9ea8-4bb7-8a3e-826db8563e14	Soma 331		Soma	88.7875		393.25	56.1	6.06	5.55	220.7	40	13867.9	11963.6	13840.9	11953.1	13872.2	11933.9	13891.9	11966	13860.6	11985.2	36.7248	37.6823	3	40.27	53.06	63.76
Iba1_RO1_1B_A-00	TIRB1_AON_I	3c1b3310-71a8-4d72-bc85-fce076d92c23	288d7643-ee03-4da7-8bce-e6957b1f863e	Tissue 1	RO1_1B_Iba1_V2_test	2022-02-16 19:34:09	Gabriela Mercado	R01.Iba1_Update.V2.1	Object	1b4b496c-fbf8-43a2-917a-55149ab104b3	Soma 332		Soma	91.5554		157.469	49.4	3.86	2.18	158.3	60	14315.6	12383.4	14289.3	12394	14301	12354.7	14323.9	12361.6	14312.2	12400.8	23.9021	40.9253	3	36.87	49.93	60.87
Iba1_RO1_1B_A-00	TIRB1_AON_I	3c1b3310-71a8-4d72-bc85-fce076d92c23	288d7643-ee03-4da7-8bce-e6957b1f863e	Tissue 1	RO1_1B_Iba1_V2_test	2022-02-16 19:34:09	Gabriela Mercado	R01.Iba1_Update.V2.1	Object	b7e1c361-5e64-4265-86aa-add6638a7771	Soma 333		Soma	91.2981		164.197	40.9	3.79	3.36	127.8	60	14287.7	11432.1	14284.1	11430.2	14284.4	11404.1	14312.3	11404.4	14312	11430.5	26.1194	27.8778	3	33.48	48.02	60.64
Iba1_RO1_1B_A-00	TIRB1_AON_I	3c1b3310-71a8-4d72-bc85-fce076d92c23	288d7643-ee03-4da7-8bce-e6957b1f863e	Tissue 1	RO1_1B_Iba1_V2_test	2022-02-16 19:34:09	Gabriela Mercado	R01.Iba1_Update.V2.1	Object	01f5148c-af72-45c7-82ce-11ca1e4ac97f	Soma 334		Soma	55.1579		100.962	31.3	3.24	2.24	102	50	14063.9	11837.8	14039.2	11837.1	14055.6	11823	14068.2	11837.5	14051.8	11851.7	19.2367	21.6667	3	41.27	54.75	64.06
Iba1_RO1_1B_A-00	TIRB1_AON_I	3c1b3310-71a8-4d72-bc85-fce076d92c23	288d7643-ee03-4da7-8bce-e6957b1f863e	Tissue 1	RO1_1B_Iba1_V2_test	2022-02-16 19:34:09	Gabriela Mercado	R01.Iba1_Update.V2.1	Object	cbaea1ba-e02c-4747-98b5-ae33c4e018b0	Soma 335		Soma	84.4197		275.832	65	4.12	2.34	210.8	40	14091.9	11488	14067	11473.4	14086.6	11468.3	14097.8	11511	14078.2	11516.2	20.2909	44.197	3	43.37	55.86	66.13
Iba1_RO1_1B_A-00	TIRB1_AON_I	3c1b3310-71a8-4d72-bc85-fce076d92c23	288d7643-ee03-4da7-8bce-e6957b1f863e	Tissue 1	RO1_1B_Iba1_V2_test	2022-02-16 19:34:09	Gabriela Mercado	R01.Iba1_Update.V2.1	Object	42d4c73f-8a70-4c91-93eb-90fec4c63117	Soma 336		Soma	87.5639		237.983	57.9	3.19	1.64	213.8	40	14427.6	12411.3	14406.1	12399.8	14434.3	12384.6	14449.6	12413	14421.4	12428.2	31.9751	32.2442	3	33.23	46.98	59.07
Iba1_RO1_1B_A-00	TIRB1_AON_I	3c1b3310-71a8-4d72-bc85-fce076d92c23	288d7643-ee03-4da7-8bce-e6957b1f863e	Tissue 1	RO1_1B_Iba1_V2_test	2022-02-16 19:34:09	Gabriela Mercado	R01.Iba1_Update.V2.1	Object	6ef7513a-8c8e-449d-8802-e23fb7b13ec6	Soma 337		Soma	82.8783		173.95	38.2	3.62	3.06	112.5	40	14329.7	11096.1	14304.1	11089.2	14314.5	11076.6	14340.1	11097.7	14329.7	11110.3	16.3618	33.1523	3	36.7	50.38	61.83
Iba1_RO1_1B_A-00	TIRB1_AON_I	3c1b3310-71a8-4d72-bc85-fce076d92c23	288d7643-ee03-4da7-8bce-e6957b1f863e	Tissue 1	RO1_1B_Iba1_V2_test	2022-02-16 19:34:09	Gabriela Mercado	R01.Iba1_Update.V2.1	Object	4fe5a459-b05c-45fa-994f-58d45ca9029b	Soma 338		Soma	88.3485		241.201	54.8	4.36	2.74	234.9	60	13895.9	11138.2	13884.7	11160.1	13888.7	11116	13912.6	11118.1	13908.6	11162.3	23.9962	44.3165	3	40.72	54.71	64.82
Iba1_RO1_1B_A-00	TIRB1_AON_I	3c1b3310-71a8-4d72-bc85-fce076d92c23	288d7643-ee03-4da7-8bce-e6957b1f863e	Tissue 1	RO1_1B_Iba1_V2_test	2022-02-16 19:34:09	Gabriela Mercado	R01.Iba1_Update.V2.1	Object	c051816d-3229-4426-b7ee-5884893e9e19	Soma 339		Soma	86.9194		182.468	41.2	4.95	2.6	138.6	40	14217.7	11445.9	14211.5	11457.1	14213.9	11429.1	14235.5	11431	14233.1	11459	21.6689	28.1403	3	35.42	49.8	61.63
Iba1_RO1_1B_A-00	TIRB1_AON_I	3c1b3310-71a8-4d72-bc85-fce076d92c23	288d7643-ee03-4da7-8bce-e6957b1f863e	Tissue 1	RO1_1B_Iba1_V2_test	2022-02-16 19:34:09	Gabriela Mercado	R01.Iba1_Update.V2.1	Object	5a8110f5-9e1f-4444-b92e-8be672da2a4b	Soma 34		Soma	78.7277		172.57	45	3.04	3.43	132.2	60	13672.1	12061.5	13641.1	12059.4	13646.1	12045.8	13680.8	12058.5	13675.8	12072.1	14.5405	36.9326	3	30.2	44.98	57.56
Iba1_RO1_1B_A-00	TIRB1_AON_I	3c1b3310-71a8-4d72-bc85-fce076d92c23	288d7643-ee03-4da7-8bce-e6957b1f863e	Tissue 1	RO1_1B_Iba1_V2_test	2022-02-16 19:34:09	Gabriela Mercado	R01.Iba1_Update.V2.1	Object	7656d9b2-28ad-4555-8e7d-dd06d4acae79	Soma 340		Soma	90.3487		183.025	37.7	3.98	2.98	142.4	60	13770	11362.1	13752.9	11367.5	13758.4	11349.4	13786.7	11357.9	13781.2	11376.1	18.9754	29.593	3	39.54	53.23	64.13
Iba1_RO1_1B_A-00	TIRB1_AON_I	3c1b3310-71a8-4d72-bc85-fce076d92c23	288d7643-ee03-4da7-8bce-e6957b1f863e	Tissue 1	RO1_1B_Iba1_V2_test	2022-02-16 19:34:09	Gabriela Mercado	R01.Iba1_Update.V2.1	Object	4b9f77c8-643c-4cc3-88f9-5d7e2c22e723	Soma 341		Soma	68.0232		78.2628	27.3	2.74	2.57	68.9	60	14581.6	11543.8	14574.8	11557.2	14581.4	11529.5	14587.1	11530.9	14580.5	11558.6	5.84097	28.4841	3	33.07	45.4	56.43
Iba1_RO1_1B_A-00	TIRB1_AON_I	3c1b3310-71a8-4d72-bc85-fce076d92c23	288d7643-ee03-4da7-8bce-e6957b1f863e	Tissue 1	RO1_1B_Iba1_V2_test	2022-02-16 19:34:09	Gabriela Mercado	R01.Iba1_Update.V2.1	Object	4e1975c9-4f72-4688-87c5-11008c87ea82	Soma 342		Soma	84.9059		173.683	42.1	3.61	4.06	134.8	50	14385.6	11362.1	14368.7	11338.3	14380.5	11333.7	14395.3	11371	14383.5	11375.7	12.6916	40.1842	3	36.61	50.82	62.33
Iba1_RO1_1B_A-00	TIRB1_AON_I	3c1b3310-71a8-4d72-bc85-fce076d92c23	288d7643-ee03-4da7-8bce-e6957b1f863e	Tissue 1	RO1_1B_Iba1_V2_test	2022-02-16 19:34:09	Gabriela Mercado	R01.Iba1_Update.V2.1	Object	26872faa-4d81-4551-8506-2324e1c4e3fa	Soma 343		Soma	88.0663		159.841	38.2	4.12	3.88	100.4	40	13979.9	11376	13962.3	11355.4	13978.8	11351	13986.5	11379.7	13970	11384.1	17.1376	29.7404	3	39.41	52.71	63.83
Iba1_RO1_1B_A-00	TIRB1_AON_I	3c1b3310-71a8-4d72-bc85-fce076d92c23	288d7643-ee03-4da7-8bce-e6957b1f863e	Tissue 1	RO1_1B_Iba1_V2_test	2022-02-16 19:34:09	Gabriela Mercado	R01.Iba1_Update.V2.1	Object	947a0d09-f5d8-4fd9-b903-8626d9a5a28d	Soma 344		Soma	74.9147		315.132	116.7	3.15	2.22	318.8	40	14413.5	12033.6	14391.1	12029.4	14421.2	12022.9	14435.5	12089	14405.4	12095.6	30.8448	67.6614	3	34.36	47.49	58.88
Iba1_RO1_1B_A-00	TIRB1_AON_I	3c1b3310-71a8-4d72-bc85-fce076d92c23	288d7643-ee03-4da7-8bce-e6957b1f863e	Tissue 1	RO1_1B_Iba1_V2_test	2022-02-16 19:34:09	Gabriela Mercado	R01.Iba1_Update.V2.1	Object	c7aed0b0-4744-4c50-b91e-8f459530c669	Soma 345		Soma	88.5761		318.787	71.4	5.21	5.45	274.5	40	14511.6	11795.7	14470.5	11786.2	14515.6	11765.6	14528.7	11794.1	14483.6	11814.7	31.3874	49.5861	3	38.34	53.25	63.48
Iba1_RO1_1B_A-00	TIRB1_AON_I	3c1b3310-71a8-4d72-bc85-fce076d92c23	288d7643-ee03-4da7-8bce-e6957b1f863e	Tissue 1	RO1_1B_Iba1_V2_test	2022-02-16 19:34:09	Gabriela Mercado	R01.Iba1_Update.V2.1	Object	097fb888-975a-4af9-b1cc-41199c72d137	Soma 346		Soma	77.7911		249.236	52.3	2.82	2.48	205.4	60	13854.1	11837.8	13820.7	11837.3	13849.7	11811.4	13866.2	11829.8	13837.2	11855.7	24.7006	38.906	3	39.77	53.5	64.13
Iba1_RO1_1B_A-00	TIRB1_AON_I	3c1b3310-71a8-4d72-bc85-fce076d92c23	288d7643-ee03-4da7-8bce-e6957b1f863e	Tissue 1	RO1_1B_Iba1_V2_test	2022-02-16 19:34:09	Gabriela Mercado	R01.Iba1_Update.V2.1	Object	2260b74d-b372-4e30-b21f-d962f2df93c6	Soma 347		Soma	64.9392		97.4776	29.6	3.23	2.87	95.6	40	13909.9	11851.6	13892.6	11850.2	13907.1	11842.9	13914.8	11858.3	13900.3	11865.6	16.2339	17.2177	3	40.15	53.46	62.95
Iba1_RO1_1B_A-00	TIRB1_AON_I	3c1b3310-71a8-4d72-bc85-fce076d92c23	288d7643-ee03-4da7-8bce-e6957b1f863e	Tissue 1	RO1_1B_Iba1_V2_test	2022-02-16 19:34:09	Gabriela Mercado	R01.Iba1_Update.V2.1	Object	c2d746f6-9790-4fb9-9ee1-46f016a985b3	Soma 348		Soma	84.3306		219.204	48.6	3.35	2.41	171.1	40	13937.9	11432.1	13920.5	11439	13941.9	11410	13964.8	11426.8	13943.5	11455.9	28.4647	36.0681	3	41.6	55.4	66.19
Iba1_RO1_1B_A-00	TIRB1_AON_I	3c1b3310-71a8-4d72-bc85-fce076d92c23	288d7643-ee03-4da7-8bce-e6957b1f863e	Tissue 1	RO1_1B_Iba1_V2_test	2022-02-16 19:34:09	Gabriela Mercado	R01.Iba1_Update.V2.1	Object	8670f24c-9f71-405b-8326-28887c29a6a6	Soma 349		Soma	87.2095		195.584	65.9	3.18	2.36	221	40	13700.1	11138.2	13638.2	11157.5	13690	11116.3	13705.3	11135.5	13653.4	11176.7	24.567	66.2005	3	46.87	58.94	68.14
Iba1_RO1_1B_A-00	TIRB1_AON_I	3c1b3310-71a8-4d72-bc85-fce076d92c23	288d7643-ee03-4da7-8bce-e6957b1f863e	Tissue 1	RO1_1B_Iba1_V2_test	2022-02-16 19:34:09	Gabriela Mercado	R01.Iba1_Update.V2.1	Object	1522a622-9946-4370-9869-46b487b9270c	Soma 35		Soma	68.5898		1.3552	1.6	1.39	1.39	4.69	40	13392.3	11460	13422	11446.2	13423	11445.2	13424	11446.2	13423	11447.2	1.40007	1.40007	3	22.02	38.24	53.55
Iba1_RO1_1B_A-00	TIRB1_AON_I	3c1b3310-71a8-4d72-bc85-fce076d92c23	288d7643-ee03-4da7-8bce-e6957b1f863e	Tissue 1	RO1_1B_Iba1_V2_test	2022-02-16 19:34:09	Gabriela Mercado	R01.Iba1_Update.V2.1	Object	29ebc4e8-d5b8-4590-b2a5-860c6ab82d90	Soma 350		Soma	87.5977		299.088	65.8	3.89	2.91	277.2	40	14427.6	11348	14387.8	11332.6	14413.4	11313.3	14435.9	11343.3	14410.3	11362.6	32.0991	37.4444	3	39.21	52.3	62.58
Iba1_RO1_1B_A-00	TIRB1_AON_I	3c1b3310-71a8-4d72-bc85-fce076d92c23	288d7643-ee03-4da7-8bce-e6957b1f863e	Tissue 1	RO1_1B_Iba1_V2_test	2022-02-16 19:34:09	Gabriela Mercado	R01.Iba1_Update.V2.1	Object	2d7efb07-ec5b-4e01-9792-d35e1e0934bb	Soma 351		Soma	87.5504		622.182	140.1	3.64	2.67	505.2	30	14259.7	12143.8	14240	12197.9	14258.4	12125.9	14296	12135.5	14277.6	12207.5	38.7646	74.3698	3	42.14	55.37	65.46
Iba1_RO1_1B_A-00	TIRB1_AON_I	3c1b3310-71a8-4d72-bc85-fce076d92c23	288d7643-ee03-4da7-8bce-e6957b1f863e	Tissue 1	RO1_1B_Iba1_V2_test	2022-02-16 19:34:09	Gabriela Mercado	R01.Iba1_Update.V2.1	Object	cdfcc89b-02ef-4d97-8bf3-9c7b47e88309	Soma 352		Soma	87.5976		170.513	40.8	2.9	2.03	143.8	40	14483.5	11655.8	14469.1	11681.3	14472.3	11645.1	14487.5	11646.4	14484.3	11682.7	15.2689	36.3655	3	36.33	50.44	61.24
Iba1_RO1_1B_A-00	TIRB1_AON_I	3c1b3310-71a8-4d72-bc85-fce076d92c23	288d7643-ee03-4da7-8bce-e6957b1f863e	Tissue 1	RO1_1B_Iba1_V2_test	2022-02-16 19:34:09	Gabriela Mercado	R01.Iba1_Update.V2.1	Object	fa4108ae-2876-44a9-805d-be756e0058a8	Soma 353		Soma	87.5447		226.367	50.7	4.8	2.48	188.2	40	13784.1	12005.6	13761.9	12015.9	13774.8	11984.2	13806.4	11997.1	13793.5	12028.8	34.1078	34.2358	3	33.5	47.01	58.23
Iba1_RO1_1B_A-00	TIRB1_AON_I	3c1b3310-71a8-4d72-bc85-fce076d92c23	288d7643-ee03-4da7-8bce-e6957b1f863e	Tissue 1	RO1_1B_Iba1_V2_test	2022-02-16 19:34:09	Gabriela Mercado	R01.Iba1_Update.V2.1	Object	c9d773d2-2d08-4f61-8208-95c127373108	Soma 354		Soma	85.53		216.953	36.6	5.8	3.58	144.9	60	13854.1	11907.7	13835.4	11892.8	13868.4	11892.8	13868.4	11913.7	13835.4	11913.7	20.9	33	3	36.54	50.66	62.38
Iba1_RO1_1B_A-00	TIRB1_AON_I	3c1b3310-71a8-4d72-bc85-fce076d92c23	288d7643-ee03-4da7-8bce-e6957b1f863e	Tissue 1	RO1_1B_Iba1_V2_test	2022-02-16 19:34:09	Gabriela Mercado	R01.Iba1_Update.V2.1	Object	b4ae30a0-8c3f-4a37-9ad1-648124cd4cb1	Soma 355		Soma	91.3714		251.753	55.7	3.75	2.51	214.3	40	13826.1	12327.5	13796.8	12312.8	13818.5	12295.8	13845	12329.6	13823.3	12346.6	27.5952	42.9328	3	36.09	50.36	62.05
Iba1_RO1_1B_A-00	TIRB1_AON_I	3c1b3310-71a8-4d72-bc85-fce076d92c23	288d7643-ee03-4da7-8bce-e6957b1f863e	Tissue 1	RO1_1B_Iba1_V2_test	2022-02-16 19:34:09	Gabriela Mercado	R01.Iba1_Update.V2.1	Object	e9a121f2-f6f1-4fe8-9e81-590e982ee0b7	Soma 356		Soma	79.8635		112.651	37.5	3.3	2.08	101.6	60	14329.7	11166.1	14311.5	11148.6	14321.2	11144.4	14333.4	11172.9	14323.7	11177.1	10.5947	31.0242	3	35.68	50.49	62.57
Iba1_RO1_1B_A-00	TIRB1_AON_I	3c1b3310-71a8-4d72-bc85-fce076d92c23	288d7643-ee03-4da7-8bce-e6957b1f863e	Tissue 1	RO1_1B_Iba1_V2_test	2022-02-16 19:34:09	Gabriela Mercado	R01.Iba1_Update.V2.1	Object	cf5a5200-fa8a-4d5c-b25c-87bb377fcc4d	Soma 357		Soma	94.984		166.351	31.8	6.23	3.43	119.1	30	14469.6	11276.3	14452.3	11260.3	14468.3	11253.9	14478	11278.2	14462	11284.6	17.2412	26.1459	3	36.83	50.03	60.59
Iba1_RO1_1B_A-00	TIRB1_AON_I	3c1b3310-71a8-4d72-bc85-fce076d92c23	288d7643-ee03-4da7-8bce-e6957b1f863e	Tissue 1	RO1_1B_Iba1_V2_test	2022-02-16 19:34:09	Gabriela Mercado	R01.Iba1_Update.V2.1	Object	a33c08e6-bb8c-4bd4-aecb-1711e0f4f172	Soma 358		Soma	88.3285		142.514	23.5	3.98	3.85	132.6	40	13882	11236.1	13859.2	11234.7	13871.8	11221.2	13897.7	11245.4	13885.1	11258.9	18.5065	35.3909	3	36.16	50.89	61.65
Iba1_RO1_1B_A-00	TIRB1_AON_I	3c1b3310-71a8-4d72-bc85-fce076d92c23	288d7643-ee03-4da7-8bce-e6957b1f863e	Tissue 1	RO1_1B_Iba1_V2_test	2022-02-16 19:34:09	Gabriela Mercado	R01.Iba1_Update.V2.1	Object	ab08bb34-0ee6-4b5f-827a-e503b738e9ee	Soma 359		Soma	86.4372		129.155	30.3	4	3.19	102.2	30	13909.9	11500.3	13901.9	11509.7	13909.8	11488.8	13923.8	11494.1	13915.9	11515	14.9826	22.3553	3	38.85	52.56	63.11
Iba1_RO1_1B_A-00	TIRB1_AON_I	3c1b3310-71a8-4d72-bc85-fce076d92c23	288d7643-ee03-4da7-8bce-e6957b1f863e	Tissue 1	RO1_1B_Iba1_V2_test	2022-02-16 19:34:09	Gabriela Mercado	R01.Iba1_Update.V2.1	Object	1bf32a10-11c7-4d06-8653-e8038b41e33e	Soma 36		Soma	81.0638		313.027	64.3	4.16	2.07	259.2	40	13630.1	11320.1	13607.4	11345.7	13617.8	11295.6	13654.2	11303.1	13643.7	11353.3	37.134	51.2228	3	38.7	52.48	63.27
Iba1_RO1_1B_A-00	TIRB1_AON_I	3c1b3310-71a8-4d72-bc85-fce076d92c23	288d7643-ee03-4da7-8bce-e6957b1f863e	Tissue 1	RO1_1B_Iba1_V2_test	2022-02-16 19:34:09	Gabriela Mercado	R01.Iba1_Update.V2.1	Object	2480ccc5-7f98-4897-a0ef-659a1b5b589a	Soma 360		Soma	83.4774		216.929	52.1	3.03	2.19	198.9	60	13952	11655.8	13922.6	11650.5	13963	11644.6	13966.5	11668	13926	11673.9	23.7043	40.8952	3	43.25	55.85	66.08
Iba1_RO1_1B_A-00	TIRB1_AON_I	3c1b3310-71a8-4d72-bc85-fce076d92c23	288d7643-ee03-4da7-8bce-e6957b1f863e	Tissue 1	RO1_1B_Iba1_V2_test	2022-02-16 19:34:09	Gabriela Mercado	R01.Iba1_Update.V2.1	Object	4ae22db0-351b-4b1c-bbe2-2bd09cd98a6a	Soma 361		Soma	72.9238		537.676	128.3	3.83	3.07	377	40	14021.9	11935.7	13991.7	11896.7	14028	11890.2	14039.8	11955.6	14003.6	11962.1	36.8647	66.4646	3	43.8	56.83	67.37
Iba1_RO1_1B_A-00	TIRB1_AON_I	3c1b3310-71a8-4d72-bc85-fce076d92c23	288d7643-ee03-4da7-8bce-e6957b1f863e	Tissue 1	RO1_1B_Iba1_V2_test	2022-02-16 19:34:09	Gabriela Mercado	R01.Iba1_Update.V2.1	Object	596e8bae-7cfe-475e-9e10-e63e26252c91	Soma 362		Soma	74.9065		179.007	60.3	3.08	2.18	171.4	40	14273.8	12131.5	14268.5	12117.7	14284.4	12116.3	14287.7	12155.5	14271.8	12156.9	16.0034	39.3202	3	41.95	54.92	65.54
Iba1_RO1_1B_A-00	TIRB1_AON_I	3c1b3310-71a8-4d72-bc85-fce076d92c23	288d7643-ee03-4da7-8bce-e6957b1f863e	Tissue 1	RO1_1B_Iba1_V2_test	2022-02-16 19:34:09	Gabriela Mercado	R01.Iba1_Update.V2.1	Object	004de531-2b5b-4fcc-83c5-f623e3bfb12b	Soma 363		Soma	79.0547		333.065	67.1	4.04	2.31	269.6	40	14567.5	11432.1	14544.6	11415	14570.5	11406.4	14585.5	11451.6	14559.7	11460.2	27.2704	47.6555	3	38.88	52.73	63
Iba1_RO1_1B_A-00	TIRB1_AON_I	3c1b3310-71a8-4d72-bc85-fce076d92c23	288d7643-ee03-4da7-8bce-e6957b1f863e	Tissue 1	RO1_1B_Iba1_V2_test	2022-02-16 19:34:09	Gabriela Mercado	R01.Iba1_Update.V2.1	Object	518a70e2-39ed-43d9-a481-c77e7ba2700b	Soma 364		Soma	83.4459		164.052	44.9	4.09	3.58	149	60	14175.7	11627.9	14169.2	11606.6	14190.4	11605.5	14192.3	11640.6	14171.1	11641.8	21.1784	35.2135	3	37.33	50.74	62.22
Iba1_RO1_1B_A-00	TIRB1_AON_I	3c1b3310-71a8-4d72-bc85-fce076d92c23	288d7643-ee03-4da7-8bce-e6957b1f863e	Tissue 1	RO1_1B_Iba1_V2_test	2022-02-16 19:34:09	Gabriela Mercado	R01.Iba1_Update.V2.1	Object	012822b2-8169-40ae-992e-3886c7de7451	Soma 365		Soma	74.8032		100.212	29.3	2.85	2.2	94.1	40	14091.9	12579.2	14069.8	12555.4	14078.7	12549.1	14098.2	12576.9	14089.3	12583.1	10.8616	33.9582	3	38.18	51.09	61.79
Iba1_RO1_1B_A-00	TIRB1_AON_I	3c1b3310-71a8-4d72-bc85-fce076d92c23	288d7643-ee03-4da7-8bce-e6957b1f863e	Tissue 1	RO1_1B_Iba1_V2_test	2022-02-16 19:34:09	Gabriela Mercado	R01.Iba1_Update.V2.1	Object	e36631d4-c1b9-46ea-a755-2d387eeb88e7	Soma 366		Soma	87.2049		238.346	49.1	3.21	3.19	153.9	40	14343.6	11376	14330.2	11388.2	14335.7	11349.1	14353.9	11351.7	14348.5	11390.7	18.4054	39.4299	3	38.39	52.21	63.41
Iba1_RO1_1B_A-00	TIRB1_AON_I	3c1b3310-71a8-4d72-bc85-fce076d92c23	288d7643-ee03-4da7-8bce-e6957b1f863e	Tissue 1	RO1_1B_Iba1_V2_test	2022-02-16 19:34:09	Gabriela Mercado	R01.Iba1_Update.V2.1	Object	b591b67b-0583-46bf-9687-0511636e1ea9	Soma 367		Soma	98.7781		273.678	45.1	4.73	3.3	160.3	40	14315.6	11711.7	14298.4	11711.8	14320.3	11685.2	14337.9	11699.6	14316	11726.3	22.7896	34.5159	3	38.81	53.12	63.5
Iba1_RO1_1B_A-00	TIRB1_AON_I	3c1b3310-71a8-4d72-bc85-fce076d92c23	288d7643-ee03-4da7-8bce-e6957b1f863e	Tissue 1	RO1_1B_Iba1_V2_test	2022-02-16 19:34:09	Gabriela Mercado	R01.Iba1_Update.V2.1	Object	f7995caa-4e41-4148-9778-4f780d37ead4	Soma 368		Soma	91.096		156.622	40.2	2.35	1.81	106.4	30	14147.8	12073.8	14132.3	12065.9	14155.2	12060.4	14160.4	12082	14137.5	12087.5	22.271	23.4945	3	44.46	56.66	66.88
Iba1_RO1_1B_A-00	TIRB1_AON_I	3c1b3310-71a8-4d72-bc85-fce076d92c23	288d7643-ee03-4da7-8bce-e6957b1f863e	Tissue 1	RO1_1B_Iba1_V2_test	2022-02-16 19:34:09	Gabriela Mercado	R01.Iba1_Update.V2.1	Object	d8b9a7bb-0fb0-418e-8f79-87bd7d637688	Soma 369		Soma	77.6783		585.446	86.2	3.77	2.91	336.1	50	14245.7	11124.1	14206	11105.4	14252.6	11078.5	14278.4	11123.1	14231.9	11150	51.543	53.7808	3	38.07	51.89	62.64
Iba1_RO1_1B_A-00	TIRB1_AON_I	3c1b3310-71a8-4d72-bc85-fce076d92c23	288d7643-ee03-4da7-8bce-e6957b1f863e	Tissue 1	RO1_1B_Iba1_V2_test	2022-02-16 19:34:09	Gabriela Mercado	R01.Iba1_Update.V2.1	Object	945430f8-eda3-451d-bfa6-50f19710098d	Soma 37		Soma	93.2282		308.623	66.2	3.27	2.37	242.1	60	13644.2	11781.7	13615	11803.3	13624	11756.2	13652.7	11761.7	13643.7	11808.8	29.2367	47.9371	3	40.51	54.2	64.85
Iba1_RO1_1B_A-00	TIRB1_AON_I	3c1b3310-71a8-4d72-bc85-fce076d92c23	288d7643-ee03-4da7-8bce-e6957b1f863e	Tissue 1	RO1_1B_Iba1_V2_test	2022-02-16 19:34:09	Gabriela Mercado	R01.Iba1_Update.V2.1	Object	d1dd7cfb-7fb3-48f2-9559-38b56dfc1c4c	Soma 370		Soma	87.1907		104.108	35	3.03	2.33	88.9	40	13979.9	11418	13965.1	11410.1	13990.8	11401.4	13995.1	11414	13969.4	11422.7	13.3131	27.1905	3	37.89	51.68	63.22
Iba1_RO1_1B_A-00	TIRB1_AON_I	3c1b3310-71a8-4d72-bc85-fce076d92c23	288d7643-ee03-4da7-8bce-e6957b1f863e	Tissue 1	RO1_1B_Iba1_V2_test	2022-02-16 19:34:09	Gabriela Mercado	R01.Iba1_Update.V2.1	Object	2a27a055-5702-4e91-9154-e25d57731497	Soma 371		Soma	91.0879		324.28	70.9	3.6	2.16	274.8	60	14287.7	12649.1	14259.3	12658.9	14264.3	12627.9	14306.6	12634.7	14301.6	12665.7	31.3607	42.8224	3	38.85	52.45	64.4
Iba1_RO1_1B_A-00	TIRB1_AON_I	3c1b3310-71a8-4d72-bc85-fce076d92c23	288d7643-ee03-4da7-8bce-e6957b1f863e	Tissue 1	RO1_1B_Iba1_V2_test	2022-02-16 19:34:09	Gabriela Mercado	R01.Iba1_Update.V2.1	Object	68a76158-8cbe-44e3-895d-348041163364	Soma 372		Soma	89.561		156.574	48.4	3.74	2.28	138.1	30	14413.5	11150.5	14396.5	11127.5	14415.7	11126.8	14416.9	11161.9	14397.8	11162.5	19.1518	35.0583	3	41.8	55.14	65.74
Iba1_RO1_1B_A-00	TIRB1_AON_I	3c1b3310-71a8-4d72-bc85-fce076d92c23	288d7643-ee03-4da7-8bce-e6957b1f863e	Tissue 1	RO1_1B_Iba1_V2_test	2022-02-16 19:34:09	Gabriela Mercado	R01.Iba1_Update.V2.1	Object	97001004-2cc1-4850-a52a-300c116285b1	Soma 373		Soma	90.9089		288.996	59.6	5.36	2.9	240.2	30	14175.7	11654.1	14154.4	11674.1	14160.5	11632.7	14187.7	11636.7	14181.6	11678.1	27.5292	41.8663	3	39.51	53.61	64.26
Iba1_RO1_1B_A-00	TIRB1_AON_I	3c1b3310-71a8-4d72-bc85-fce076d92c23	288d7643-ee03-4da7-8bce-e6957b1f863e	Tissue 1	RO1_1B_Iba1_V2_test	2022-02-16 19:34:09	Gabriela Mercado	R01.Iba1_Update.V2.1	Object	5434b7e7-efa3-44e6-bfbf-8132505963ab	Soma 374		Soma	96.2945		37.7278	10.8	5.25	5.25	30.3	40	14245.7	11865.7	14241	11862	14245.6	11857.5	14253.6	11865.5	14249.1	11870	6.3781	11.3561	3	25.87	37.33	49.88
Iba1_RO1_1B_A-00	TIRB1_AON_I	3c1b3310-71a8-4d72-bc85-fce076d92c23	288d7643-ee03-4da7-8bce-e6957b1f863e	Tissue 1	RO1_1B_Iba1_V2_test	2022-02-16 19:34:09	Gabriela Mercado	R01.Iba1_Update.V2.1	Object	c0daf87b-2de5-410a-b73b-0fe5d58f5de8	Soma 375		Soma	74.2898		252.793	58.6	3.7	2.62	182.2	50	13909.9	12495.1	13879.7	12495	13901.2	12469.3	13926.4	12490.3	13904.8	12516	32.7496	33.5489	3	35.12	49.43	61.89
Iba1_RO1_1B_A-00	TIRB1_AON_I	3c1b3310-71a8-4d72-bc85-fce076d92c23	288d7643-ee03-4da7-8bce-e6957b1f863e	Tissue 1	RO1_1B_Iba1_V2_test	2022-02-16 19:34:09	Gabriela Mercado	R01.Iba1_Update.V2.1	Object	f7043cf9-2566-4e54-994a-b47716e448b2	Soma 376		Soma	91.0128		356.587	64.3	6.22	3.4	304.1	60	13909.9	11991.5	13889.5	12017.9	13890.1	11973.1	13927.4	11973.5	13926.9	12018.4	37.3527	44.8848	3	36.66	50.27	61.76
Iba1_RO1_1B_A-00	TIRB1_AON_I	3c1b3310-71a8-4d72-bc85-fce076d92c23	288d7643-ee03-4da7-8bce-e6957b1f863e	Tissue 1	RO1_1B_Iba1_V2_test	2022-02-16 19:34:09	Gabriela Mercado	R01.Iba1_Update.V2.1	Object	103a1f5f-6898-4c41-8020-631723b72772	Soma 377		Soma	79.8223		357.434	63.4	3.79	2.13	300.9	60	13924	11194	13886.7	11199.6	13917.6	11164.7	13952.8	11196	13921.9	11230.9	46.5948	47.1281	3	42.86	56.42	65.8
Iba1_RO1_1B_A-00	TIRB1_AON_I	3c1b3310-71a8-4d72-bc85-fce076d92c23	288d7643-ee03-4da7-8bce-e6957b1f863e	Tissue 1	RO1_1B_Iba1_V2_test	2022-02-16 19:34:09	Gabriela Mercado	R01.Iba1_Update.V2.1	Object	fb30f8ca-de4d-4ba6-8fbe-dc7d51578d01	Soma 378		Soma	84.2541		229.271	58.4	3.23	2.97	166	60	13867.9	11445.9	13846.9	11435.4	13864.9	11423.6	13891.2	11463.6	13873.2	11475.4	21.4836	47.8167	3	40.59	54.31	65.3
Iba1_RO1_1B_A-00	TIRB1_AON_I	3c1b3310-71a8-4d72-bc85-fce076d92c23	288d7643-ee03-4da7-8bce-e6957b1f863e	Tissue 1	RO1_1B_Iba1_V2_test	2022-02-16 19:34:09	Gabriela Mercado	R01.Iba1_Update.V2.1	Object	933a22c1-8270-4caf-9702-55417a2639fd	Soma 379		Soma	87.5062		289.069	55.9	3.94	2.37	238.3	40	13994	12089.4	13963.1	12094.1	13997.9	12057.5	14018.9	12077.5	13984.1	12114	28.973	50.4487	3	40.8	54.4	64.64
Iba1_RO1_1B_A-00	TIRB1_AON_I	3c1b3310-71a8-4d72-bc85-fce076d92c23	288d7643-ee03-4da7-8bce-e6957b1f863e	Tissue 1	RO1_1B_Iba1_V2_test	2022-02-16 19:34:09	Gabriela Mercado	R01.Iba1_Update.V2.1	Object	219b3b83-de8d-449e-ba47-744ac4d01835	Soma 38		Soma	95.5864		216.953	50.5	2.54	2.54	178.7	60	13602.2	11935.7	13576.1	11930.9	13600.3	11908.4	13620	11929.6	13595.8	11952.1	28.9388	33.0033	3	40.7	54.02	65.35
Iba1_RO1_1B_A-00	TIRB1_AON_I	3c1b3310-71a8-4d72-bc85-fce076d92c23	288d7643-ee03-4da7-8bce-e6957b1f863e	Tissue 1	RO1_1B_Iba1_V2_test	2022-02-16 19:34:09	Gabriela Mercado	R01.Iba1_Update.V2.1	Object	f67b5c11-3013-4422-abc1-48fe8399f1d1	Soma 380		Soma	83.4329		238.152	63.5	3.08	2.84	164.1	40	14343.6	11627.9	14323.6	11642.8	14347.2	11592	14360.5	11598.2	14336.9	11648.9	14.6587	55.9881	3	39.17	53.26	64.11
Iba1_RO1_1B_A-00	TIRB1_AON_I	3c1b3310-71a8-4d72-bc85-fce076d92c23	288d7643-ee03-4da7-8bce-e6957b1f863e	Tissue 1	RO1_1B_Iba1_V2_test	2022-02-16 19:34:09	Gabriela Mercado	R01.Iba1_Update.V2.1	Object	12c7d384-04c9-4222-8d68-57627c3bbd77	Soma 381		Soma	79.8208		106.165	41.1	4.03	2.58	98.8	50	13882	11334	13862.2	11311.6	13872.7	11306	13888.3	11335.1	13877.9	11340.7	11.867	33.0173	3	39.24	51.82	62.04
Iba1_RO1_1B_A-00	TIRB1_AON_I	3c1b3310-71a8-4d72-bc85-fce076d92c23	288d7643-ee03-4da7-8bce-e6957b1f863e	Tissue 1	RO1_1B_Iba1_V2_test	2022-02-16 19:34:09	Gabriela Mercado	R01.Iba1_Update.V2.1	Object	c09e3710-5d17-4932-92d5-4065a62355ca	Soma 382		Soma	90.7944		532.497	99.1	5.17	2.36	431.8	30	14385.6	12591.5	14345.3	12576.2	14385.5	12556.1	14412.8	12610.8	14372.6	12630.9	44.9621	61.0983	3	39.65	52.63	63.56
Iba1_RO1_1B_A-00	TIRB1_AON_I	3c1b3310-71a8-4d72-bc85-fce076d92c23	288d7643-ee03-4da7-8bce-e6957b1f863e	Tissue 1	RO1_1B_Iba1_V2_test	2022-02-16 19:34:09	Gabriela Mercado	R01.Iba1_Update.V2.1	Object	18e75a61-df3e-43d8-bad6-057d5967236f	Soma 383		Soma	87.4145		174.216	36.2	5.27	4.59	151.6	60	14077.8	12369.3	14053.4	12361.4	14079.2	12354.4	14085.7	12378.3	14059.9	12385.3	24.7347	26.7936	3	34.45	48.04	60.73
Iba1_RO1_1B_A-00	TIRB1_AON_I	3c1b3310-71a8-4d72-bc85-fce076d92c23	288d7643-ee03-4da7-8bce-e6957b1f863e	Tissue 1	RO1_1B_Iba1_V2_test	2022-02-16 19:34:09	Gabriela Mercado	R01.Iba1_Update.V2.1	Object	9476e4ee-f99b-43df-a17f-473ab5c312d6	Soma 384		Soma	90.7759		91.718	29.4	2.51	2.54	76.7	40	13979.9	12537.1	13972.4	12532	13992.6	12531.1	13993.1	12542.2	13972.9	12543.1	11.1106	20.2152	3	34.54	48.33	60.31
Iba1_RO1_1B_A-00	TIRB1_AON_I	3c1b3310-71a8-4d72-bc85-fce076d92c23	288d7643-ee03-4da7-8bce-e6957b1f863e	Tissue 1	RO1_1B_Iba1_V2_test	2022-02-16 19:34:09	Gabriela Mercado	R01.Iba1_Update.V2.1	Object	5a17dec7-a087-4b48-81d8-aeaea0daee9d	Soma 385		Soma	82.7973		241.879	73.1	2.44	2.16	235.9	60	14147.8	11599.9	14136.1	11622	14140.9	11573.9	14162.3	11576	14157.5	11624.1	21.4747	48.3449	3	43.53	56.29	65.91
Iba1_RO1_1B_A-00	TIRB1_AON_I	3c1b3310-71a8-4d72-bc85-fce076d92c23	288d7643-ee03-4da7-8bce-e6957b1f863e	Tissue 1	RO1_1B_Iba1_V2_test	2022-02-16 19:34:09	Gabriela Mercado	R01.Iba1_Update.V2.1	Object	08cc52b5-5fee-4f5a-a48c-1a5c99e1674c	Soma 386		Soma	74.0859		226.512	49.8	2.96	2.24	172.3	50	13937.9	12271.4	13916.2	12289.5	13921.5	12256.7	13954.1	12262	13948.8	12294.7	33.0256	33.1578	3	34.62	49.43	60.45
Iba1_RO1_1B_A-00	TIRB1_AON_I	3c1b3310-71a8-4d72-bc85-fce076d92c23	288d7643-ee03-4da7-8bce-e6957b1f863e	Tissue 1	RO1_1B_Iba1_V2_test	2022-02-16 19:34:09	Gabriela Mercado	R01.Iba1_Update.V2.1	Object	26e64c2a-d00b-47d0-a52d-551258d774be	Soma 387		Soma	87.1121		236.216	54.7	3.32	1.99	204.7	40	14343.6	11306	14315.1	11309.1	14328.7	11284.1	14357.3	11299.7	14343.8	11324.7	28.4058	32.6382	3	37.13	50.93	62.13
Iba1_RO1_1B_A-00	TIRB1_AON_I	3c1b3310-71a8-4d72-bc85-fce076d92c23	288d7643-ee03-4da7-8bce-e6957b1f863e	Tissue 1	RO1_1B_Iba1_V2_test	2022-02-16 19:34:09	Gabriela Mercado	R01.Iba1_Update.V2.1	Object	0d76c5c0-c1b7-4306-9eb0-fef3e033bb5b	Soma 388		Soma	91.8727		220.293	46.8	3.45	3.23	170	60	13854.1	11669.9	13829.4	11676	13839.4	11645	13862.5	11652.4	13852.4	11683.5	24.232	32.659	3	36.76	50.94	62.35
Iba1_RO1_1B_A-00	TIRB1_AON_I	3c1b3310-71a8-4d72-bc85-fce076d92c23	288d7643-ee03-4da7-8bce-e6957b1f863e	Tissue 1	RO1_1B_Iba1_V2_test	2022-02-16 19:34:09	Gabriela Mercado	R01.Iba1_Update.V2.1	Object	81c38f38-3b7d-4f04-8c36-03c983d273ab	Soma 389		Soma	90.6393		276.533	48	3.21	1.95	206.4	60	14189.8	12481.3	14156.6	12473.2	14168.1	12450.9	14204.4	12469.8	14192.8	12492	25.0619	40.8949	3	41.64	53.78	64.04
Iba1_RO1_1B_A-00	TIRB1_AON_I	3c1b3310-71a8-4d72-bc85-fce076d92c23	288d7643-ee03-4da7-8bce-e6957b1f863e	Tissue 1	RO1_1B_Iba1_V2_test	2022-02-16 19:34:09	Gabriela Mercado	R01.Iba1_Update.V2.1	Object	d3dfa92f-2b81-43d1-90d8-992577dcf574	Soma 39		Soma	64.6977		588.084	89	3.45	3.58	460.2	50	13658	11879.8	13611	11884.7	13623.6	11845.6	13680.5	11863.9	13667.9	11903	41.038	59.6979	3	45.84	58.84	68.28
Iba1_RO1_1B_A-00	TIRB1_AON_I	3c1b3310-71a8-4d72-bc85-fce076d92c23	288d7643-ee03-4da7-8bce-e6957b1f863e	Tissue 1	RO1_1B_Iba1_V2_test	2022-02-16 19:34:09	Gabriela Mercado	R01.Iba1_Update.V2.1	Object	dc0c0b95-fe36-4262-acfd-ad4120cbd9d3	Soma 390		Soma	67.8154		104.012	25.5	3.21	1.89	75.2	30	14441.7	11654.1	14431.6	11645.3	14449.3	11641.1	14452.9	11656.4	14435.2	11660.6	15.722	18.1655	3	35.93	50.96	62.92
Iba1_RO1_1B_A-00	TIRB1_AON_I	3c1b3310-71a8-4d72-bc85-fce076d92c23	288d7643-ee03-4da7-8bce-e6957b1f863e	Tissue 1	RO1_1B_Iba1_V2_test	2022-02-16 19:34:09	Gabriela Mercado	R01.Iba1_Update.V2.1	Object	0a5c1c1b-7d4d-4f22-b101-e08d7d7d8979	Soma 391		Soma	83.3868		210.153	46.6	4.11	1.72	158.7	40	13784.1	11502	13774.2	11514.7	13780.1	11481	13802.2	11484.9	13796.3	11518.6	22.5165	34.2017	3	34.82	49.89	61.5
Iba1_RO1_1B_A-00	TIRB1_AON_I	3c1b3310-71a8-4d72-bc85-fce076d92c23	288d7643-ee03-4da7-8bce-e6957b1f863e	Tissue 1	RO1_1B_Iba1_V2_test	2022-02-16 19:34:09	Gabriela Mercado	R01.Iba1_Update.V2.1	Object	4e9e20a1-35f9-403b-be65-12eddb84a035	Soma 392		Soma	73.5888		159.212	37.8	2.98	2.45	179.8	40	14063.9	12467.2	14063.2	12469.6	14067.5	12420.7	14105.2	12424	14100.9	12472.9	37.8454	49.0372	3	30.65	44.91	57.74
Iba1_RO1_1B_A-00	TIRB1_AON_I	3c1b3310-71a8-4d72-bc85-fce076d92c23	288d7643-ee03-4da7-8bce-e6957b1f863e	Tissue 1	RO1_1B_Iba1_V2_test	2022-02-16 19:34:09	Gabriela Mercado	R01.Iba1_Update.V2.1	Object	7e6063f7-9053-409d-afce-8dbbd2ce498e	Soma 393		Soma	81.4938		122.331	32.3	3.48	2.67	107.4	40	13784.1	11949.7	13761.4	11958.4	13776.8	11937.7	13789.1	11946.9	13773.7	11967.5	15.3024	25.7758	3	35.95	50.62	62.18
Iba1_RO1_1B_A-00	TIRB1_AON_I	3c1b3310-71a8-4d72-bc85-fce076d92c23	288d7643-ee03-4da7-8bce-e6957b1f863e	Tissue 1	RO1_1B_Iba1_V2_test	2022-02-16 19:34:09	Gabriela Mercado	R01.Iba1_Update.V2.1	Object	6630555b-d517-4301-8467-9d2cf018ef1b	Soma 394		Soma	73.568		231.304	46.7	5.38	3.17	180.2	40	13826.1	12229.4	13810.9	12229.1	13832.7	12199.5	13850.3	12212.4	13828.5	12242	21.8735	36.7516	3	36.68	51.7	63.77
Iba1_RO1_1B_A-00	TIRB1_AON_I	3c1b3310-71a8-4d72-bc85-fce076d92c23	288d7643-ee03-4da7-8bce-e6957b1f863e	Tissue 1	RO1_1B_Iba1_V2_test	2022-02-16 19:34:09	Gabriela Mercado	R01.Iba1_Update.V2.1	Object	32b40ac1-1143-452b-8604-ae508aecf790	Soma 395		Soma	77.6695		291.804	77	4.22	2.2	268.6	50	14091.9	11935.7	14075.7	11944.1	14090.2	11907.9	14120.3	11919.9	14105.8	11956.2	32.3967	39.0146	3	38.51	51.1	61.73
Iba1_RO1_1B_A-00	TIRB1_AON_I	3c1b3310-71a8-4d72-bc85-fce076d92c23	288d7643-ee03-4da7-8bce-e6957b1f863e	Tissue 1	RO1_1B_Iba1_V2_test	2022-02-16 19:34:09	Gabriela Mercado	R01.Iba1_Update.V2.1	Object	256bd755-0d37-4ca8-86c7-ee2bd737fcde	Soma 396		Soma	85.5232		206.958	51.9	4.5	2.77	172	30	14049.9	11542.1	14031.4	11535.1	14053.6	11530.6	14060.9	11566.1	14038.8	11570.7	22.6175	36.3266	3	41.28	54.31	64.79
Iba1_RO1_1B_A-00	TIRB1_AON_I	3c1b3310-71a8-4d72-bc85-fce076d92c23	288d7643-ee03-4da7-8bce-e6957b1f863e	Tissue 1	RO1_1B_Iba1_V2_test	2022-02-16 19:34:09	Gabriela Mercado	R01.Iba1_Update.V2.1	Object	1f890627-a4da-40dd-bbdf-dbfa6d4fb7cf	Soma 397		Soma	90.6238		170.562	38.1	3.73	3.08	142.1	50	13854.1	12411.3	13836.4	12436.1	13838	12398.7	13854.8	12399.4	13853.1	12436.8	16.7805	37.413	3	38.23	52.89	64.49
Iba1_RO1_1B_A-00	TIRB1_AON_I	3c1b3310-71a8-4d72-bc85-fce076d92c23	288d7643-ee03-4da7-8bce-e6957b1f863e	Tissue 1	RO1_1B_Iba1_V2_test	2022-02-16 19:34:09	Gabriela Mercado	R01.Iba1_Update.V2.1	Object	68b65c92-c7a0-4e40-a9b8-6e98b3350365	Soma 398		Soma	88.7491		184.743	42.5	5.61	2.43	140.3	40	13798	11460	13772.9	11448.7	13788.3	11439.6	13804.4	11466.8	13789	11475.9	17.91	31.6325	3	37.55	51.97	63.03
Iba1_RO1_1B_A-00	TIRB1_AON_I	3c1b3310-71a8-4d72-bc85-fce076d92c23	288d7643-ee03-4da7-8bce-e6957b1f863e	Tissue 1	RO1_1B_Iba1_V2_test	2022-02-16 19:34:09	Gabriela Mercado	R01.Iba1_Update.V2.1	Object	b415e360-6a74-4081-bc88-3b088794df75	Soma 399		Soma	67.6492		176.103	36.8	2.44	2.14	160.6	40	13770	11096.1	13745.2	11101.9	13760.9	11073.6	13781.6	11085	13766	11113.4	23.6691	32.3799	3	39.88	53.97	64.68
Iba1_RO1_1B_A-00	TIRB1_AON_I	3c1b3310-71a8-4d72-bc85-fce076d92c23	288d7643-ee03-4da7-8bce-e6957b1f863e	Tissue 1	RO1_1B_Iba1_V2_test	2022-02-16 19:34:09	Gabriela Mercado	R01.Iba1_Update.V2.1	Object	bea034e1-24ec-428e-a8c6-58a4ecaf582b	Soma 4		Soma	90.5917		279.607	62	3.79	2.57	242	60	13686.2	11320.1	13668.8	11299.9	13706.7	11299.9	13706.7	11332.6	13668.8	11332.6	32.78	37.84	3	43.27	56.35	65.77
Iba1_RO1_1B_A-00	TIRB1_AON_I	3c1b3310-71a8-4d72-bc85-fce076d92c23	288d7643-ee03-4da7-8bce-e6957b1f863e	Tissue 1	RO1_1B_Iba1_V2_test	2022-02-16 19:34:09	Gabriela Mercado	R01.Iba1_Update.V2.1	Object	185913ac-ec73-48d8-86e7-341f1336df9c	Soma 40		Soma	90.2656		123.807	33.8	3.26	2.97	104.8	50	13406.4	11488	13392	11502.2	13393.6	11477.8	13411.1	11478.9	13409.5	11503.3	17.5099	24.4822	3	32.24	47.22	59.68
Iba1_RO1_1B_A-00	TIRB1_AON_I	3c1b3310-71a8-4d72-bc85-fce076d92c23	288d7643-ee03-4da7-8bce-e6957b1f863e	Tissue 1	RO1_1B_Iba1_V2_test	2022-02-16 19:34:09	Gabriela Mercado	R01.Iba1_Update.V2.1	Object	575ce6ec-a036-41a5-bb0e-8e89626228e0	Soma 400		Soma	85.5118		182.758	38.8	5.15	5.3	157.6	60	14175.7	11502	14167	11517.6	14174.4	11481.5	14195.6	11485.8	14188.2	11521.9	21.6586	36.8396	3	39.2	53.36	64.33
Iba1_RO1_1B_A-00	TIRB1_AON_I	3c1b3310-71a8-4d72-bc85-fce076d92c23	288d7643-ee03-4da7-8bce-e6957b1f863e	Tissue 1	RO1_1B_Iba1_V2_test	2022-02-16 19:34:09	Gabriela Mercado	R01.Iba1_Update.V2.1	Object	a61ab453-add8-48d7-90ac-264d9edf89d3	Soma 401		Soma	73.5039		428.897	82.7	3.83	2.6	375.6	40	14203.9	12383.4	14167.1	12357.4	14195.7	12342.8	14219	12388.4	14190.4	12403	32.0932	51.1734	3	38.67	52.55	63.32
Iba1_RO1_1B_A-00	TIRB1_AON_I	3c1b3310-71a8-4d72-bc85-fce076d92c23	288d7643-ee03-4da7-8bce-e6957b1f863e	Tissue 1	RO1_1B_Iba1_V2_test	2022-02-16 19:34:09	Gabriela Mercado	R01.Iba1_Update.V2.1	Object	21adbe27-0487-48fa-8da3-5f8655e72fed	Soma 402		Soma	90.6172		356.611	97.9	3.43	2.85	333.5	30	13756.2	12409.5	13733.5	12395.4	13749.1	12377.3	13791.5	12413.9	13775.9	12432	23.9539	55.9966	3	44.71	57.86	67.5
Iba1_RO1_1B_A-00	TIRB1_AON_I	3c1b3310-71a8-4d72-bc85-fce076d92c23	288d7643-ee03-4da7-8bce-e6957b1f863e	Tissue 1	RO1_1B_Iba1_V2_test	2022-02-16 19:34:09	Gabriela Mercado	R01.Iba1_Update.V2.1	Object	4dce7288-2d00-4a01-b0a8-a359d969edf3	Soma 403		Soma	88.7472		269.661	47	2.46	2.19	199	40	14133.9	11082.3	14113	11092.8	14122.4	11058.2	14153.1	11066.6	14143.7	11101.1	31.8181	35.8316	3	38.55	53.04	63.92
Iba1_RO1_1B_A-00	TIRB1_AON_I	3c1b3310-71a8-4d72-bc85-fce076d92c23	288d7643-ee03-4da7-8bce-e6957b1f863e	Tissue 1	RO1_1B_Iba1_V2_test	2022-02-16 19:34:09	Gabriela Mercado	R01.Iba1_Update.V2.1	Object	fbb27cda-8288-4c40-86cf-e1d6c52c55d7	Soma 404		Soma	88.3125		213.25	34.4	5.41	4.64	137.6	40	14427.6	11445.9	14408.7	11422.5	14430	11419	14435.6	11453	14414.2	11456.5	21.633	34.4556	3	37.07	51.43	62.98
Iba1_RO1_1B_A-00	TIRB1_AON_I	3c1b3310-71a8-4d72-bc85-fce076d92c23	288d7643-ee03-4da7-8bce-e6957b1f863e	Tissue 1	RO1_1B_Iba1_V2_test	2022-02-16 19:34:09	Gabriela Mercado	R01.Iba1_Update.V2.1	Object	10a82397-664e-4d5b-8bc2-b009dd4ced65	Soma 405		Soma	89.0151		257.173	62	3.95	2.13	211.5	50	14385.6	11250.1	14359.4	11225.4	14377.8	11216.5	14405.6	11274.3	14387.2	11283.2	20.4383	64.1576	3	40.75	54.17	64.7
Iba1_RO1_1B_A-00	TIRB1_AON_I	3c1b3310-71a8-4d72-bc85-fce076d92c23	288d7643-ee03-4da7-8bce-e6957b1f863e	Tissue 1	RO1_1B_Iba1_V2_test	2022-02-16 19:34:09	Gabriela Mercado	R01.Iba1_Update.V2.1	Object	a7e532bd-a585-4315-af15-bacdaa8b696a	Soma 406		Soma	90.4628		193.334	36.5	4.69	2.28	190.6	40	14049.9	12061.5	14038.1	12042.2	14061.4	12041.6	14062.3	12074.9	14039	12075.5	23.3129	33.2611	3	36.66	50.39	61.62
Iba1_RO1_1B_A-00	TIRB1_AON_I	3c1b3310-71a8-4d72-bc85-fce076d92c23	288d7643-ee03-4da7-8bce-e6957b1f863e	Tissue 1	RO1_1B_Iba1_V2_test	2022-02-16 19:34:09	Gabriela Mercado	R01.Iba1_Update.V2.1	Object	17e74bde-5f33-4957-bb08-1e7c25f53aaa	Soma 407		Soma	84.7425		334.492	110.4	2.32	1.98	353.8	60	13770	11613.8	13742.8	11612.1	13781	11573.3	13809.5	11601.3	13771.3	11640.2	40.009	54.5061	3	40.55	53.87	64.17
Iba1_RO1_1B_A-00	TIRB1_AON_I	3c1b3310-71a8-4d72-bc85-fce076d92c23	288d7643-ee03-4da7-8bce-e6957b1f863e	Tissue 1	RO1_1B_Iba1_V2_test	2022-02-16 19:34:09	Gabriela Mercado	R01.Iba1_Update.V2.1	Object	065bee7b-8126-44b6-b183-069098960084	Soma 408		Soma	54.719		185.13	45.6	4.68	2.87	159.8	40	13854.1	11697.8	13828.9	11707.7	13836.3	11687.9	13872.5	11701.5	13865.1	11721.3	21.1665	38.6749	3	38.96	52.4	64.06
Iba1_RO1_1B_A-00	TIRB1_AON_I	3c1b3310-71a8-4d72-bc85-fce076d92c23	288d7643-ee03-4da7-8bce-e6957b1f863e	Tissue 1	RO1_1B_Iba1_V2_test	2022-02-16 19:34:09	Gabriela Mercado	R01.Iba1_Update.V2.1	Object	ba1e3dc1-08a9-45ad-9cd0-d41e524028bc	Soma 409		Soma	86.8167		237.475	55.1	4.38	3.04	167	40	13909.9	11627.9	13887.2	11630.3	13896.2	11608.5	13927.1	11621.2	13918.1	11643	23.5858	33.3984	3	40.36	53.76	64.25
Iba1_RO1_1B_A-00	TIRB1_AON_I	3c1b3310-71a8-4d72-bc85-fce076d92c23	288d7643-ee03-4da7-8bce-e6957b1f863e	Tissue 1	RO1_1B_Iba1_V2_test	2022-02-16 19:34:09	Gabriela Mercado	R01.Iba1_Update.V2.1	Object	51f1114d-3c4e-44d9-acff-c071a2f9f442	Soma 41		Soma	67.9056		157.203	35.4	3.67	2.69	116.9	60	13700.1	12201.4	13676.2	12198.5	13693.6	12186.2	13707.7	12206.3	13690.3	12218.6	21.3028	24.592	3	36.16	51.63	62.51
Iba1_RO1_1B_A-00	TIRB1_AON_I	3c1b3310-71a8-4d72-bc85-fce076d92c23	288d7643-ee03-4da7-8bce-e6957b1f863e	Tissue 1	RO1_1B_Iba1_V2_test	2022-02-16 19:34:09	Gabriela Mercado	R01.Iba1_Update.V2.1	Object	271b663a-cb99-48f2-8868-72171ae75a1f	Soma 410		Soma	90.3644		192.487	37.5	3.16	2.63	131.2	60	13882	12285.5	13866.8	12271.4	13886.1	12257.9	13900.2	12278	13880.8	12291.5	23.5807	24.551	3	34.48	49.52	61.52
Iba1_RO1_1B_A-00	TIRB1_AON_I	3c1b3310-71a8-4d72-bc85-fce076d92c23	288d7643-ee03-4da7-8bce-e6957b1f863e	Tissue 1	RO1_1B_Iba1_V2_test	2022-02-16 19:34:09	Gabriela Mercado	R01.Iba1_Update.V2.1	Object	6cd351f0-7919-41a2-aa01-2e588ff5aa32	Soma 411		Soma	73.4606		330.862	92.1	4	2.31	355.1	50	14357.6	12383.4	14328	12384.8	14402	12347.3	14421.8	12386.5	14347.8	12424	43.928	82.9557	3	42.27	55.04	65.04
Iba1_RO1_1B_A-00	TIRB1_AON_I	3c1b3310-71a8-4d72-bc85-fce076d92c23	288d7643-ee03-4da7-8bce-e6957b1f863e	Tissue 1	RO1_1B_Iba1_V2_test	2022-02-16 19:34:09	Gabriela Mercado	R01.Iba1_Update.V2.1	Object	3e8210a2-c07c-498d-88e5-38760633066a	Soma 412		Soma	95.8491		53.4336	12.1	3.74	3.81	32.1	30	13826.1	11248.4	13820.8	11248.8	13826.6	11240.4	13833.3	11245	13827.4	11253.4	8.05678	10.2314	3	34.8	47.07	58.52
Iba1_RO1_1B_A-00	TIRB1_AON_I	3c1b3310-71a8-4d72-bc85-fce076d92c23	288d7643-ee03-4da7-8bce-e6957b1f863e	Tissue 1	RO1_1B_Iba1_V2_test	2022-02-16 19:34:09	Gabriela Mercado	R01.Iba1_Update.V2.1	Object	b01fd86d-c0b8-46c9-bafa-8d98efe9ae85	Soma 413		Soma	73.2594		104.35	40.3	2.94	2.33	107.7	60	14175.7	12607.1	14146.6	12611.7	14172.6	12589.6	14189.2	12609.2	14163.3	12631.2	25.7059	34.0705	3	33.78	48.05	60.18
Iba1_RO1_1B_A-00	TIRB1_AON_I	3c1b3310-71a8-4d72-bc85-fce076d92c23	288d7643-ee03-4da7-8bce-e6957b1f863e	Tissue 1	RO1_1B_Iba1_V2_test	2022-02-16 19:34:09	Gabriela Mercado	R01.Iba1_Update.V2.1	Object	a1d3c6a0-923f-4980-9185-177c7c622526	Soma 414		Soma	84.158		225.617	47.8	4.71	1.96	166.3	30	13798	11500.3	13771.1	11512.3	13779.7	11479.6	13803.4	11485.9	13794.8	11518.5	24.5534	33.7389	3	35.58	50.5	61.93
Iba1_RO1_1B_A-00	TIRB1_AON_I	3c1b3310-71a8-4d72-bc85-fce076d92c23	288d7643-ee03-4da7-8bce-e6957b1f863e	Tissue 1	RO1_1B_Iba1_V2_test	2022-02-16 19:34:09	Gabriela Mercado	R01.Iba1_Update.V2.1	Object	fb6b7448-fdf0-42a4-891b-d86dc953a0f8	Soma 415		Soma	84.7351		197.496	42.4	3.33	2.51	144.3	30	13812	11192.5	13790.5	11207	13792	11187	13831.4	11190	13829.8	11210.1	20.1291	39.467	3	36.32	50.14	61.35
Iba1_RO1_1B_A-00	TIRB1_AON_I	3c1b3310-71a8-4d72-bc85-fce076d92c23	288d7643-ee03-4da7-8bce-e6957b1f863e	Tissue 1	RO1_1B_Iba1_V2_test	2022-02-16 19:34:09	Gabriela Mercado	R01.Iba1_Update.V2.1	Object	d9284c65-a438-4d9a-82bc-dd23b7c323cc	Soma 416		Soma	85.4707		231.037	39.7	4.65	1.95	186.7	40	14413.5	11837.8	14398.3	11847	14406.9	11811	14430.1	11816.5	14421.5	11852.6	23.843	37.071	3	34.68	49.2	60.06
Iba1_RO1_1B_A-00	TIRB1_AON_I	3c1b3310-71a8-4d72-bc85-fce076d92c23	288d7643-ee03-4da7-8bce-e6957b1f863e	Tissue 1	RO1_1B_Iba1_V2_test	2022-02-16 19:34:09	Gabriela Mercado	R01.Iba1_Update.V2.1	Object	cadeb5fc-5a5a-4e8b-8b4e-78d4ec59c633	Soma 417		Soma	90.3498		240.379	63.3	3.58	2.94	196.3	40	14287.7	12103.5	14267.2	12077	14289.7	12076.6	14290.3	12116.6	14267.9	12117	22.4552	39.9667	3	37.25	49.99	60.91
Iba1_RO1_1B_A-00	TIRB1_AON_I	3c1b3310-71a8-4d72-bc85-fce076d92c23	288d7643-ee03-4da7-8bce-e6957b1f863e	Tissue 1	RO1_1B_Iba1_V2_test	2022-02-16 19:34:09	Gabriela Mercado	R01.Iba1_Update.V2.1	Object	555dcbd2-33e2-4c0f-9537-38b5aeadfb3e	Soma 418		Soma	90.2848		236.555	56.2	3.62	3.02	176.7	60	14217.7	11627.9	14211.2	11604.3	14228.7	11601	14236.8	11643	14219.2	11646.4	17.8581	42.8185	3	39.36	52.85	64.22
Iba1_RO1_1B_A-00	TIRB1_AON_I	3c1b3310-71a8-4d72-bc85-fce076d92c23	288d7643-ee03-4da7-8bce-e6957b1f863e	Tissue 1	RO1_1B_Iba1_V2_test	2022-02-16 19:34:09	Gabriela Mercado	R01.Iba1_Update.V2.1	Object	a2f9ac0c-35ca-4e1e-8711-949b874fd44f	Soma 419		Soma	73.1772		137.601	28.1	4.57	4.38	83.2	40	14063.9	12285.5	14046.1	12300	14049.7	12275.2	14062	12277	14058.3	12301.8	12.3708	25.0439	3	34.91	48.49	60.51
Iba1_RO1_1B_A-00	TIRB1_AON_I	3c1b3310-71a8-4d72-bc85-fce076d92c23	288d7643-ee03-4da7-8bce-e6957b1f863e	Tissue 1	RO1_1B_Iba1_V2_test	2022-02-16 19:34:09	Gabriela Mercado	R01.Iba1_Update.V2.1	Object	b172d467-ecaf-4fa1-b194-6568bf845bb3	Soma 42		Soma	90.1037		397.388	76.9	3.81	2.94	304.8	60	13602.2	11641.7	13570.9	11627	13610.1	11626	13611	11662.7	13571.8	11663.7	36.7127	39.2453	3	39.58	53.72	64.37
Iba1_RO1_1B_A-00	TIRB1_AON_I	3c1b3310-71a8-4d72-bc85-fce076d92c23	288d7643-ee03-4da7-8bce-e6957b1f863e	Tissue 1	RO1_1B_Iba1_V2_test	2022-02-16 19:34:09	Gabriela Mercado	R01.Iba1_Update.V2.1	Object	61c36bf9-27f3-49a3-9145-f57021e47a63	Soma 420		Soma	88.5657		130.68	38.9	3.54	2.68	105.6	50	13937.9	11334	13917.9	11345	13927	11320.4	13952.4	11329.8	13943.3	11354.5	26.3074	27.1176	3	38.11	52.69	63.07
Iba1_RO1_1B_A-00	TIRB1_AON_I	3c1b3310-71a8-4d72-bc85-fce076d92c23	288d7643-ee03-4da7-8bce-e6957b1f863e	Tissue 1	RO1_1B_Iba1_V2_test	2022-02-16 19:34:09	Gabriela Mercado	R01.Iba1_Update.V2.1	Object	d7736f57-ccce-4ef7-97af-c1c6a43e808b	Soma 421		Soma	77.5813		256.084	62.3	4.06	2.32	228.7	30	14189.8	11360.4	14172.5	11379	14188.4	11335.5	14210.1	11343.5	14194.2	11387	23.1398	46.3231	3	40.11	54.84	65.15
Iba1_RO1_1B_A-00	TIRB1_AON_I	3c1b3310-71a8-4d72-bc85-fce076d92c23	288d7643-ee03-4da7-8bce-e6957b1f863e	Tissue 1	RO1_1B_Iba1_V2_test	2022-02-16 19:34:09	Gabriela Mercado	R01.Iba1_Update.V2.1	Object	7fb1d1fa-7d34-41b9-bedf-5cf27befde8b	Soma 422		Soma	81.4154		350.271	58.3	3.42	3.3	229	30	14147.8	11206.4	14126	11200.7	14144.6	11174.9	14177.8	11198.8	14159.1	11224.7	31.849	40.9139	3	40.19	53.59	64.82
Iba1_RO1_1B_A-00	TIRB1_AON_I	3c1b3310-71a8-4d72-bc85-fce076d92c23	288d7643-ee03-4da7-8bce-e6957b1f863e	Tissue 1	RO1_1B_Iba1_V2_test	2022-02-16 19:34:09	Gabriela Mercado	R01.Iba1_Update.V2.1	Object	2dc4eeef-2bfb-4650-9992-e91d6e7fa796	Soma 423		Soma	90.2199		231.207	61.1	4.24	2.56	173.4	40	13826.1	12285.5	13795.2	12293.3	13825.5	12256.8	13844.8	12272.8	13814.6	12309.3	25.1432	47.4229	3	39.3	52.65	63.71
Iba1_RO1_1B_A-00	TIRB1_AON_I	3c1b3310-71a8-4d72-bc85-fce076d92c23	288d7643-ee03-4da7-8bce-e6957b1f863e	Tissue 1	RO1_1B_Iba1_V2_test	2022-02-16 19:34:09	Gabriela Mercado	R01.Iba1_Update.V2.1	Object	439fd946-8fcd-4002-8d3e-185b199ca613	Soma 424		Soma	88.2863		222.471	50.3	4.71	2.77	169.5	40	14259.7	11851.6	14234.9	11840.5	14250.7	11823.2	14279.6	11849.5	14263.9	11866.8	23.4356	39.1292	3	35.02	49.53	60.87
Iba1_RO1_1B_A-00	TIRB1_AON_I	3c1b3310-71a8-4d72-bc85-fce076d92c23	288d7643-ee03-4da7-8bce-e6957b1f863e	Tissue 1	RO1_1B_Iba1_V2_test	2022-02-16 19:34:09	Gabriela Mercado	R01.Iba1_Update.V2.1	Object	50553c6d-980f-49cb-99bc-52a20b35d033	Soma 425		Soma	67.5445		70.8576	15.9	3.94	4.59	41.1	40	13728	11110.2	13724.6	11115.2	13728.2	11106.4	13740	11111.2	13736.4	11120	9.49363	12.7782	3	34.7	49.41	61.34
Iba1_RO1_1B_A-00	TIRB1_AON_I	3c1b3310-71a8-4d72-bc85-fce076d92c23	288d7643-ee03-4da7-8bce-e6957b1f863e	Tissue 1	RO1_1B_Iba1_V2_test	2022-02-16 19:34:09	Gabriela Mercado	R01.Iba1_Update.V2.1	Object	8173acb3-b73d-4c58-bc90-8a4825302fe8	Soma 426		Soma	88.9777		149.169	27.7	4.23	3.35	91.8	40	14553.4	11543.8	14536.6	11534.5	14546.7	11521.7	14560.6	11532.7	14550.5	11545.5	16.3414	17.7856	3	39.27	52.29	63.16
Iba1_RO1_1B_A-00	TIRB1_AON_I	3c1b3310-71a8-4d72-bc85-fce076d92c23	288d7643-ee03-4da7-8bce-e6957b1f863e	Tissue 1	RO1_1B_Iba1_V2_test	2022-02-16 19:34:09	Gabriela Mercado	R01.Iba1_Update.V2.1	Object	49c559fc-c554-4fde-a4f7-aef0d0a43f5e	Soma 427		Soma	78.9328		223.124	71	3.09	2.87	205.6	30	14133.9	11416.2	14115.6	11397.7	14134.2	11394.7	14142.4	11444.8	14123.8	11447.8	18.7785	50.7484	3	41.87	55.13	65.61
Iba1_RO1_1B_A-00	TIRB1_AON_I	3c1b3310-71a8-4d72-bc85-fce076d92c23	288d7643-ee03-4da7-8bce-e6957b1f863e	Tissue 1	RO1_1B_Iba1_V2_test	2022-02-16 19:34:09	Gabriela Mercado	R01.Iba1_Update.V2.1	Object	7400ccd3-a086-4bcc-b986-aab16aeafbb4	Soma 428		Soma	92.8217		289.626	68.5	4.67	2.39	212.7	60	14245.7	11557.9	14216.3	11546.8	14245.7	11520.7	14266.5	11544.2	14237.1	11570.2	31.3524	39.2936	3	42.34	55.64	66.1
Iba1_RO1_1B_A-00	TIRB1_AON_I	3c1b3310-71a8-4d72-bc85-fce076d92c23	288d7643-ee03-4da7-8bce-e6957b1f863e	Tissue 1	RO1_1B_Iba1_V2_test	2022-02-16 19:34:09	Gabriela Mercado	R01.Iba1_Update.V2.1	Object	6eb723c8-a4e7-4ee6-ba21-38a5ec2bfe5e	Soma 429		Soma	86.7216		375.971	84.3	5.8	4.71	280.5	40	13700.1	11390.1	13667.5	11405.5	13671.6	11371.2	13717.8	11376.7	13713.7	11411	34.5474	46.4925	3	43.83	57.41	67.34
Iba1_RO1_1B_A-00	TIRB1_AON_I	3c1b3310-71a8-4d72-bc85-fce076d92c23	288d7643-ee03-4da7-8bce-e6957b1f863e	Tissue 1	RO1_1B_Iba1_V2_test	2022-02-16 19:34:09	Gabriela Mercado	R01.Iba1_Update.V2.1	Object	9f213f6e-2aee-473d-9b68-ae18afe5ea07	Soma 43		Soma	50.0619		90.508	35.3	2.09	1.88	104.2	40	13602.2	12005.6	13586.2	12016.1	13586.8	11998.5	13605.8	11999.1	13605.2	12016.7	17.6533	19.0204	3	44.31	56.29	66.35
Iba1_RO1_1B_A-00	TIRB1_AON_I	3c1b3310-71a8-4d72-bc85-fce076d92c23	288d7643-ee03-4da7-8bce-e6957b1f863e	Tissue 1	RO1_1B_Iba1_V2_test	2022-02-16 19:34:09	Gabriela Mercado	R01.Iba1_Update.V2.1	Object	6f5b1995-196e-4fd4-b1b8-42fb8766e4d8	Soma 430		Soma	90.2101		420.257	73.6	4.07	2.82	321.8	60	14329.7	12565.1	14303.9	12587.1	14312.9	12545	14355.1	12554	14346.1	12596.1	42.98	43.1627	3	42.06	55.49	66.9
Iba1_RO1_1B_A-00	TIRB1_AON_I	3c1b3310-71a8-4d72-bc85-fce076d92c23	288d7643-ee03-4da7-8bce-e6957b1f863e	Tissue 1	RO1_1B_Iba1_V2_test	2022-02-16 19:34:09	Gabriela Mercado	R01.Iba1_Update.V2.1	Object	57a4534e-c37e-44fa-929a-c2b667347b07	Soma 431		Soma	88.6983		181.839	37.8	3.72	3.28	125.9	40	13770	11403.9	13747	11401.6	13753.3	11388	13783.7	11402.1	13777.3	11415.8	15.0489	33.515	3	35.05	48.86	60.45
Iba1_RO1_1B_A-00	TIRB1_AON_I	3c1b3310-71a8-4d72-bc85-fce076d92c23	288d7643-ee03-4da7-8bce-e6957b1f863e	Tissue 1	RO1_1B_Iba1_V2_test	2022-02-16 19:34:09	Gabriela Mercado	R01.Iba1_Update.V2.1	Object	3876d6a3-f530-4da6-9541-bffee2de7b04	Soma 432		Soma	86.4298		138.763	38	2.82	2.14	115.2	30	13686.2	11192.5	13642.4	11146.2	13686.5	11138.9	13696.9	11201.4	13652.8	11208.7	44.7622	63.366	3	46.96	59.02	67.7
Iba1_RO1_1B_A-00	TIRB1_AON_I	3c1b3310-71a8-4d72-bc85-fce076d92c23	288d7643-ee03-4da7-8bce-e6957b1f863e	Tissue 1	RO1_1B_Iba1_V2_test	2022-02-16 19:34:09	Gabriela Mercado	R01.Iba1_Update.V2.1	Object	06a3c538-50e6-4862-90e7-96bbc8cec9f2	Soma 433		Soma	91.8142		231.957	57.2	3.07	2.23	198.7	60	14147.8	11543.8	14126.8	11543.4	14147.1	11525.1	14171.6	11552.3	14151.2	11570.6	27.353	36.5433	3	39.26	51.88	62.92
Iba1_RO1_1B_A-00	TIRB1_AON_I	3c1b3310-71a8-4d72-bc85-fce076d92c23	288d7643-ee03-4da7-8bce-e6957b1f863e	Tissue 1	RO1_1B_Iba1_V2_test	2022-02-16 19:34:09	Gabriela Mercado	R01.Iba1_Update.V2.1	Object	391020d5-439b-4743-99d2-e1bb15b823b2	Soma 434		Soma	72.87		174.918	72.2	2.08	1.72	186.2	30	13965.8	12409.5	13922.7	12400.9	13941.1	12380.3	13970.9	12406.9	13952.5	12427.5	27.5781	39.8972	3	34.36	48.05	59.61
Iba1_RO1_1B_A-00	TIRB1_AON_I	3c1b3310-71a8-4d72-bc85-fce076d92c23	288d7643-ee03-4da7-8bce-e6957b1f863e	Tissue 1	RO1_1B_Iba1_V2_test	2022-02-16 19:34:09	Gabriela Mercado	R01.Iba1_Update.V2.1	Object	5faed6f3-e315-46a3-8436-84d257bcbdd8	Soma 435		Soma	87.4088		223.584	42	3.68	1.75	186.3	40	14035.8	12453.3	14008.7	12467	14013.1	12437.8	14043.8	12442.5	14039.4	12471.6	29.489	31.0729	3	39.14	53.34	64.4
[truncated: 118,035 more rows]
